# Supplementary material for: Nageotte nodules in human dorsal root ganglia reveal neurodegeneration in diabetic peripheral neuropathy
Source: Nat Commun. 2025 May 5;16:4168. doi: 10.1038/s41467-025-59538-z (PMC12052976; doi:10.1038/s41467-025-59538-z)
Supplement: Supplementary file 8 — Supplementary Data 6 [file 41467_2025_59538_MOESM8_ESM.xlsx]

## Sheet: Contents
Table of Contents
Sheet Name	Description
loupe_browser_instructions	Instructions for viewing VISIUM slides with barcode labels on loupe browser
14.1.1	annotated barcodes (see instruction sheet)
14.1.2	annotated barcodes (see instruction sheet)
1.1.1	annotated barcodes (see instruction sheet)
1.1.2	annotated barcodes (see instruction sheet)
2.1.1	annotated barcodes (see instruction sheet)
2.1.2	annotated barcodes (see instruction sheet)
2.2.1	annotated barcodes (see instruction sheet)
2.2.2	annotated barcodes (see instruction sheet)
3.1.1	annotated barcodes (see instruction sheet)
3.1.2	annotated barcodes (see instruction sheet)
3.1.3	annotated barcodes (see instruction sheet)
6.1.1	annotated barcodes (see instruction sheet)
6.1.2	annotated barcodes (see instruction sheet)
6.1.3	annotated barcodes (see instruction sheet)
4.1.1	annotated barcodes (see instruction sheet)
4.1.2	annotated barcodes (see instruction sheet)

## Sheet: loupe_browser_instructions
Instructions for viewing VISIUM slides with barcode labels on loupe browser
1)	Download Loupe Browser from https://www.10xgenomics.com/support/software/loupe-browser/latest
2)	Download ".cloupe" file for each VISIUM frame/sample from SPARC (DOI: 10.26275/vz0c-uet7)
3)	For each sample, copy and save the corresponding tab in this file as a new single-tab "csv" file
4)	After opening a ".cloupe" file on Loupe Browser, click the upload symbol next to "Create a new group" (shown below)
5)	Select the "csv" file with barcode metadata for this sample
Below is the file path for the ".cloupe" file for each sample on SPARC
	Sample Short ID	Sample Description	Sample ID on SPARC	Cloupe File Path on SPARC
	14.1.1	Donor 14 DRG 1 Sample 1	sam-UTD-DN0003-DRG-4	primary/sub-UTD-DN0003/sam-UTD-DN0003-DRG/sam-UTD-DN0003-DRG-4/SAMPLE 4.cloupe
	14.1.2	Donor 14 DRG 1 Sample 2	sam-UTD-DN0003-DRG-8	primary/sub-UTD-DN0003/sam-UTD-DN0003-DRG/sam-UTD-DN0003-DRG-8/SAMPLE 8.cloupe
	1.1.1	Donor 1 DRG 1 Sample 1	sam-UTD-180714DHB-DRGL4-1	primary/sub-UTD-180714DHB/sam-UTD-180714DHB-DRGL4/sam-UTD-180714DHB-DRGL4-1/180714_DRGL4_VisFrame1.cloupe
	1.1.2	Donor 1 DRG 1 Sample 2	sam-UTD-180714DHB-DRGL4-5	primary/sub-UTD-180714DHB/sam-UTD-180714DHB-DRGL4/sam-UTD-180714DHB-DRGL4-5/180714_DRGL4_VisFrame5.cloupe
	2.1.1	Donor 2 DRG 1 Sample 1	sam-UTD-181030DHB-1L4-3	primary/sam-UTD-181030DHB/sam-UTD-181030DHB-1L4/sam-UTD-181030DHB-1L4-3/181030_L4DRG1_VisFrame3.cloupe
	2.1.2	Donor 2 DRG 1 Sample 2	sam-UTD-181030DHB-1L4-7	primary/sam-UTD-181030DHB/sam-UTD-181030DHB-1L4/sam-UTD-181030DHB-1L4-7/181030_L4DRG1_VisFrame7.cloupe
	2.2.1	Donor 2 DRG 2 Sample 1	sam-UTD-181030DHB-2L4-2	primary/sam-UTD-181030DHB/sam-UTD-181030DHB-2L4/sam-UTD-181030DHB-2L4-2/181030_L4DRG2_VisFrame2.cloupe
	2.2.2	Donor 2 DRG 2 Sample 2	sam-UTD-181030DHB-2L4-6	primary/sam-UTD-181030DHB/sam-UTD-181030DHB-2L4/sam-UTD-181030DHB-2L4-6/181030_L4DRG2_VisFrame6.cloupe
	3.1.1	Donor 3 DRG 1 Sample 1	sam-UTD-DN0134-DRGL3-S1-1	primary/sub-UTD-DN0134/sam-UTD-DN0134-DRGL3/sam-UTD-DN0134-DRGL3-S1-1/cloupe_s1-1.cloupe
	3.1.2	Donor 3 DRG 1 Sample 2	sam-UTD-DN0134-DRGL3-S1-2	primary/sub-UTD-DN0134/sam-UTD-DN0134-DRGL3/sam-UTD-DN0134-DRGL3-S1-2/cloupe_s1-2.cloupe
	3.1.3	Donor 3 DRG 1 Sample 3	sam-UTD-DN0134-DRGL3-S1-3	primary/sub-UTD-DN0134/sam-UTD-DN0134-DRGL3/sam-UTD-DN0134-DRGL3-S1-3/cloupe_s1-3.cloupe
	6.1.1	Donor 6 DRG 1 Sample 1	sam-UTD-DN0095-DRGL3-S2-1	primary/sub-UTD-DN0095/sam-UTD-DN0095-DRGL3/sam-UTD-DN0095-DRGL3-S2-1/cloupe_s2-1.cloupe
	6.1.2	Donor 6 DRG 1 Sample 2	sam-UTD-DN0095-DRGL3-S2-2	primary/sub-UTD-DN0095/sam-UTD-DN0095-DRGL3/sam-UTD-DN0095-DRGL3-S2-2/cloupe_s2-2.cloupe
	6.1.3	Donor 6 DRG 1 Sample 3	sam-UTD-DN0095-DRGL3-S2-3	primary/sub-UTD-DN0095/sam-UTD-DN0095-DRGL3/sam-UTD-DN0095-DRGL3-S2-3/cloupe_s2-3.cloupe
	4.1.1	Donor 4 DRG 1 Sample 1	sam-UTD-DN0106-DRGL-S5-1	primary/sub-UTD-DN0106/sam-UTD-DN0106-DRGL/sam-UTD-DN0095-DRGL-S5-1/cloupe_s5-1.cloupe
	4.1.2	Donor 4 DRG 1 Sample 2	sam-UTD-DN0106-DRGL-S5-2	primary/sub-UTD-DN0106/sam-UTD-DN0106-DRGL/sam-UTD-DN0095-DRGL-S5-2/cloupe_s5-2.cloupe

## Sheet: 14.1.1
ACTTCGCCATACGCAC-1	Nageotte also touching neuron
CAGGCGCCATGCTAGG-1	Nageotte also touching neuron
GCCTATAGTGTCAGGG-1	Nageotte also touching neuron
AAATTACCTATCGATG-1	Nageotte Nodule
AAGGTGATAAACCAGC-1	Nageotte Nodule
ACAATTTGAGCAGTGG-1	Nageotte Nodule
ATTCAGGACCTATTTC-1	Nageotte Nodule
CGAGTTCTGTCCCACC-1	Nageotte Nodule
CTCGATATTTGCGAGC-1	Nageotte Nodule
GACACAAGGGAAGAAA-1	Nageotte Nodule
GAGATCTGTCACTCCG-1	Nageotte Nodule
GCCAATAGGGCATCTC-1	Nageotte Nodule
TATGGGTACGTATCGT-1	Nageotte Nodule
TCCGTTTAGCCTTGAA-1	Nageotte Nodule
ATAGACAACGGGACCT-1	nearby_neuron
ATTACTTACTGGGCAT-1	nearby_neuron
CGGGCAGCTAAACCGC-1	nearby_neuron
TGGAACCACTGACACA-1	nearby_neuron
AAGGATGAGGGACCTC-1	nearby_neuron
AAGGGACAGATTCTGT-1	nearby_neuron
ATAGAGTTATCAACTT-1	nearby_neuron
ATGGGCCTCGGCCTCT-1	nearby_neuron
ATTAGATTCCTCAGCA-1	nearby_neuron
CAATGGATCTCTACCA-1	nearby_neuron
CAGCTCGACAAGTTAA-1	nearby_neuron
CGGTTCAAGTAGGTGT-1	nearby_neuron
CTAGCCGATGTTATGA-1	nearby_neuron
GCATGAGGGACGCGGC-1	nearby_neuron
GTACTCCTGGGTATGC-1	nearby_neuron
TAATCGATCCGTACGT-1	nearby_neuron
TTCTTTGGTCGCGACG-1	nearby_neuron
TTGCTGATCATGTTCG-1	nearby_neuron
AAACCGGGTAGGTACC-1	other
AAACCTAAGCAGCCGG-1	other
AAACCTCATGAAGTTG-1	other
AAACGAGACGGTTGAT-1	other
AAACTGCTGGCTCCAA-1	other
AAACTTGCAAACGTAT-1	other
AAAGGCTCTCGCGCCG-1	other
AAAGGGATGTAGCAAG-1	other
AAAGGGCAGCTTGAAT-1	other
AAAGTAGCATTGCTCA-1	other
AAAGTGTGATTTATCT-1	other
AAAGTTGACTCCCGTA-1	other
AAATACCTATAAGCAT-1	other
AAATAGGGTGCTATTG-1	other
AAATCCGATACACGCC-1	other
AAATCGTGTACCACAA-1	other
AAATGCTCGTTACGTT-1	other
AAATGGTCAATGTGCC-1	other
AAATTAACGGGTAGCT-1	other
AAATTACACGACTCTG-1	other
AAATTGATAGTCCTTT-1	other
AACAATTACTCTACGC-1	other
AACACACGCTCGCCGC-1	other
AACACGAGACGCGGCC-1	other
AACAGGAAATCGAATA-1	other
AACAGGATGGGCCGCG-1	other
AACATATCAACTGGTG-1	other
AACCAAGACTTCTCTG-1	other
AACCATGGGATCGCTA-1	other
AACCCTACTGTCAATA-1	other
AACCGAGCTTGGTCAT-1	other
AACCGCTAAGGGATGC-1	other
AACCTCGCTTTAGCCC-1	other
AACCTTTAAATACGGT-1	other
AACGATAATGCCGTAG-1	other
AACGATATGTCAACTG-1	other
AACGCGGTCTCCAGCC-1	other
AACGCTGTTGCTGAAA-1	other
AACGGACGTACGTATA-1	other
AACGTCAGACTAGTGG-1	other
AACGTGCGAAAGTCTC-1	other
AACTAGGCTTGGGTGT-1	other
AACTCAAGTTAATTGC-1	other
AACTCCAGAGCGTGTT-1	other
AACTCTCAATAGAGCG-1	other
AACTGATATTAGGCCT-1	other
AACTGGGTCCCGACGT-1	other
AACTTCTGCGTCTATC-1	other
AACTTGCCCGTATGCA-1	other
AACTTGCGTTCTCGCG-1	other
AAGACTGCAAGCTACT-1	other
AAGAGATGAATCGGTA-1	other
AAGAGCTCTTTATCGG-1	other
AAGAGGATGTACGCGA-1	other
AAGAGGCATGGATCGC-1	other
AAGATTGGCGGAACGT-1	other
AAGCACCCTGCGTATC-1	other
AAGCATACTCTCCTGA-1	other
AAGCTAGATCGAGTAA-1	other
AAGCTCGTGCCAAGTC-1	other
AAGCTCTTTCATGGTG-1	other
AAGGAGCGGTTGGTGC-1	other
AAGGCTGTGCTCATCG-1	other
AAGGGACTATGCATTC-1	other
AAGGTATCCTAATATA-1	other
AAGTAGTGACGCGAGG-1	other
AAGTCAATTGTCGTCA-1	other
AAGTGACGACCGAATT-1	other
AAGTGCGTTAGAATCT-1	other
AAGTGTTTGGAGACGG-1	other
AAGTTCACTCCAAGCT-1	other
AATAACAACGCTCGGC-1	other
AATACAATGTTTCAGG-1	other
AATAGAATCTGTTTCA-1	other
AATAGTCCGTCCCGAC-1	other
AATATCGAGGGTTCTC-1	other
AATATTGGAGTATTGA-1	other
AATCATGTAAAGACTC-1	other
AATCGCCTCAGCGCCA-1	other
AATCTGCGTTGGGACG-1	other
AATGACAGCAATGTCT-1	other
AATGACGTAGGATGTC-1	other
AATGACTGTCAGCCGG-1	other
AATGAGTTCGCATATG-1	other
AATGATGATACGCTAT-1	other
AATGATGCGACTCCTG-1	other
AATGCAACCGGGTACC-1	other
AATGCACCAAGCAATG-1	other
AATGTGCCCGAGGTGT-1	other
AATTAAAGGTCGGCGT-1	other
AATTAACGGATTTCCA-1	other
AATTACTCGTACGCTC-1	other
AATTAGCGCTGCAGCG-1	other
AATTCATAAGGGATCT-1	other
AATTCTAGAGTTAGGC-1	other
AATTGAACGCTCTGGT-1	other
ACAAATCGCACCGAAT-1	other
ACAAATGGTAGTGTTT-1	other
ACAACAGCATGAGCTA-1	other
ACAACGGTCCCTGCGA-1	other
ACAAGCAGTGCCTAGC-1	other
ACAAGGAAATCCGCCC-1	other
ACAAGGACAAGAGGTT-1	other
ACAAGGATGCTTTAGG-1	other
ACAAGGGCAGGCTCTG-1	other
ACAATAGTCGTACGTT-1	other
ACAATCCATTTAAACC-1	other
ACAATTGTGTCTCTTT-1	other
ACACAAAGACGGGTGG-1	other
ACACACCAGGACCAGT-1	other
ACACATTGACGCAACA-1	other
ACACCCAGCATGCAGC-1	other
ACACCTTAAGTAGGGC-1	other
ACACGAGACTCCTTCT-1	other
ACACGGGAACTTAGGG-1	other
ACACTCCAATGTCACT-1	other
ACAGAACTGAGAACAA-1	other
ACAGGCTTGCCCGACT-1	other
ACATAATAAGGCGGTG-1	other
ACATCCCGGCCATACG-1	other
ACATCGATCGTTTACC-1	other
ACATCGTATGCAATGG-1	other
ACATTAGTTTATATCC-1	other
ACCAATATGCAAGTTA-1	other
ACCACAAGTTTCTATC-1	other
ACCACGTGCAGCTATA-1	other
ACCACTGTTCAAGAAG-1	other
ACCAGTGCGGGAGACG-1	other
ACCATATCCGCAATAA-1	other
ACCATCGTATATGGTA-1	other
ACCCAACGCCCGTGGC-1	other
ACCCACCTACATGCTC-1	other
ACCCATCTTGAGGGTA-1	other
ACCCGGAAACTCCCAG-1	other
ACCCGGATGACGCATC-1	other
ACCCGGTTACACTTCC-1	other
ACCCTCCCTTGCTATT-1	other
ACCGACACATCTCCCA-1	other
ACCGACTGAGTCCCAC-1	other
ACCGATGGTAGCATCG-1	other
ACCGCAATAACTGCCT-1	other
ACCGGGCCTTTGTTGA-1	other
ACCTAAGTACCTTTCA-1	other
ACCTAATCGACTTCCT-1	other
ACGAAATGGGCGGCAC-1	other
ACGAGTACGGATGCCC-1	other
ACGATACATAGAACTA-1	other
ACGATCATACATAGAG-1	other
ACGATCATCTTGTAAA-1	other
ACGATGCATATGTTAT-1	other
ACGCATTCGTGAGTAC-1	other
ACGCCAGATGATTTCT-1	other
ACGCCGCTAGACGACC-1	other
ACGCGAAGTCAGACGA-1	other
ACGCGGGCCAAGGACA-1	other
ACGCTAGTGATACACT-1	other
ACGGAATTTAGCAAAT-1	other
ACGGACTCTCAAAGCG-1	other
ACGGATGGTGCGGATA-1	other
ACGGCACTTGCTTGGG-1	other
ACGGCCAACATGGACT-1	other
ACGGCGACGATGGGAA-1	other
ACGGGAGTGTCGGCCC-1	other
ACGTAGATTGCTGATG-1	other
ACGTATTACTCCGATC-1	other
ACGTGCGCCTCGTGCA-1	other
ACGTTAATGTCGAAGA-1	other
ACGTTAGATTTGCCCG-1	other
ACGTTTAGTTGTGATC-1	other
ACTACCAGCTCTCTGG-1	other
ACTATTCGTCCGTGGT-1	other
ACTCAAGTGCAAGGCT-1	other
ACTCAATAAAGGCACG-1	other
ACTCCCTAATGCTAAA-1	other
ACTCCCTAGAATAGTA-1	other
ACTCGTAACCCGTCCT-1	other
ACTCGTCAGTAATCCC-1	other
ACTCTCTGACTTAGGT-1	other
ACTCTTGTATAGTAAC-1	other
ACTGAAACGCCGTTAG-1	other
ACTGAATGGCGAAAGT-1	other
ACTGCCGTCGTAACTC-1	other
ACTGTACGATACACAT-1	other
ACTGTCCAGGATTATA-1	other
ACTGTCTTCTTTAGAA-1	other
ACTGTGCTAGTAGATC-1	other
ACTTACGCATCCACGC-1	other
ACTTAGTACGACAAGA-1	other
ACTTATACTTACCCGG-1	other
ACTTATTAGGATCGGT-1	other
ACTTATTTATGTGCCA-1	other
ACTTCAGGCTGATCCC-1	other
ACTTCCATGCGGGACA-1	other
ACTTGACTCCCTCTTT-1	other
ACTTGGGACCCGGTGG-1	other
ACTTTCCTATAGCTTC-1	other
AGAACGTGGTACATTC-1	other
AGAAGAGCGCCGTTCC-1	other
AGAAGGTTGCCGAATT-1	other
AGAAGGTTGTAGGTCG-1	other
AGAAGTGATTCGTGAT-1	other
AGAATTATGGATTCGA-1	other
AGAATTGTTTGACATA-1	other
AGACCATGGGATACAA-1	other
AGACCCACCGCTGATC-1	other
AGACCCGCCCTCCTCG-1	other
AGACCGGGAAACCCTG-1	other
AGACGAAGTGCCGGTC-1	other
AGACTAGCCTTCCAGA-1	other
AGAGAACCGTCTAGGA-1	other
AGAGATCTCTAAAGCG-1	other
AGAGCGGGCTAATCAT-1	other
AGAGCGTACAAGCTCG-1	other
AGAGGCTTCGGAAACC-1	other
AGATAACTTCAGGGCC-1	other
AGATACCGGTGTTCAC-1	other
AGATACTCAAGATCGA-1	other
AGATATAATACGACTA-1	other
AGATCGTGCATAAGAT-1	other
AGATCTCAGGTGTGAT-1	other
AGATGACTCGCCCACG-1	other
AGATGCAAGACGTGCA-1	other
AGATGCTATAACGAGC-1	other
AGATTATAGGACGTTT-1	other
AGCAAAGGCCGCTAGT-1	other
AGCAACATATCTTATT-1	other
AGCACCAGTACTCACG-1	other
AGCACTACCGGCCTGT-1	other
AGCACTACCTCACCAG-1	other
AGCACTTAAGGACGCC-1	other
AGCAGAAGGAGAAAGA-1	other
AGCAGCCAGATGAATA-1	other
AGCATATCAATATGCT-1	other
AGCATCGTCGATAATT-1	other
AGCCACAGGTTACCCG-1	other
AGCCACTCCCGTGCTT-1	other
AGCCCATACATGTAAG-1	other
AGCCCTAAGCGAAGTT-1	other
AGCCGTGGCTAAATGT-1	other
AGCGACCAACGATATT-1	other
AGCGCGGGTGCCAATG-1	other
AGCGGACACTTCGTAG-1	other
AGCGTGGTATTCTACT-1	other
AGCTAAGTACGCAGGC-1	other
AGCTAGAAGCAGAAGT-1	other
AGCTATTTAATCCAAC-1	other
AGCTCCTTCGCACATC-1	other
AGCTCTAGACGTTCCA-1	other
AGCTCTTCCCAGTGCA-1	other
AGCTCTTTACTCAGTT-1	other
AGCTGAAGTAAACCAA-1	other
AGCTGTAACCTCAATC-1	other
AGCTTGATCTTAACTT-1	other
AGGAAGCTGTCCGCCG-1	other
AGGACAGTCGAATCCC-1	other
AGGACGACCCATTAGA-1	other
AGGACGCTCGATGTTG-1	other
AGGAGGCCTTCGCGCG-1	other
AGGATAAAGTCGGGAT-1	other
AGGATATAGGGATTTA-1	other
AGGCAGATGCGTAAAC-1	other
AGGCATTGTCGTAGGG-1	other
AGGCCCTAGAACGCCA-1	other
AGGCCTGAGAATCTCG-1	other
AGGCTATGGTTAGCTT-1	other
AGGGACTCTACGCGAC-1	other
AGGGCGAGCAGCTGAT-1	other
AGGGCTGCAGTTACAG-1	other
AGGGTCGATGCGAACT-1	other
AGGGTGCTCTCGAGGG-1	other
AGGGTTCCCTTTGGTT-1	other
AGGGTTTAGTTCGGGA-1	other
AGGTAGGTACAAAGCT-1	other
AGGTCAGGTGAGAGTG-1	other
AGGTCGCGGAGTTACT-1	other
AGGTGTATCGCCATGA-1	other
AGGTTGAGGCACGCTT-1	other
AGGTTTCACACACCTT-1	other
AGTACGGGCACCTGGC-1	other
AGTACTCTTATGCCCA-1	other
AGTATAATACTAGGCA-1	other
AGTATGCTGGAGACCA-1	other
AGTCAACACCACCATC-1	other
AGTCAAGATGACACTT-1	other
AGTCAGCCACCGCCTG-1	other
AGTCCATTGGCTGATG-1	other
AGTCGACGGTCTCAAG-1	other
AGTCGGCCCAAACGAC-1	other
AGTCGGCTCAACTTTA-1	other
AGTCGTATAAAGCAGA-1	other
AGTCGTCGACCACCAA-1	other
AGTCGTGGGCATTACG-1	other
AGTCTCACAAGACTAC-1	other
AGTCTGGACATCCTTG-1	other
AGTCTTCTCCTCAAAT-1	other
AGTGACCTACTTTACG-1	other
AGTGAGACTTCCAGTA-1	other
AGTGAGCCTCGCCGCC-1	other
AGTGATAACCTGCGCG-1	other
AGTGATATGAGTAGTT-1	other
AGTGATTCAAGCAGGA-1	other
AGTGCACGCTTAAGAA-1	other
AGTGCTAAACACAGCA-1	other
AGTGCTTGCACGAATA-1	other
AGTGGCGGCAATTTGA-1	other
AGTGGCGTCTGAAGGT-1	other
AGTGTATTGCGCATTG-1	other
AGTGTGGTCTATTGTG-1	other
AGTTAAACACTTGCGA-1	other
AGTTAAGCGGTCCCGG-1	other
AGTTAAGTCAACCGCT-1	other
AGTTCCTACAGAATTA-1	other
AGTTCCTATTTATGTT-1	other
AGTTCTGCGTTGTATC-1	other
AGTTGACGGTCCTTGC-1	other
AGTTGCTGACTGATAT-1	other
AGTTTGCACCTGCCTC-1	other
ATAAACGGACCCGTAA-1	other
ATAAAGGCTCGGTCGT-1	other
ATAAATATTAGCAGCT-1	other
ATAACGCCGGAGGGTC-1	other
ATAACGGAGTCCAACG-1	other
ATAAGGTGGAGAACAT-1	other
ATAAGTAGGATTCAGA-1	other
ATAAGTTACCGCGACG-1	other
ATAATACCGTTAGCCG-1	other
ATAATAGCTGTTGAAT-1	other
ATAATAGTGTAGGGAC-1	other
ATAATCTTGGAGAACC-1	other
ATAATTAGCTAAGTAG-1	other
ATACAGGCCCTCCAAT-1	other
ATACCACGGGCAACTT-1	other
ATACCTAACCAAGAAA-1	other
ATACGCCGGCGAAACC-1	other
ATACGGAACGTCGTTT-1	other
ATACGGGTTTCGATTG-1	other
ATACGTACTTAGCCAC-1	other
ATACGTCCACTCCTGT-1	other
ATACGTTATGCACGGA-1	other
ATACTAGCATGACCCT-1	other
ATACTGCCTTACACCG-1	other
ATAGACGAAGAGAAAG-1	other
ATAGAGTACTGGGACA-1	other
ATAGGCTAGCTTCGCA-1	other
ATAGGGATATCCTTGA-1	other
ATAGGTTGGGCAGATG-1	other
ATAGTGAAGCGTTCTC-1	other
ATAGTTCCACCCACTC-1	other
ATATAAAGCGCTCGTG-1	other
ATATAAATGTAGCTGC-1	other
ATATCGTTCCTCGAAC-1	other
ATATCTCCCTCGTTAA-1	other
ATATCTTAGGGCCTTC-1	other
ATATGTCTCCCTAGCC-1	other
ATATTCCACATAGTGA-1	other
ATATTGCTGTCAAAGT-1	other
ATATTTAACCCTCAAG-1	other
ATCAATCTGGGCTGCA-1	other
ATCACATTAGAATATC-1	other
ATCACTTCATCCTCGC-1	other
ATCAGACGGCACGCCG-1	other
ATCAGCCTCATGCTGC-1	other
ATCAGTAGGCAGGGAT-1	other
ATCATCCAATATTTGT-1	other
ATCCAATGGAGGGTCC-1	other
ATCCACATCGACAGAA-1	other
ATCCAGAGCAACAACC-1	other
ATCCAGGATTCGTGAA-1	other
ATCCTACCTAAGCTCT-1	other
ATCCTGAATCGCTGCG-1	other
ATCCTGCGTGGAATGG-1	other
ATCGACCCAATACAGA-1	other
ATCGACTCTTTCCGTT-1	other
ATCGCACGCCGGGAGA-1	other
ATCGGAGACAGACGGC-1	other
ATCGGCAAGCAGTCCA-1	other
ATCGTCCAATCGAGTC-1	other
ATCTAACGTCCCTATG-1	other
ATCTAATATCCTACGG-1	other
ATCTCCCTGCAATCTA-1	other
ATCTGCACCTCTGCGA-1	other
ATCTGGGCTGTTCTTG-1	other
ATCTGGTTAAGACTGT-1	other
ATCTTGACCTGCAACG-1	other
ATGAAGCCAAGGAGCC-1	other
ATGACGCGTTCTATCC-1	other
ATGACTATGCGACATT-1	other
ATGAGGAGTGTTAATC-1	other
ATGATGCAATGGTACA-1	other
ATGCACTACCGCATTG-1	other
ATGCATGATCCAGGAT-1	other
ATGCCATTTGCGACCA-1	other
ATGCCGGTCTTGCATA-1	other
ATGCCGGTTGATGGGA-1	other
ATGCGACAGTCCCATT-1	other
ATGCTCAGTGTTGCAT-1	other
ATGCTCTGGCGCGGTA-1	other
ATGGAGCAGGCCGTGA-1	other
ATGGATCCGGCGTCCG-1	other
ATGGATTGACCAAACG-1	other
ATGGTCGCGTGGTTTC-1	other
ATGTACGATGACGTCG-1	other
ATGTGAAAGCCTAATG-1	other
ATGTGCATCCGACGCA-1	other
ATGTGGACATCTTGAT-1	other
ATGTTACGAGCAATAC-1	other
ATTAAACATGCGGACC-1	other
ATTAATACTACGCGGG-1	other
ATTAATGAACCAGTCG-1	other
ATTACGCGCTGGCAGG-1	other
ATTAGGCGATGCTTTC-1	other
ATTATACTTTGCTCGT-1	other
ATTATGCCATAGGGAG-1	other
ATTCAAAGTACCTGTT-1	other
ATTCACTGATGTTGGA-1	other
ATTCAGTAGCAGGGTC-1	other
ATTCATATACTGTCCA-1	other
ATTCATCGTTGAGGCA-1	other
ATTCCCACATAAACAA-1	other
ATTCGACGCCGGGCCT-1	other
ATTGAAGATCTTAGTG-1	other
ATTGATGAGTCCTAAC-1	other
ATTGCCTTTATGTTTG-1	other
ATTGCTGCTCCTCCAT-1	other
ATTGTCGCAATACCTT-1	other
ATTTACAGTTTACTGG-1	other
ATTTCATTATTTCGCG-1	other
ATTTGTCTTGGGAGCT-1	other
ATTTGTTCCAGGGCTC-1	other
CAAACGAGTATCGCAG-1	other
CAAAGATTATTGGGCC-1	other
CAAAGTCAGGTTAGCT-1	other
CAAATCTCTCACAAGG-1	other
CAAATGTCCTTCCGTG-1	other
CAACTATATCGAATGC-1	other
CAAGAGGGCGGAGTAC-1	other
CAAGATATTATAACGT-1	other
CAAGCAACGTCGGAGT-1	other
CAAGCACCAAATGCCT-1	other
CAAGCGGCACATAATT-1	other
CAAGGATCGCATGTTC-1	other
CAAGTGTGGTTGCAAA-1	other
CAATAAACCTTGGCCC-1	other
CAATCCTGCCGTGGAG-1	other
CAATGCGAGAAGTATC-1	other
CAATTAAGGGTGATGA-1	other
CAATTTCGTATAAGGG-1	other
CACAATGAGCTGCTAT-1	other
CACACAGGGATAGATT-1	other
CACACGCGCTGTCTTA-1	other
CACAGCACCCACGGCA-1	other
CACAGCTAGGGAGTGA-1	other
CACAGGGCCATATAGT-1	other
CACAGGGCCGTTGTCA-1	other
CACATATTAGCAGGAT-1	other
CACATCTCACCGACGA-1	other
CACATGATTCAGCAAC-1	other
CACATTCTTTCGATGG-1	other
CACCCACGAGGCAATT-1	other
CACCCTAACAAGATCT-1	other
CACCGCCAGAAGGTTT-1	other
CACCGTTGCGCGATAT-1	other
CACCTAATAGAGTCGT-1	other
CACCTAATCAGTTTAC-1	other
CACCTCGATGGTGGAC-1	other
CACCTTGCGAAACTCG-1	other
CACGAAAGTTAGTCCC-1	other
CACGCACAGCGCAGCT-1	other
CACGCAGCGAGGCTTT-1	other
CACGCGGAACTGTTGC-1	other
CACGTTCGTGCTCTAG-1	other
CACGTTTCGTACACAC-1	other
CACTAAAGTTGCCTAT-1	other
CACTCAAGAGCTATGG-1	other
CACTCCTCTCGGTCGG-1	other
CACTCGAGCTGAACAA-1	other
CACTTAATCAGACGGA-1	other
CACTTCGCCACAGGCT-1	other
CACTTCGTCTTATCTC-1	other
CAGAACTTAGCCCTCT-1	other
CAGACACCGATCGCTG-1	other
CAGACCTGTAAGTGTT-1	other
CAGACGAACCTGATAC-1	other
CAGAGACGGTCACCCA-1	other
CAGAGCATGAGCTTGC-1	other
CAGATACTAACATAGT-1	other
CAGATCATTTAAAGTC-1	other
CAGCAGCCCGTTCCTT-1	other
CAGCAGTCTGTGCTGC-1	other
CAGCCTCCTGCAGAGG-1	other
CAGCTCACTGAGACAT-1	other
CAGCTGGCGTAACCGT-1	other
CAGCTTAGTAGGTAGC-1	other
CAGGATATATCGTTGT-1	other
CAGGCAGTCTTACCAG-1	other
CAGGCCGTTTGGGTGT-1	other
CAGGCGCACGGTGGTC-1	other
CAGTAATCCCTCCCAG-1	other
CAGTAGCCCACGCGGT-1	other
CAGTCGAGGATGCAAT-1	other
CAGTCTGTATACTGGG-1	other
CAGTGAATAAATGACT-1	other
CAGTGGTTGCACATGA-1	other
CAGTGTCGGCTGGCCC-1	other
CAGTTCAAATTGACAC-1	other
CAGTTCCGCGGGTCGA-1	other
CATAACGGACAGTCGT-1	other
CATAAGAAGCTTGGCT-1	other
CATACGGCGTCTGGGC-1	other
CATACTATGTAATTGT-1	other
CATAGCCGCCCGGGAT-1	other
CATAGTACATTGAGAG-1	other
CATATAGGTACAGTCA-1	other
CATATGTCAGGCTACG-1	other
CATCATTACCCTGAGG-1	other
CATCCGCAGGCCCGAA-1	other
CATCCTCTCAAAGATC-1	other
CATCGGACGGGTTAAT-1	other
CATCTTACACCACCTC-1	other
CATGAGATGCACTCTC-1	other
CATGATGCACAATTCT-1	other
CATGCCAACTCGCAAA-1	other
CATGCGACCAGTTTAA-1	other
CATGGGTATGCCTTAT-1	other
CATGGGTCGGGTGTGG-1	other
CATGGTAAGTAGCGTT-1	other
CATGGTCTAGATACCG-1	other
CATGTAAGAGACATTT-1	other
CATGTCTCATTTATGG-1	other
CATTACGTCGGCCCGT-1	other
CATTATGCTTGTTGTG-1	other
CATTCCCTAAGTACAA-1	other
CATTGTGTGCTAGATC-1	other
CATTTAGCGGACCATG-1	other
CATTTCTAGCAGACTA-1	other
CATTTGAGTGGTACGT-1	other
CCAAACAGAACCCTCG-1	other
CCAAAGCAGTTGGTTG-1	other
CCAACGATGCACTGAT-1	other
CCAAGAAAGTGGGCGA-1	other
CCAAGACTTCTGCGAA-1	other
CCAAGCGTAACTCGTA-1	other
CCAATAGTGCCGTCGA-1	other
CCAATCGGTAGATCGA-1	other
CCAATGTCACAGCAAG-1	other
CCAATTACGGGTCGAG-1	other
CCACAATGTACGTCTT-1	other
CCACACTGAGATATTA-1	other
CCACAGTACCCATCCT-1	other
CCACCCAAGGAAAGTG-1	other
CCACGAGAAGAGAATC-1	other
CCACGGAGCCATAAGA-1	other
CCACTGGTGGCTGGTT-1	other
CCAGAGACAAAGCCGG-1	other
CCAGATAGTTGAGTGA-1	other
CCAGCCTGGACCAATA-1	other
CCAGCTCGAACGCATT-1	other
CCAGCTGATGGTACTT-1	other
CCAGGGACGTGGCCTC-1	other
CCAGTAGTCTGATCCA-1	other
CCAGTCTAGACGGCGC-1	other
CCAGTCTTGTCATAGA-1	other
CCATAAACAACCCGAC-1	other
CCATACCTTTACTTGT-1	other
CCATAGGTTGGCGTGG-1	other
CCATAGTCAGTAACCC-1	other
CCATATTGGATCATGA-1	other
CCATCGCAGTTAAACT-1	other
CCATCTCACCAGTGAA-1	other
CCATGCCTGTTTAGTA-1	other
CCATGGCCCTTGTACC-1	other
CCATTCCCTGCCCACA-1	other
CCATTTCTACCTATTA-1	other
CCCAAACATGCTGCTC-1	other
CCCAGAGGAGGGCGTA-1	other
CCCAGTTAAGGCGCCG-1	other
CCCGACCATAGTCCGC-1	other
CCCGCAGCGCGAACTA-1	other
CCCGCGCAATGCACCC-1	other
CCCGGTGGAAGAACCT-1	other
CCCGTAAGTCTAGGCC-1	other
CCCGTCAGCGTCTGAC-1	other
CCCTATGTAGAGCAGA-1	other
CCCTGATGTAACTCGT-1	other
CCCTGCCCAATCCGCT-1	other
CCCTGCGCTACGCATA-1	other
CCCTGTTGGCAAAGAC-1	other
CCCTTTGACAGGTCTT-1	other
CCGAAAGTGGTGAGCA-1	other
CCGAACACTGGGCCTC-1	other
CCGAACCTTCCCGGCC-1	other
CCGAAGTATATTGTTC-1	other
CCGACAAACACATGAG-1	other
CCGACAAAGGGAGTGC-1	other
CCGACGGGCATGAGGT-1	other
CCGATCTCAACCTTAT-1	other
CCGATTCGAGGGACCC-1	other
CCGCACAAAGACCAAC-1	other
CCGCACGTGACCTCGG-1	other
CCGCATGTGGTACGAT-1	other
CCGCGGGTACGAAGAA-1	other
CCGCGTAGGTAAGGGC-1	other
CCGCTATCAGCACCAG-1	other
CCGGAATGGTTTCAGT-1	other
CCGGGCGGTCTCGTCA-1	other
CCGGGCTGCTCCATAC-1	other
CCGTAAGTTGGTCCCA-1	other
CCGTATCTCGTCGTAG-1	other
CCGTGGAACGATCCAA-1	other
CCGTTACGTTAGAACA-1	other
CCGTTCCGAATCTCGG-1	other
CCTAAAGGCTGACGCT-1	other
CCTAAATTAACGGTTC-1	other
CCTAACCCAAACAAGT-1	other
CCTAACTAAGGCTCTA-1	other
CCTACGGCTCAGTCGA-1	other
CCTACTGCTTACACTT-1	other
CCTAGGCGTAGCGATC-1	other
CCTATAATGAGTGCCC-1	other
CCTATCTATATCGGAA-1	other
CCTATGGGTTACCGTC-1	other
CCTATGTCCACTCCAC-1	other
CCTCACCTGAGGGAGC-1	other
CCTCACCTTAGCATCG-1	other
CCTCCGACAATTCAAG-1	other
CCTCGAAGTGGACGGG-1	other
CCTCGCCAGCAAATTA-1	other
CCTCGCGCGATATAGG-1	other
CCTCGCGCTGTGCGAT-1	other
CCTCGGACCGGGATAG-1	other
CCTCTAATCTGCCAAG-1	other
CCTCTATCGATTAGCA-1	other
CCTCTCTCCCATCTAG-1	other
CCTCTGGCCTAGACGG-1	other
CCTCTGTACTATTCTA-1	other
CCTGAACGATATATTC-1	other
CCTGAATATTTACATA-1	other
CCTGACCACCGATGGT-1	other
CCTGCTATTTGAGAAG-1	other
CCTGGCTAGACCCGCC-1	other
CCTGGTCGAATGTGGG-1	other
CCTGTAAGACATGATA-1	other
CCTGTACTCACGCCCA-1	other
CCTGTCACCCGGGCTC-1	other
CCTGTCGCCCGTAAAT-1	other
CCTGTTTGAAGACACG-1	other
CCTTCTTGATCCAGTG-1	other
CCTTTCAATGAAGAAA-1	other
CGAACAGTATGGGCGT-1	other
CGAACCCGCATGCGTC-1	other
CGAACGCCCAGTGCCG-1	other
CGAAGTTGCTCTGTGT-1	other
CGACAATTTGATCTAA-1	other
CGACACGCTCCGACAG-1	other
CGACAGTTCGCGTTAT-1	other
CGACTCAGGATGTTAT-1	other
CGAGACCCTAGAGTGT-1	other
CGAGAGATGTGAACCT-1	other
CGAGAGCTTTCACTAC-1	other
CGAGCACTTCAAGTTT-1	other
CGAGCTGGGCTTTAGG-1	other
CGAGGCCAGGCATTGG-1	other
CGAGGCTAAATATGGC-1	other
CGAGGGACTGCGGTCG-1	other
CGAGGGTATCCAGGTG-1	other
CGAGTGAAGGTACCAG-1	other
CGAGTTTATCGGACTG-1	other
CGATACCTCGCGGACA-1	other
CGATAGTCGTACTGCA-1	other
CGATCCGACCCAGTGC-1	other
CGATCTGTTGGAGGAC-1	other
CGATGGACCCTACGCC-1	other
CGATTAAATATCTCCT-1	other
CGATTCGCCTGGCTGC-1	other
CGCAAACACGAGTTAC-1	other
CGCAATTACTTTCGGT-1	other
CGCAATTAGGGTAATA-1	other
CGCAATTCTACAATAA-1	other
CGCACATGTCCACTAC-1	other
CGCACGTGCGCTATCA-1	other
CGCATGGTGCGATGCT-1	other
CGCATTAGCTAATAGG-1	other
CGCCAAGAAGCCGAGT-1	other
CGCCAATTATTGCGTT-1	other
CGCCATCCGATTATGA-1	other
CGCCCAGCGTTTCACG-1	other
CGCCCGCTTCCGTACA-1	other
CGCCCTTGAAGGCTGA-1	other
CGCCGCCCATGCCTGT-1	other
CGCCTCCCTCCTCTAT-1	other
CGCCTGGCCTACGTAA-1	other
CGCGACCGCGACAGAT-1	other
CGCGCAAATGTCCAGA-1	other
CGCGCATGTTTGATTG-1	other
CGCGCCCGACTTAATA-1	other
CGCGGCAGTATTACGG-1	other
CGCGGCTCAACTTGAA-1	other
CGCGGGAATTAGGCAG-1	other
CGCGTTCATGAAATAC-1	other
CGCTACGGGACATTTA-1	other
CGCTAGAGACCGCTGC-1	other
CGCTATTCAATGTATG-1	other
CGCTATTCTTAGGCTC-1	other
CGCTCTCCGTAGATTA-1	other
CGCTGGTGACTACCCT-1	other
CGCTGTGACGCCGCAC-1	other
CGCTTATTCCCGGTCG-1	other
CGCTTTCTTGCATTCG-1	other
CGGAGCAATTTAATCG-1	other
CGGAGCATGGCGATCC-1	other
CGGAGTTTGAGAGACA-1	other
CGGATAAGCGGACATG-1	other
CGGATCCTCAAGGACT-1	other
CGGCAAACATCGTGCG-1	other
CGGCAGGGTCGGGTTG-1	other
CGGCCACGCACAAAGT-1	other
CGGCGCCATCAATCCC-1	other
CGGGAATTTATGTAAA-1	other
CGGGAGCTTCAGTGTA-1	other
CGGGATCAATGTAAGA-1	other
CGGGCCATAGCCGCAC-1	other
CGGGCCTTCTTTGTAA-1	other
CGGGTGTACCCATTTA-1	other
CGGTACTAGAATCAAA-1	other
CGGTAGAGGTGCAGGT-1	other
CGGTCAAGTGGGAACC-1	other
CGGTCTATCAACCCGT-1	other
CGGTGAAGACTAAAGT-1	other
CGGTGTACTTGATCCC-1	other
CGGTTATCCAACAGTG-1	other
CGGTTGACCTGGCATA-1	other
CGTACCGAAAGTCTAG-1	other
CGTACCTGATAGGCCT-1	other
CGTATTAAGAGATCTA-1	other
CGTCAATCTTTAACAT-1	other
CGTCACGTCCATTGGT-1	other
CGTCATACCATATCCA-1	other
CGTCGCATGTGAGCCA-1	other
CGTCGCGGCGGGATTT-1	other
CGTCGGATAGTGTTGA-1	other
CGTCGGGTCTAAGCGC-1	other
CGTCGTCCTTCGCGAA-1	other
CGTGAAGTTAATTCAC-1	other
CGTGACATTGGGTCGT-1	other
CGTGCAGACTGGGACA-1	other
CGTGCCCTCCCGAAGA-1	other
CGTTAATGTCCCGACG-1	other
CGTTCAGACCCGCGAA-1	other
CGTTCATGGTGCGCGT-1	other
CGTTGAATACCGCGCT-1	other
CGTTGAGCGACCGTCG-1	other
CGTTGTCGGCAATTGA-1	other
CGTTGTTTCAATTCCC-1	other
CGTTTCACTTCGGGCG-1	other
CGTTTCGCTCATTACA-1	other
CTAAAGAATGCCTACT-1	other
CTAAAGGGAAATAGGA-1	other
CTAAATCCTATTCCGG-1	other
CTAACGAAACTTGCTG-1	other
CTAAGGGAATGATTGG-1	other
CTAATTCGCACGCGCT-1	other
CTAATTCTCAGATATT-1	other
CTAATTTCAACAACAC-1	other
CTACCCTAAGGTCATA-1	other
CTACGACTAGCTATAA-1	other
CTACGCACGGAGTACC-1	other
CTACTATCATAGGTTT-1	other
CTACTATCTTTCAGAG-1	other
CTACTCTAGGCCCGGC-1	other
CTACTGCCACCTGACC-1	other
CTAGATGTGAGTGTAA-1	other
CTAGATTTACGACGGC-1	other
CTAGCATAGTATAATG-1	other
CTAGGCGCCCTATCAG-1	other
CTAGGTTCGGACGTGA-1	other
CTAGTAGAAAGGGATT-1	other
CTAGTATTCGGAATTA-1	other
CTAGTCACGTCTTAAG-1	other
CTAGTGAAGGACAGGA-1	other
CTAGTTACAACCCGGT-1	other
CTAGTTGGGCCCGGTA-1	other
CTATAAGAGCCAATCG-1	other
CTATCGACGAAATACA-1	other
CTATCGGGTCTCAACA-1	other
CTATGTCACTAGCCCA-1	other
CTATTCATGTGTCCCA-1	other
CTATTTGGTTACGGAT-1	other
CTCAACTAACCCGGAT-1	other
CTCACATTTACTAAAT-1	other
CTCACTGTGATACTTA-1	other
CTCACTTGGCTGGTAA-1	other
CTCAGGACTCACCTGT-1	other
CTCAGTCACGACAAAT-1	other
CTCATGGTAATTTGCG-1	other
CTCATTGCTCTAACAA-1	other
CTCATTTGATGGGCGG-1	other
CTCCCTCCTTTCGATC-1	other
CTCCGGCTTGTAGACA-1	other
CTCGAGATCCAAAGCA-1	other
CTCGAGGTCGAACAGT-1	other
CTCGCACCTATATAGT-1	other
CTCGCCGAATGTAGGG-1	other
CTCGGTACCACTGCTC-1	other
CTCGGTTGTCGGCCCT-1	other
CTCGTTTCTAATGTTT-1	other
CTCTAGCCCTCGGAAA-1	other
CTCTATTTGGCTGCAG-1	other
CTCTCACAATCGATGA-1	other
CTCTCTAACTGCCTAG-1	other
CTCTGGACGCCTGGTG-1	other
CTCTGTTTGAGGATTC-1	other
CTCTTCTATTGACTGG-1	other
CTCTTGTCCCGCTTGG-1	other
CTGAAAGAGATCCGAC-1	other
CTGAATCCGAGACCTC-1	other
CTGAATTTATTGCCAG-1	other
CTGACTGCGCAGCTCG-1	other
CTGAGCAAGTAACAAG-1	other
CTGCACAACTACATAT-1	other
CTGCACTCCAGTACAG-1	other
CTGCCAAGGTTGGAAG-1	other
CTGCCATGCATCACAT-1	other
CTGCGGGTGAAATGTT-1	other
CTGCGTTACGATATAA-1	other
CTGCTTGGCGATAGCT-1	other
CTGGAAATGGATGCTT-1	other
CTGGAAGACACGGTGG-1	other
CTGGATTTACACTTGA-1	other
CTGGCATCCGAATGAG-1	other
CTGGCGACATAAGTCC-1	other
CTGGCGCACAGGTCTG-1	other
CTGGCGGGAATAAGTA-1	other
CTGGCTGATTCATCCT-1	other
CTGGCTGGTTGTCAGT-1	other
CTGGGATAAATAATGG-1	other
CTGGGCCTGCTATATC-1	other
CTGGGTAGGCAGTTAA-1	other
CTGGTAACACATAGAA-1	other
CTGGTAACGAGCTCTT-1	other
CTGGTTTCGAGCAAGA-1	other
CTGTACTTCTTAGCAT-1	other
CTGTATGGTGTAGAAA-1	other
CTGTCAAATGGCTCGG-1	other
CTGTCTGTGGCTGGCT-1	other
CTGTGCAGGGTAGGTC-1	other
CTGTGGTCGGGAGATA-1	other
CTGTTACCCAATCTAG-1	other
CTGTTCACTGCCTGTG-1	other
CTTACACGGTATTCCA-1	other
CTTAGCCTTCCACATG-1	other
CTTAGTAGGCCTACAG-1	other
CTTAGTGTAGTAGCAT-1	other
CTTCAACTCCACTTGG-1	other
CTTCATTGTCAGTGGA-1	other
CTTCGTAGATAGGTGA-1	other
CTTCTATGTTGAAGTA-1	other
CTTGAGTTAGGGTAAT-1	other
CTTGCAACCGCCTCCT-1	other
CTTGCCCAGGCTCTAC-1	other
CTTGTACTTGTTGACT-1	other
CTTGTCAACATTCGAG-1	other
CTTGTGCTCACCGATT-1	other
CTTGTTGCTGAGTCAA-1	other
CTTGTTTATGTAGCCA-1	other
CTTTAACTTTCAAAGG-1	other
CTTTAATATTGGTCGA-1	other
CTTTACCGAATAGTAG-1	other
CTTTAGGAACACTGTT-1	other
CTTTAGTGCTATTATT-1	other
CTTTCTGTGCGGGCTT-1	other
CTTTGCATCGCTCTTG-1	other
CTTTGGCGCTTTATAC-1	other
GAAACAGATGACCACC-1	other
GAAACCGAATTACCTT-1	other
GAAACTCGTGCGATGC-1	other
GAAAGCCCTTTGGACC-1	other
GAAAGTGACTAACTGC-1	other
GAAATACTAAACGTTT-1	other
GAAATATCACCATCAG-1	other
GAAATCGCGCGCAACT-1	other
GAAATGGCGGTGTTAG-1	other
GAAATGGGATGTAAAC-1	other
GAAATTAGCACGGATA-1	other
GAAATTGTCTCTATAA-1	other
GAACACACATCAACCA-1	other
GAACAGATTACTAAAT-1	other
GAACCCTCTGTGTTCT-1	other
GAACCTTTAACGATCC-1	other
GAACGACCGAATGATA-1	other
GAACGTCTCATGGTCG-1	other
GAAGCCACTGATTATG-1	other
GAAGCCTGCACATTCC-1	other
GAAGCGTGAGGAATTT-1	other
GAAGCTCGGACCCGTC-1	other
GAAGCTTGCTGACCGC-1	other
GAAGTCAGTTGCACTA-1	other
GAAGTCTCCCTAGCGA-1	other
GAAGTGATTTATCGTG-1	other
GAAGTTTCCACTCAAT-1	other
GAATAGACGCGACCCA-1	other
GAATCTGAACATTCTC-1	other
GAATGCGAATCGGTTC-1	other
GAATGTGGTCCGGATT-1	other
GAATGTTGGGTAATCT-1	other
GAATTATAGTGAAAGG-1	other
GAATTCACCCGGGTGT-1	other
GAATTTCTCGCTGCAG-1	other
GACAAACATATGCAGG-1	other
GACAACGACCATTGAA-1	other
GACACGAGTTAGAGGA-1	other
GACACTGAGTTCAGTG-1	other
GACAGCCAGACCTGAC-1	other
GACAGGCACACACTAT-1	other
GACATCCGTCGAACTG-1	other
GACATCGATTTATAAC-1	other
GACCAGAGCCCTGTAG-1	other
GACCGACTGAAGCGTC-1	other
GACCGTGCTGACGGTG-1	other
GACGACGATCCGCGTT-1	other
GACGCCGTAAAGGCTA-1	other
GACGGTCAATAGAAGC-1	other
GACGTGTAGGGATTAT-1	other
GACTAAGATCATGCAC-1	other
GACTAAGTAGGCTCAC-1	other
GACTACAAAGCGGTGG-1	other
GACTCGCGGGAATGAC-1	other
GACTGCAAATCGAGCT-1	other
GACTGCACCAGCCCAG-1	other
GAGACTGATGGGTAGA-1	other
GAGACTTCGCGACCGA-1	other
GAGAGGGCGCGAGGTT-1	other
GAGAGGTGCATTCTGG-1	other
GAGATCTGCTTGGCAT-1	other
GAGATCTTCCATGACA-1	other
GAGATGGGAGTCGACA-1	other
GAGCACCTGTGTCCAG-1	other
GAGCCAGCTACCTGTG-1	other
GAGCGCGCACGAGTAG-1	other
GAGCTAAGGGCATATC-1	other
GAGCTCTCGGACCTAA-1	other
GAGGAATGGAGAGGTT-1	other
GAGGCCCGACTCCGCA-1	other
GAGGCTATCAAAGTCG-1	other
GAGGGCGCAGCTCTGC-1	other
GAGGTCCCAAAGATCT-1	other
GAGTAGATACTAGTTG-1	other
GAGTATGCGCGTGCAT-1	other
GAGTCCGCTTACCGGA-1	other
GAGTGTCAACCAGAAA-1	other
GAGTGTGCGGTACCCA-1	other
GATAACTCGCACTGTG-1	other
GATACGATGGGAGTCA-1	other
GATAGGTAACGTTGAC-1	other
GATATCAGTATGTATC-1	other
GATATGAGACACTAAC-1	other
GATATGCGGTAGCCAA-1	other
GATATTGAGATTGGCG-1	other
GATATTTCCTACATGG-1	other
GATCATTCCAAACATT-1	other
GATCCCTTTATACTGC-1	other
GATCCGGGAATTAACA-1	other
GATCCTAAATCGGGAC-1	other
GATCGACACTATCTGA-1	other
GATCGCGGGCTCTCCA-1	other
GATCGCTACCCGATTT-1	other
GATCGGTGGCCATAAC-1	other
GATCGTGACTGATATC-1	other
GATCTTGGAGGGCATA-1	other
GATCTTTGCAGGGTAT-1	other
GATGCGTCCTGCATTC-1	other
GATGCTGTATTTCATC-1	other
GATGGCGCACACATTA-1	other
GATGTAACGAACCACC-1	other
GATGTTCAATCCACGA-1	other
GATGTTTGTGCGAGAT-1	other
GATTAACCGAAAGCCC-1	other
GATTACTGAATTTGGG-1	other
GATTCCCTTGTCGCAG-1	other
GATTCCGCGTTTCCGT-1	other
GATTCCTATACGGCGC-1	other
GATTCGACGGTTCACG-1	other
GCAAACCCTACATTAT-1	other
GCAAACCTTGGCCATA-1	other
GCAAATATTACGCTTT-1	other
GCAACCACGGCCGCGT-1	other
GCAAGTGCACAGAGAA-1	other
GCACACACTGGTAGCC-1	other
GCACTGCCTACCTTTA-1	other
GCAGATCCATAAGACT-1	other
GCAGATTAGGGATATC-1	other
GCAGCACACAGCCCAG-1	other
GCAGGACTATAGAATA-1	other
GCAGGTAGAGTATGGT-1	other
GCAGTGTGGCTATAGG-1	other
GCATAGAGCACTCAGG-1	other
GCATTGTAATTCATAT-1	other
GCCACTCAGAGCGCGA-1	other
GCCAGGAGTAACCGAT-1	other
GCCAGGCTTAGTGGTA-1	other
GCCATATTGCACACAG-1	other
GCCCGACTTCTTCCCG-1	other
GCCCGATCTGTGGTCG-1	other
GCCCGTAATACCTTCT-1	other
GCCGAAATTCCTACGT-1	other
GCCGATTGGCCAAGCT-1	other
GCCGCATTAGTCCGGC-1	other
GCCGCTTGTGAGAAAC-1	other
GCCGGGTTAGGGTCGC-1	other
GCCTATTCCGATATAG-1	other
GCCTCATCTGGAAATA-1	other
GCCTCTATACATAGCA-1	other
GCCTTGTATATGCAGT-1	other
GCGAAACTTAACTGGA-1	other
GCGAAGAATCTGACGG-1	other
GCGAAGCCATACCCGT-1	other
GCGACGATAGTTGTAC-1	other
GCGAGAAACGGGAGTT-1	other
GCGAGGCCCGAGCAGA-1	other
GCGAGTTCTGCAAAGA-1	other
GCGATTGTTAACGTTA-1	other
GCGCAAATATATTCAA-1	other
GCGCAAGAGCGCGCTG-1	other
GCGCATCCAGTCAGCA-1	other
GCGCCGTTCCACGATA-1	other
GCGCGTCATTGGTACA-1	other
GCGCTAATTGAATAGA-1	other
GCGCTATGCCGAGGCA-1	other
GCGCTGATCCAGACTC-1	other
GCGCTGCTTTGCATTT-1	other
GCGCTGGCGGAAAGTC-1	other
GCGCTTAAATAATTGG-1	other
GCGGAGAGGGAGAACG-1	other
GCGGCAAAGTATTGCC-1	other
GCGGCTCTGACGTACC-1	other
GCGGTGAACTGCGCTC-1	other
GCGGTTCCCTATCATG-1	other
GCGTAAATGGCCATAA-1	other
GCGTCGAAATGTCGGT-1	other
GCGTCGCCAGGGTGAT-1	other
GCGTCTCTGCATTGGG-1	other
GCGTGGTACTGGGTTA-1	other
GCTAAACCTGAGGTGA-1	other
GCTAACTGAAGTCTGA-1	other
GCTAAGTAGTTTCTCT-1	other
GCTACGACTTATTGGG-1	other
GCTACTATAGTAGAGT-1	other
GCTAGAGTAGAGATGT-1	other
GCTAGGCACCACGGAG-1	other
GCTAGTAGAGCTTGTA-1	other
GCTATACGTCTCGGAC-1	other
GCTATCATACTCATGG-1	other
GCTATCGCGGCGCAAC-1	other
GCTCGCTCATGTCCAA-1	other
GCTCGGAATTTAAAGC-1	other
GCTCTAAACCCTGACG-1	other
GCTCTCGGGTACCGAA-1	other
GCTGAATCTTCCAATC-1	other
GCTGAGGCGTGAGTAT-1	other
GCTGCACGGTTTCTTA-1	other
GCTGCTACTGCGTAGC-1	other
GCTGCTCTCCGGACAC-1	other
GCTGGCATATTCACCT-1	other
GCTGGCGGCGCATGCT-1	other
GCTGTTGCTACCGAAC-1	other
GCTTAATGTAACTAAC-1	other
GCTTATGAAGCAGGAA-1	other
GCTTCCGTCCCTAGAC-1	other
GCTTGGATCGATTAGG-1	other
GCTTTCAGAGGAGGTG-1	other
GGAAACCTTGTTGAAT-1	other
GGAAAGTGCCCATGCC-1	other
GGAACCGTGTAAATTG-1	other
GGAATGCGCTAGCGTG-1	other
GGACCAACAGGATAAC-1	other
GGAGACGACACCTTTG-1	other
GGAGCACCAAGAACTA-1	other
GGAGGGCTTGGTTGGC-1	other
GGATCCGGAATATACT-1	other
GGATGAAGATCGCTGA-1	other
GGATGACGCGAGTTTA-1	other
GGATGCTGGCGTTCCT-1	other
GGATGTCCTTACCGCA-1	other
GGATTCAGTACGGTGG-1	other
GGATTCCGCTATACCC-1	other
GGATTGCTGTGACTCC-1	other
GGATTTCACTTCTATA-1	other
GGCAAATTACTTTACT-1	other
GGCAAGGCGAAATAGC-1	other
GGCAATAGTCAATGAG-1	other
GGCACTCCACTGGGCA-1	other
GGCATACAGGTAGCGG-1	other
GGCATATCGGTTCTGC-1	other
GGCCCTCACCCACTTA-1	other
GGCCGGCGTCTGCTAT-1	other
GGCGAAATCTAACTTG-1	other
GGCGCAGGACATCTTC-1	other
GGCGCATGAATTGATG-1	other
GGCGCGGAGATCTTTC-1	other
GGCGCGTTCGAGTTTA-1	other
GGCGCTCCTCATCAAT-1	other
GGCGGAGTAATATTAG-1	other
GGCGGTAGGATCATTG-1	other
GGCGTAGGGAAAGCTG-1	other
GGCGTCCTATCCGCTG-1	other
GGCTAAAGGGCGGGTC-1	other
GGCTCGCGTTGAGGTA-1	other
GGCTCTGCTCCAACGC-1	other
GGCTGAAATAGCAAAG-1	other
GGCTTTCAATAAGGGT-1	other
GGGAAGACGGTCTGTC-1	other
GGGAAGGGCTTTCTCA-1	other
GGGACCCGTATATCTT-1	other
GGGACTGCATAGATAG-1	other
GGGAGAACTCACAGTA-1	other
GGGAGGATGCCCGAAA-1	other
GGGAGTTAATGAGGCG-1	other
GGGATTTACCGCACCT-1	other
GGGCAGAGCAATCGTT-1	other
GGGCCCGTCTTAAACA-1	other
GGGCCCTACGAAAGGG-1	other
GGGCCGGCCGAAGTAC-1	other
GGGCGATATGTGTGAA-1	other
GGGCGGTCCTATTGTC-1	other
GGGCGTACATTTATAT-1	other
GGGCGTCACCACGTAA-1	other
GGGCGTCCACTGGCTC-1	other
GGGCGTGGTTTCCCAG-1	other
GGGCTATGATCGATGG-1	other
GGGCTCATCGAACCCA-1	other
GGGCTGCCTAGGGCGA-1	other
GGGCTGGTTAGTCGCG-1	other
GGGTACCCACGGTCCT-1	other
GGGTACTTCATGAACT-1	other
GGGTATGTATGCACTT-1	other
GGGTCACCGTGACGGT-1	other
GGGTGACACCTTAACT-1	other
GGGTGTTTCAGCTATG-1	other
GGGTTCAGACGAACAA-1	other
GGTAACCGGGAGGATA-1	other
GGTACAAACATGCTAT-1	other
GGTACATCTGGGACGA-1	other
GGTAGAAGACCGCCTG-1	other
GGTAGACCGTTGGGCG-1	other
GGTAGTGCTCGCACCA-1	other
GGTATTGCCGAGTTTA-1	other
GGTCAGTGGGTCCCAC-1	other
GGTCGGATAAACGGCG-1	other
GGTCGGCCAGGAGCTT-1	other
GGTCGGTCGTCCACAG-1	other
GGTCTGAGAATCTGGA-1	other
GGTCTTGAGCGCTCTT-1	other
GGTGATAAGGAGCAGT-1	other
GGTGCTGATCACAAAG-1	other
GGTGCTGGTACACATT-1	other
GGTGGACTGCTCTGGC-1	other
GGTTAGCTATATGTCT-1	other
GGTTAGGCTTGGAGAA-1	other
GGTTAGTTACGGCGCC-1	other
GGTTTACAATCTCAAT-1	other
GGTTTCAATCGGTCAG-1	other
GTAAGCGGGCAGTCAG-1	other
GTAAGTAACAGTCTGG-1	other
GTAAGTAGGGTATACC-1	other
GTAATAAAGGGCTCCC-1	other
GTACACTTACCTGAAG-1	other
GTACAGAGGCAAGGGT-1	other
GTACGAGATTGCGACA-1	other
GTACGCTTCATTGCAC-1	other
GTACGTTTGCCCGTCA-1	other
GTACTAAGATTTGGAG-1	other
GTACTCCCTTATCGCT-1	other
GTACTGGAGTTAGACC-1	other
GTACTTGGGCACTTCT-1	other
GTAGACACGCCTGACT-1	other
GTAGAGGGAGACAAGT-1	other
GTAGCCAAACATGGGA-1	other
GTAGCGGCTATACACT-1	other
GTAGCTTCCTCTTGTT-1	other
GTAGGTGATCCGTGTA-1	other
GTAGTCGCGGGAATCA-1	other
GTAGTCTACGATATTG-1	other
GTATAGGACTCAGTAG-1	other
GTATCAAACGTTAGCT-1	other
GTATCTCAGTCTTGAC-1	other
GTATCTTTCATAACCA-1	other
GTATGAAATTTCACTC-1	other
GTATGTGGGTCTAGTT-1	other
GTATTAAGGCGTCTAA-1	other
GTCAAAGTTTACATAG-1	other
GTCAAGCGGACTCGGG-1	other
GTCACTCTCCAAATCT-1	other
GTCAGAATAGTCTATG-1	other
GTCAGACAGCGTTGGA-1	other
GTCATCTCCTACAGCT-1	other
GTCATGCACCTCCGTT-1	other
GTCATGGACATGACTA-1	other
GTCATTAGAGCGAACG-1	other
GTCCCAACGTAAAGTA-1	other
GTCCCGCGACGTTATG-1	other
GTCCGGACCTGAAATT-1	other
GTCCGGCTGAATTGCG-1	other
GTCCTACAGGCGGCTC-1	other
GTCCTACGAATAGTCT-1	other
GTCGCGTAACCCGTTG-1	other
GTCGGATATCTCAGAC-1	other
GTCGGATGTAGCGCGC-1	other
GTCGGGAAGCAGAAAC-1	other
GTCGTACCATCTCGGG-1	other
GTCGTATTGGCGTACA-1	other
GTCGTTATTCGCTTAT-1	other
GTCTATCTGAGTTTCT-1	other
GTCTATTGGTTCCGGT-1	other
GTCTCAAGGCCCGGCT-1	other
GTCTCGATCTGCTTTC-1	other
GTGAAACGGCGCCACC-1	other
GTGAACTCCCATTCGA-1	other
GTGAAGATTTCAAGTG-1	other
GTGAAGCCGTATAGTC-1	other
GTGACAGCTTCCCACT-1	other
GTGACCGCACACTACG-1	other
GTGACGCAGGTTTCAT-1	other
GTGACTTCAGTAGTGC-1	other
GTGAGCGTGCTGCACT-1	other
GTGAGGACACTTAAGG-1	other
GTGAGTGGTACAACGC-1	other
GTGATCACTAACGCCT-1	other
GTGATCATAGATCTGC-1	other
GTGATCCTTGTCATGA-1	other
GTGCACGAAAGTGACT-1	other
GTGCCCGTTCGGATTC-1	other
GTGCCGCTTCAAAGGT-1	other
GTGCCTAGCTATGCTT-1	other
GTGCGACAGGGAGTGT-1	other
GTGCGTGTATATGAGC-1	other
GTGCTCAAGTACTGTC-1	other
GTGGAACCTACATGCG-1	other
GTGGACCAACCCGATT-1	other
GTGGACGCATTTGTCC-1	other
GTGGCAAACAGCGGCA-1	other
GTGGCGGTCCCAGCGT-1	other
GTGGTGGCCAAGTGAA-1	other
GTGTACCTTGGCTACG-1	other
GTGTATATCAGCGGGC-1	other
GTGTCGTATAGCGTTC-1	other
GTGTGAATAACTTAGG-1	other
GTGTTACTATGCGTCC-1	other
GTTAAAGTAGGACTGG-1	other
GTTAACATCACTTAAA-1	other
GTTAAGGGTGCGATGT-1	other
GTTACCTACAACTTGC-1	other
GTTACTTTGGGCCTAG-1	other
GTTATATTATCTCCCT-1	other
GTTATTAACGTGGGAG-1	other
GTTCACAGGAGTCTAG-1	other
GTTCGCCATAAGTGCC-1	other
GTTCGTCTAAAGAACT-1	other
GTTGAACCGGTTCCAT-1	other
GTTGAGTCCCGCCGGT-1	other
GTTGCACGGAGTTTCG-1	other
GTTGGATTGAGAACAC-1	other
GTTGGATTTGCGTTGG-1	other
GTTGGTCATGCTATCC-1	other
GTTTACGTTCCATCTG-1	other
GTTTCATATCGTCGCT-1	other
GTTTCCTGGAGGGTGA-1	other
GTTTCTGCAGTCTCCC-1	other
GTTTGACCAAATCCTA-1	other
GTTTGGCCCAAGTTAT-1	other
GTTTGGGCTTGTGAGC-1	other
GTTTGGGTTTCGCCCG-1	other
GTTTGGTAGGGTCAAC-1	other
TAAAGCGTTAGGAGAA-1	other
TAAATGAATCCGTTTC-1	other
TAACATACAATGTGGG-1	other
TAACATACACGCGATC-1	other
TAACCTACCGTCCGAG-1	other
TAACGCTTTGAGAGCG-1	other
TAACTATCGAAGGTCC-1	other
TAACTCATCCGCGCGG-1	other
TAACTCCATGGAGGCT-1	other
TAAGCAGGCGACACGC-1	other
TAAGGCAACATAAGAT-1	other
TAAGGCCCGTCACCCT-1	other
TAAGGCTGAATCCCTC-1	other
TAAGGGCCTGTCCGAT-1	other
TAAGGGCTGGGAGAGG-1	other
TAAGTTGCGACGTAGG-1	other
TAATAAACAAGGAGAT-1	other
TAATACACAGTAGTAT-1	other
TAATAGTGACGACCAG-1	other
TACAACGCACAACTCA-1	other
TACAAGTCTCGTGCAT-1	other
TACAGAAACGGTGGGC-1	other
TACATAGGCATACACC-1	other
TACATTTCTAACGTGC-1	other
TACCAAATAGCCCAGA-1	other
TACCAATAAAGTACCA-1	other
TACCAGAAGTAGGTTC-1	other
TACCGCGGACTTGCAG-1	other
TACCGGCTCACTGCCC-1	other
TACCGTGCCTCGGACC-1	other
TACCTACTCCCAGTAT-1	other
TACCTGCTGCACTGTG-1	other
TACCTTAAGATTTCCC-1	other
TACGAACACGACTTCA-1	other
TACGACGCTTGCTGCG-1	other
TACGACTGCCTCTTAG-1	other
TACGAGAACTTCACGT-1	other
TACGATGTTGATCATC-1	other
TACGCAGTTCTTTCCT-1	other
TACGCCATATTCTAAT-1	other
TACGCCTCCATTCCGA-1	other
TACGGGATGCTAGCAG-1	other
TACTCGGCACGCCGGG-1	other
TACTCTCCGAACAAAT-1	other
TACTGCAATCAATTAC-1	other
TACTGGACAGCTCGGC-1	other
TACTTGTTAGTAGTCC-1	other
TACTTTACTGAGCCGG-1	other
TACTTTCCGCACGCCA-1	other
TAGAAAGGTGGCGCTA-1	other
TAGACGAAACGCCAAT-1	other
TAGACGCCCGTACCGG-1	other
TAGAGATCATGCAACT-1	other
TAGAGGTTCTACTTGT-1	other
TAGAGTCTAAGCGAAC-1	other
TAGATATGGACTGGAA-1	other
TAGATTCCTGGTTATT-1	other
TAGCAACCTGTCACAA-1	other
TAGCCATTTCAAAGTC-1	other
TAGCCGGCGGTCAGCG-1	other
TAGCGTCCGGTGTGGT-1	other
TAGCGTTGGGTCTTAC-1	other
TAGCTAAGTCCGGGAG-1	other
TAGCTAGAAGGCATGA-1	other
TAGCTCGCCTGATAAC-1	other
TAGGCATGTTACGCCA-1	other
TAGGGAGCTTGGGATG-1	other
TAGGGTGTTTCAAGAG-1	other
TAGGTCCAAGTAAGGA-1	other
TAGGTCGCCGGAACTG-1	other
TAGGTGACGATAACCT-1	other
TAGGTGAGCCCTACTC-1	other
TAGGTGCTCGCCTAGC-1	other
TAGGTGTTCCACAGAT-1	other
TAGGTTCGAGTTCGTC-1	other
TAGTACCTTAGTGGTC-1	other
TAGTCCGCAGAGAATG-1	other
TAGTCCGTATGCATAA-1	other
TAGTCGATCACGGGTT-1	other
TAGTCTGTGACGTTGC-1	other
TAGTGCCCTCCAGAGT-1	other
TAGTGCTTGAATCCTT-1	other
TAGTGTCAGAAACGGC-1	other
TATACACAGACGCCTT-1	other
TATACGCGTCATCACT-1	other
TATACTCATGCGGCAA-1	other
TATAGATGGTCGCAGT-1	other
TATAGGGTACTCATGA-1	other
TATATCCCTGGGAGGA-1	other
TATCACCCAACCGACC-1	other
TATCCAATTGGTTATC-1	other
TATCGATCTATGCATA-1	other
TATCGATGATTAAACG-1	other
TATCTACAGAGGTAAT-1	other
TATCTACCACAGCGGG-1	other
TATGAAGACAGGTGCG-1	other
TATGATCTTCTCTTTA-1	other
TATGCTCCCTACTTAC-1	other
TATGGATGTGCTACGC-1	other
TATGGCCCGGCCTCGC-1	other
TATGGGACCGAGCAGG-1	other
TATGGTCTGAGTAACA-1	other
TATGTCAAGACCGACT-1	other
TATGTCTCATTGTGCC-1	other
TATTACCATCCTGCTT-1	other
TATTCAATTCTAATCC-1	other
TATTCCACTCAGCTCG-1	other
TATTCCGAGCTGTTAT-1	other
TATTCGTGCCAGAATA-1	other
TATTTATACCGAGTAG-1	other
TATTTGTTACCCTTTA-1	other
TCAAACAACCGCGTCG-1	other
TCAAACTTAGATTGTT-1	other
TCAAATTTGAGACTCA-1	other
TCAACAAAGATAATTC-1	other
TCAACCATGTTCGGGC-1	other
TCAACGAGGAGACAAA-1	other
TCAACGCAGGAAATAA-1	other
TCAACGCGACCGGCAG-1	other
TCAACTAACGTATAAC-1	other
TCAATACGCCGTCATG-1	other
TCACAGATCCTCAAAC-1	other
TCACAGCAAACTCGAA-1	other
TCACAGGGAATCGCAA-1	other
TCACAGGTTATTGGGC-1	other
TCACATCTTATCTGAT-1	other
TCACCCTCTTAAGATT-1	other
TCACCGCTCGGCACTC-1	other
TCACGATGTCCGTGGA-1	other
TCACGCATTGTAGATC-1	other
TCACGGTCATCGCACA-1	other
TCACGTGCCCGATTCA-1	other
TCAGACGCTATAGAAG-1	other
TCAGCAAATGCATCTC-1	other
TCAGGGTGTAACGTAA-1	other
TCAGTACTGACCCGCG-1	other
TCAGTAGGGACTATAA-1	other
TCATACTTACAGATCC-1	other
TCATATGAGCTTTGTT-1	other
TCATCACTCGAGCTCG-1	other
TCATGCAGGTTCTCAT-1	other
TCATTTAAGTCTCCGA-1	other
TCCAACTTTAAATTCT-1	other
TCCACAATGGTTTACG-1	other
TCCACTTTATCTAGGT-1	other
TCCAGAGCACCGGTTC-1	other
TCCAGGCGAGTACGGT-1	other
TCCAGGGTATATACGA-1	other
TCCCAAAGACGAAGGA-1	other
TCCCAGCTTTAGTCTG-1	other
TCCCAGGCTTAGCTAA-1	other
TCCCGCGTACTCCTGG-1	other
TCCCGGGTGTGCTGCT-1	other
TCCCGTCAGTCCCGCA-1	other
TCCCGTGTGCAATTTG-1	other
TCCCTGGCTCGCTGGA-1	other
TCCCTTAGATTACTCG-1	other
TCCGAACTTGGCTTAC-1	other
TCCGATAATTGCCATA-1	other
TCCGATGACTGAGCTC-1	other
TCCGATGGTGCGACAT-1	other
TCCGATTACATTGCCG-1	other
TCCGCCTGTCTACAAG-1	other
TCCGCGGCAGCATCTG-1	other
TCCGCGGCCCAATGAA-1	other
TCCGCTGTCATCCCGG-1	other
TCCGCTTATCCCATTA-1	other
TCCGGCCTAGCGTACA-1	other
TCCGGTTCGTCCGGTC-1	other
TCCGTTAAGCTAATAT-1	other
TCCTAAATTGGGAAGC-1	other
TCCTACATCCACGGCC-1	other
TCCTAGCAAAGAAGCT-1	other
TCCTCCTAAGACATTC-1	other
TCCTCGGGCTGGGCTT-1	other
TCCTCTACGAGATGGC-1	other
TCCTCTCCAGTTGTCC-1	other
TCCTGCGTTGATACTC-1	other
TCCTTACGACGGTCCG-1	other
TCCTTCAGTGGTCGAA-1	other
TCCTTTAAATCCGCTT-1	other
TCCTTTCTTACGCTTA-1	other
TCGAAATTTAGGACCA-1	other
TCGAAGAACCGAGCAC-1	other
TCGAGACCAACACCGT-1	other
TCGCAAAGATGCATTT-1	other
TCGCACCAGGAGGCAG-1	other
TCGCATCCCTAAGTGT-1	other
TCGCCGACATATTCGC-1	other
TCGCCGGTCGATCCGT-1	other
TCGCGTCCAGAAGGTC-1	other
TCGCTAAACCGCTATC-1	other
TCGCTACTGGCTTTGA-1	other
TCGCTCGATATATTCC-1	other
TCGCTGGGCGGATTGT-1	other
TCGCTTTAAACGTTTG-1	other
TCGGAATGCGCTCTGA-1	other
TCGGACGCCCAGCCCA-1	other
TCGGAGAGTATCGGGA-1	other
TCGGAGTACATGAGTA-1	other
TCGGGAGACAGCGTAC-1	other
TCGGGCCGTCGTGGTA-1	other
TCGGTCCCGACAATAG-1	other
TCGTAAGACGACATTG-1	other
TCGTATTACCCATTGC-1	other
TCGTCTTAGGCGTTAA-1	other
TCGTGTACTATGGATG-1	other
TCGTGTCACGCTGACA-1	other
TCGTTAGGAGTCCCTA-1	other
TCTAATACTGCCTCAG-1	other
TCTACCGTCCACAAGC-1	other
TCTAGCAATCTCCGCC-1	other
TCTAGCATCTTCGATG-1	other
TCTAGCATGCCCAGAA-1	other
TCTAGGTGGCGACGCT-1	other
TCTAGTGATATCGTGG-1	other
TCTAGTTATCAGAAGA-1	other
TCTATCGGTCGCAACA-1	other
TCTATTACGCTGGCGA-1	other
TCTCATGAGATAGGGT-1	other
TCTCCAACGTAGGTTA-1	other
TCTCCACAAGTTGAAT-1	other
TCTCCCTGGGCAGCGT-1	other
TCTCGGCTCCAGGACT-1	other
TCTGAACTCGTACCCG-1	other
TCTGAAGCACGTGGTC-1	other
TCTGAATTCCGTACAA-1	other
TCTGATGTATTCTGTC-1	other
TCTGCCAGAAACTGCA-1	other
TCTGCGTCCGGTTTCT-1	other
TCTGGGAACCTTTGAA-1	other
TCTGTGCCATCATAGT-1	other
TCTTACCGGAACTCGT-1	other
TCTTACGGCATCCGAC-1	other
TCTTACTTATGCCTCT-1	other
TCTTAGAGTGAACTCT-1	other
TCTTCCCATGGGCACA-1	other
TCTTCGAATAGACGTT-1	other
TCTTCGATACCAATAA-1	other
TCTTGATGCGTAGCGA-1	other
TCTTGCTCCCGATACT-1	other
TCTTGGTAACACCAAA-1	other
TCTTTAAGACTATGAA-1	other
TGAAAGGACCTGACTC-1	other
TGAATACCGACGCGTA-1	other
TGACATCGAGCGGACC-1	other
TGACCCACGTTAGACA-1	other
TGACGAATATTTCCCT-1	other
TGACGATGCACTAGAA-1	other
TGACTATAATCCTTTC-1	other
TGAGAGATTTACCACG-1	other
TGAGCGGAAAGTGTTC-1	other
TGAGCTTTAATGACGC-1	other
TGAGGAGTGCCAGCTT-1	other
TGAGTAAATTAGCGTA-1	other
TGAGTGGTCCGTGACG-1	other
TGATCAGGGAACTGCT-1	other
TGATCGGTTTGACCCT-1	other
TGATCTCCGGCGCCAG-1	other
TGCAACCCATCTGCGG-1	other
TGCAAGAATGACGTAA-1	other
TGCAATCTAACACGGT-1	other
TGCAGAACTATATCGT-1	other
TGCAGAGTACCGAGCA-1	other
TGCAGATCGTCCTAGG-1	other
TGCAGGATCGGCAAAG-1	other
TGCAGTTTCCTCCCAT-1	other
TGCATATGTCTGTCAC-1	other
TGCATGGATCGGATCT-1	other
TGCATGTGGTAATCTA-1	other
TGCCAAAGTCAGACTT-1	other
TGCCAATGGGTACTCT-1	other
TGCCACCTGGCGAAAC-1	other
TGCCAGTACGTGGAGA-1	other
TGCCATTACTAAAGAA-1	other
TGCCCGTACCGTTAAA-1	other
TGCCGTGGATCGTCCT-1	other
TGCCTGACATCGGTCA-1	other
TGCCTGATCAAACGAT-1	other
TGCCTTGGCCAGGCAA-1	other
TGCGACACCCTAGTGC-1	other
TGCGCAAAGCATTTGG-1	other
TGCGGAGTAAAGGTGC-1	other
TGCGTAAGAACCTGAT-1	other
TGCGTCATGACTGAGC-1	other
TGCGTGATTGGGTGTC-1	other
TGCGTTTGTTGACACT-1	other
TGCTAAGTGTCTATTT-1	other
TGCTCCACAGTTCTTA-1	other
TGCTCGGCGAAACCCA-1	other
TGCTCTTGAGAGTTTG-1	other
TGCTGTTGAAGAACTC-1	other
TGCTTCCCAAGCAGTA-1	other
TGGAAGGATAAAGATG-1	other
TGGAATATCCTTGACC-1	other
TGGACCAATCTAAGAT-1	other
TGGACGTAGGCGAATC-1	other
TGGACTGTTCGCTCAA-1	other
TGGATAGAGTAACAGA-1	other
TGGCAAACTAAATTAC-1	other
TGGCAACTCGCGCGCC-1	other
TGGCAGATTACGATCA-1	other
TGGCAGCAGTAATAGT-1	other
TGGCCAAACTGAAGTA-1	other
TGGCGATCAAGTTATG-1	other
TGGCTATGTGACATAC-1	other
TGGGAAATGCCTTTCC-1	other
TGGGCACGTTCTATGG-1	other
TGGGCCACAAGAGCGC-1	other
TGGGCCCATACTAATT-1	other
TGGGCCTTGCCTGCAT-1	other
TGGTAGAATATATGGG-1	other
TGGTCCCACGCTACGG-1	other
TGGTCTGTTGGGCGTA-1	other
TGGTTCAACGGGTAAT-1	other
TGGTTCGTAGCAAAGG-1	other
TGTACCTACACGAGGG-1	other
TGTACGAACAAATCCG-1	other
TGTAGGAGAAATTTCC-1	other
TGTAGTGATCTATAAT-1	other
TGTATAACAGATCCTG-1	other
TGTATGGCGCAGACAG-1	other
TGTCCTAAGTCACCGC-1	other
TGTGACTACGCCAGTC-1	other
TGTGAGACTAGCCCAA-1	other
TGTGCCGGTGCCGGAA-1	other
TGTGCTTTACGTAAGA-1	other
TGTGGCAAAGCGTATG-1	other
TGTGGCGGGCTTCTGG-1	other
TGTGTTCGTATCCAAG-1	other
TGTTATTGTATGTGGC-1	other
TGTTCCGCTTCCATGA-1	other
TGTTCGTATTGCGGTG-1	other
TGTTCTTCCATTGACT-1	other
TGTTGTCAAGAAGTCT-1	other
TTAAACTCGAATTCAT-1	other
TTAACACCTCGAACAT-1	other
TTAACTTCAGGTAGGA-1	other
TTAAGATAGGATTGAC-1	other
TTAAGCGCCTGACCCA-1	other
TTAAGGCCCGTACTTT-1	other
TTAAGTATTGTTATCC-1	other
TTAATCAGTACGTCAG-1	other
TTAATGTAGACCAGGT-1	other
TTAATTGCTTTGGGTG-1	other
TTAATTTCAGACGCGG-1	other
TTACAACTACGCATCC-1	other
TTACAGACCTAAATGA-1	other
TTACCATTGATTACCC-1	other
TTACCCATTGCCGGGT-1	other
TTACCCTAACAGTCCT-1	other
TTACCCTAGGGATTGG-1	other
TTACGGATGGTTCGAG-1	other
TTACTAAAGGACTTTA-1	other
TTACTATCGGCTTCTC-1	other
TTACTCCGGCCGGGAA-1	other
TTACTGGGATATTTCA-1	other
TTAGAAGAACATGACT-1	other
TTAGACACGATCGTTG-1	other
TTAGACGAGTCACCTC-1	other
TTAGAGTTTAGAAGGA-1	other
TTAGATAGGTCGATAC-1	other
TTAGCAACATGGATGT-1	other
TTAGCTAATACGATCT-1	other
TTAGCTGATTTGCCGT-1	other
TTAGTAGGGCGGCGGG-1	other
TTAGTTATTCGTGGCA-1	other
TTATAGGTAATTGTCT-1	other
TTATATACGCTGTCAC-1	other
TTATATTTGGCAATCC-1	other
TTATCCAATCGAACTC-1	other
TTATCCGGGATCTATA-1	other
TTATCTGTATCATAAC-1	other
TTATGAATGAAAGGGA-1	other
TTATGACAAACTGGAT-1	other
TTATGATCTTAACGAA-1	other
TTATGTTTGCGATAGA-1	other
TTATTAGAGCGTGTTC-1	other
TTCAAAGTCTCTAGCC-1	other
TTCAATACTCTGAATC-1	other
TTCACGAAAGGATCAC-1	other
TTCACTCGAGCACCTA-1	other
TTCAGCCCTGGTCCAC-1	other
TTCAGCTGGCGTGCCC-1	other
TTCATGGCGCAACAGG-1	other
TTCCAATCAGAGCTAG-1	other
TTCCGCAGAGAAATAT-1	other
TTCCGCGTGAGGCGAT-1	other
TTCCGGTTACCCACTT-1	other
TTCCTCGAGGGTGTCT-1	other
TTCCTCGGACTAACCA-1	other
TTCGACAGAGCCCGTG-1	other
TTCGACGGGAAGGGCG-1	other
TTCGCACTCGCGTGCT-1	other
TTCGCACTGTACGACA-1	other
TTCGGCAACCCGCTGA-1	other
TTCGGCTAGAGATGGT-1	other
TTCGGGACTAATCGCG-1	other
TTCGTACTCCAGAACG-1	other
TTCGTTCAACGAAGTT-1	other
TTCTAACCGAAGCTTA-1	other
TTCTACTTGCGAGGGC-1	other
TTCTGACCGGGCTCAA-1	other
TTCTGCCGCGCCTAGA-1	other
TTCTGCGAGCGCCCTT-1	other
TTCTGCGGGTTAGCGG-1	other
TTCTTAGTGAACGGTG-1	other
TTCTTGGAGTAATGAG-1	other
TTGAACGAATCCTTTG-1	other
TTGAACGACGTGCTGA-1	other
TTGAAGAATTCCCAGG-1	other
TTGAATATGGACTTTC-1	other
TTGAATTCACGTGAGG-1	other
TTGACAGGAGCTCCCG-1	other
TTGACCAGGAACAACT-1	other
TTGACCATGTTCTCCG-1	other
TTGACGCTCCATGAGC-1	other
TTGACTACCATATGGT-1	other
TTGAGAAGTTTAGCAT-1	other
TTGATCTAACTTTGTC-1	other
TTGATGTGTAGTCCCG-1	other
TTGATTATGCAGATGA-1	other
TTGCACAATTCAGAAA-1	other
TTGCACGGAGCAGCAC-1	other
TTGCCATAGCCCGCTC-1	other
TTGCCGCTTTCTAGTA-1	other
TTGCGTAGTTTGAGGA-1	other
TTGCTCCCATACCGGA-1	other
TTGCTGCACCTATCCA-1	other
TTGGAAGAATACAGTC-1	other
TTGGACATGTGGCTTA-1	other
TTGGACCTATAACAGT-1	other
TTGGATATCGTCTACG-1	other
TTGGCCATCTTGCGCT-1	other
TTGGCCTAGAATTTCG-1	other
TTGGGACACTGCCCGC-1	other
TTGGGCGGCGGTTGCC-1	other
TTGGTCACACTCGTAA-1	other
TTGGTTGCGGTGCGCG-1	other
TTGTAAGGCCAGTTGG-1	other
TTGTAATCCGTACTCG-1	other
TTGTCGTTCAGTTACC-1	other
TTGTGAACCTAATCCG-1	other
TTGTGCAGCCACGTCA-1	other
TTGTGGTAGGAGGGAT-1	other
TTGTGTATGCCACCAA-1	other
TTGTGTTTCCCGAAAG-1	other
TTGTTCAGTGTGCTAC-1	other
TTGTTGTGTGTCAAGA-1	other
TTGTTTCCATACAACT-1	other

## Sheet: 14.1.2
ACCACGTGCAGCTATA-1	Nageotte also touching neuron
CCAGCCTGGACCAATA-1	Nageotte also touching neuron
CCTCACCTGAGGGAGC-1	Nageotte also touching neuron
CGCCGTTCAGCATAGT-1	Nageotte also touching neuron
AACGGACGTACGTATA-1	Nageotte Nodule
AGTCTTCTCCTCAAAT-1	Nageotte Nodule
ATAGTTCCACCCACTC-1	Nageotte Nodule
CATACTTAGGCAATAC-1	Nageotte Nodule
CGGGAATATAGTATAC-1	Nageotte Nodule
CGGGCCTTCTTTGTAA-1	Nageotte Nodule
GCAACAGCAGTATGCG-1	Nageotte Nodule
TCACCCTCTTAAGATT-1	Nageotte Nodule
TCCGATGACTGAGCTC-1	Nageotte Nodule
TGCTAAGTGTCTATTT-1	Nageotte Nodule
TTATATACGCTGTCAC-1	Nageotte Nodule
AACACACGCTCGCCGC-1	nearby_neuron
AACGCGGTCTCCAGCC-1	nearby_neuron
ACCCGGATGACGCATC-1	nearby_neuron
ACGGCGACGATGGGAA-1	nearby_neuron
AGAGTAAACTTCACTA-1	nearby_neuron
CAGTGTCGGCTGGCCC-1	nearby_neuron
CGCGCCCGACTTAATA-1	nearby_neuron
CTAGGCGCCCTATCAG-1	nearby_neuron
CTGCCAAGGTTGGAAG-1	nearby_neuron
GCAGACCCAGCACGTA-1	nearby_neuron
GCTTACGTAGTTAGTA-1	nearby_neuron
GTCATTAGAGCGAACG-1	nearby_neuron
GTTCGTCTAAAGAACT-1	nearby_neuron
TCCCGTCAGTCCCGCA-1	nearby_neuron
TGCTGTTGAAGAACTC-1	nearby_neuron
AAACAAGTATCTCCCA-1	other
AAACAGAGCGACTCCT-1	other
AAACATTTCCCGGATT-1	other
AAACCCGAACGAAATC-1	other
AAACGAGACGGTTGAT-1	other
AAACTCGGTTCGCAAT-1	other
AAACTCGTGATATAAG-1	other
AAACTGCTGGCTCCAA-1	other
AAAGGCTCTCGCGCCG-1	other
AAAGGGATGTAGCAAG-1	other
AAAGTGTGATTTATCT-1	other
AAAGTTGACTCCCGTA-1	other
AAATAACCATACGGGA-1	other
AAATAAGGTAGTGCCC-1	other
AAATACCTATAAGCAT-1	other
AAATAGCTTAGACTTT-1	other
AAATAGGGTGCTATTG-1	other
AAATCGTGTACCACAA-1	other
AAATCTAGCCCTGCTA-1	other
AAATGATTCGATCAGC-1	other
AAATGGCATGTCTTGT-1	other
AAATGGTCAATGTGCC-1	other
AAATTAACGGGTAGCT-1	other
AAATTACACGACTCTG-1	other
AAATTACCTATCGATG-1	other
AAATTCCAGGTCCAAA-1	other
AAATTTACCGAAATCC-1	other
AACACGACTGTACTGA-1	other
AACAGGAAATCGAATA-1	other
AACAGGTAGTATGGAT-1	other
AACATATCAACTGGTG-1	other
AACATCGATACGTCTA-1	other
AACCAGTATCACTCTT-1	other
AACCCGAGCAGAATCG-1	other
AACCCTACTGTCAATA-1	other
AACCCTGGTGGAACCA-1	other
AACCGAGCTTGGTCAT-1	other
AACCGCTAAGGGATGC-1	other
AACCGTTGTGTTTGCT-1	other
AACCTCGCTTTAGCCC-1	other
AACCTGTCACGGAATT-1	other
AACCTTTAAATACGGT-1	other
AACCTTTACGACGTCT-1	other
AACGATAATGCCGTAG-1	other
AACGATATGTCAACTG-1	other
AACGCATGATCTGGGT-1	other
AACGCTGTTGCTGAAA-1	other
AACGTGATGAAGGACA-1	other
AACGTGCGAAAGTCTC-1	other
AACTACCCGTTTGTCA-1	other
AACTAGGCTTGGGTGT-1	other
AACTCAAGTTAATTGC-1	other
AACTCCAGAGCGTGTT-1	other
AACTCCTAATCCCATG-1	other
AACTCTCAATAGAGCG-1	other
AACTGAGTTATACTGA-1	other
AACTGATATTAGGCCT-1	other
AACTGGGTCCCGACGT-1	other
AAGACTGCAAGCTACT-1	other
AAGAGCTCTTTATCGG-1	other
AAGAGGCATGGATCGC-1	other
AAGAGGCCCTTTGGAA-1	other
AAGATTGGCGGAACGT-1	other
AAGCACCCTGCGTATC-1	other
AAGCATACTCTCCTGA-1	other
AAGCCGAAGCGGTTTA-1	other
AAGCGGCGTCATGGGT-1	other
AAGCTAGATCGAGTAA-1	other
AAGCTCGTGCCAAGTC-1	other
AAGCTCTTTCATGGTG-1	other
AAGGAGCGGTTGGTGC-1	other
AAGGATCGATCGCTTG-1	other
AAGGATGAGGGACCTC-1	other
AAGGCAGGCTGTCTCC-1	other
AAGGCTGTGCTCATCG-1	other
AAGGGACAGATTCTGT-1	other
AAGGTATCCTAATATA-1	other
AAGGTGATAAACCAGC-1	other
AAGTCAATTGTCGTCA-1	other
AAGTGCCTTGACTGTA-1	other
AAGTGTTTGGAGACGG-1	other
AAGTTCACTCCAAGCT-1	other
AAGTTCAGTCTGCGTA-1	other
AATAATCTTCGTATCG-1	other
AATAGAACAGAGTGGC-1	other
AATAGAATCTGTTTCA-1	other
AATAGCTACCGCGTGC-1	other
AATAGTCCGTCCCGAC-1	other
AATATCGAATCAATGC-1	other
AATATCGAGGGTTCTC-1	other
AATCATGTAAAGACTC-1	other
AATCGCCTCAGCGCCA-1	other
AATCGCGCAGAGGACT-1	other
AATCTATGCCGGAGCC-1	other
AATCTGCGTTGGGACG-1	other
AATCTGGGTAGACCCT-1	other
AATGACGTAGGATGTC-1	other
AATGATGATACGCTAT-1	other
AATGATGCGACTCCTG-1	other
AATGCAACCGGGTACC-1	other
AATGCACCAAGCAATG-1	other
AATTAAAGGTCGGCGT-1	other
AATTAACGGATTTCCA-1	other
AATTAGCGCTGCAGCG-1	other
AATTCATAAGGGATCT-1	other
AATTCCAAGCATGTAC-1	other
AATTCGATTCGAGGAT-1	other
AATTCTAGAGTTAGGC-1	other
AATTGAACGCTCTGGT-1	other
AATTTGGGACATAGTA-1	other
AATTTGGTTCCAAAGA-1	other
ACAAATCGCACCGAAT-1	other
ACAAATGGTAGTGTTT-1	other
ACAACAGCATGAGCTA-1	other
ACAAGGAAATCCGCCC-1	other
ACAAGGATGCTTTAGG-1	other
ACAAGGGCAGGCTCTG-1	other
ACAATTGTGTCTCTTT-1	other
ACAATTTGAGCAGTGG-1	other
ACAATTTGGCCATATT-1	other
ACACAAAGACGGGTGG-1	other
ACACACCAGGACCAGT-1	other
ACACACTTTCTACACG-1	other
ACACCACATAATTAGC-1	other
ACACCCAGCATGCAGC-1	other
ACACCTTACTACTTGC-1	other
ACACGAGACTCCTTCT-1	other
ACACGGGAACTTAGGG-1	other
ACACGTAGGCCACAAG-1	other
ACACTGATCAAGGTGT-1	other
ACACTGGGACAGTCGT-1	other
ACAGCATAGAGCCAGT-1	other
ACAGCGACATTCTCAT-1	other
ACAGCGCACCCGCAGC-1	other
ACAGGCTTGCCCGACT-1	other
ACATAATAAGGCGGTG-1	other
ACATCCCGGCCATACG-1	other
ACATCCTGGTAACTGT-1	other
ACATCGATCGTTTACC-1	other
ACATCGTATGCAATGG-1	other
ACATCGTTAACCTAGT-1	other
ACATGGCGCCAAAGTA-1	other
ACATTAGTTTATATCC-1	other
ACCAACACCACACACT-1	other
ACCAACGCTTATTTAT-1	other
ACCAATATGCAAGTTA-1	other
ACCACAACTCAGAACA-1	other
ACCACAAGTTTCTATC-1	other
ACCACCAATGTAACAA-1	other
ACCAGTGCGGGAGACG-1	other
ACCATATCCGCAATAA-1	other
ACCCAACGCCCGTGGC-1	other
ACCCATCTTGAGGGTA-1	other
ACCCATTTGTCCCTCT-1	other
ACCCGGAAACTCCCAG-1	other
ACCCGGTTACACTTCC-1	other
ACCCTCCCTTGCTATT-1	other
ACCCTGGTAACGCCCT-1	other
ACCCTTCATCTGCGAA-1	other
ACCCTTTAGTTCTCCA-1	other
ACCGACACATCTCCCA-1	other
ACCGACTGAGTCCCAC-1	other
ACCGATAGGCATAACC-1	other
ACCGATATTTAATCAT-1	other
ACCGATGGTAGCATCG-1	other
ACCGCAATAACTGCCT-1	other
ACCGCGGTGGAAGTCG-1	other
ACCGGGCCTTTGTTGA-1	other
ACCTACAGTATGTGGT-1	other
ACCTCCGCCCTCGCTG-1	other
ACCTCCGTTATTCACC-1	other
ACGAGATATTTGCTTA-1	other
ACGAGTACGGATGCCC-1	other
ACGATACATAGAACTA-1	other
ACGATCATACATAGAG-1	other
ACGATCATCTTGTAAA-1	other
ACGATGCATATGTTAT-1	other
ACGATGGATCCGATGC-1	other
ACGCAATCACTACAGC-1	other
ACGCATACGTTTACTA-1	other
ACGCATTCGTGAGTAC-1	other
ACGCCAGATGATTTCT-1	other
ACGCCGCTAGACGACC-1	other
ACGCGAAGTCAGACGA-1	other
ACGCGGGCCAAGGACA-1	other
ACGCTAGTGATACACT-1	other
ACGGACTCTCAAAGCG-1	other
ACGGAGCGCAAATTAC-1	other
ACGGATGGTGCGGATA-1	other
ACGGCACTTGCTTGGG-1	other
ACGGCCAACATGGACT-1	other
ACGTACAGATTTCTCT-1	other
ACGTAGATTGCTGATG-1	other
ACGTATTACTCCGATC-1	other
ACGTGCGCCTCGTGCA-1	other
ACGTTAATGTCGAAGA-1	other
ACGTTCGCAATCAATT-1	other
ACGTTTAGTTGTGATC-1	other
ACTAGTTGCGATCGTC-1	other
ACTATCCAGGGCATGG-1	other
ACTATCTGCCCGCGTA-1	other
ACTATTCGTCCGTGGT-1	other
ACTCAAGTGCAAGGCT-1	other
ACTCAATAAAGGCACG-1	other
ACTCCCGAATTCGTTT-1	other
ACTCCCTAATGCTAAA-1	other
ACTCCCTAGAATAGTA-1	other
ACTCGCGATCTGACGC-1	other
ACTCGTCAGTAATCCC-1	other
ACTCTCTGACTTAGGT-1	other
ACTCTCTTATACACGA-1	other
ACTCTTGTATAGTAAC-1	other
ACTGAAACGCCGTTAG-1	other
ACTGAATGGCGAAAGT-1	other
ACTGCCGTCGTAACTC-1	other
ACTGCGGACACACCGT-1	other
ACTGTACGATACACAT-1	other
ACTGTCCAGGATTATA-1	other
ACTGTCTTCTTTAGAA-1	other
ACTTACCGGGCGCGCA-1	other
ACTTACGCATCCACGC-1	other
ACTTATACTTACCCGG-1	other
ACTTATTAGGATCGGT-1	other
ACTTATTTATGTGCCA-1	other
ACTTCAGGCTGATCCC-1	other
ACTTCCATGCGGGACA-1	other
ACTTCGCCATACGCAC-1	other
ACTTGACTCCCTCTTT-1	other
ACTTGGGACCCGGTGG-1	other
ACTTGTGGATGGAACG-1	other
ACTTTACCCTCATGAA-1	other
ACTTTCCTATAGCTTC-1	other
ACTTTGTCGACGCACT-1	other
AGAAATTATGACTCGC-1	other
AGAACCCAGCGTGACA-1	other
AGAACGTGGTACATTC-1	other
AGAAGAGCGCCGTTCC-1	other
AGAAGGTTGCCGAATT-1	other
AGAAGGTTGTAGGTCG-1	other
AGAATTATGGATTCGA-1	other
AGACCCACCGCTGATC-1	other
AGACCCGCCCTCCTCG-1	other
AGACCGCTCCGCGGTT-1	other
AGACGAAGTGCCGGTC-1	other
AGACGCCCACTTCGCC-1	other
AGAGAACCGTCTAGGA-1	other
AGAGCCGCCGAGATTT-1	other
AGAGCGGGCTAATCAT-1	other
AGAGGCTTCGGAAACC-1	other
AGATACCAATAGAACC-1	other
AGATACTCAAGATCGA-1	other
AGATATAATACGACTA-1	other
AGATCGTGCATAAGAT-1	other
AGATCTCAGGTGTGAT-1	other
AGATGACTCGCCCACG-1	other
AGATGAGGGTTGCGAT-1	other
AGATGATGGAGTCTGG-1	other
AGATTATAGGACGTTT-1	other
AGCAAAGGCCGCTAGT-1	other
AGCAACATATCTTATT-1	other
AGCACCAGTACTCACG-1	other
AGCACTACCTCACCAG-1	other
AGCAGAAGGAGAAAGA-1	other
AGCAGCCAGATGAATA-1	other
AGCATATCAATATGCT-1	other
AGCATCGTCGATAATT-1	other
AGCCAAGCTTTGTGTC-1	other
AGCCACAGGTTACCCG-1	other
AGCCACTCCCGTGCTT-1	other
AGCCCTAAGCGAAGTT-1	other
AGCCCTGTCGCACCGT-1	other
AGCCCTTCTAATCCGA-1	other
AGCCCTTGGACATCCC-1	other
AGCGACATCCCATTCA-1	other
AGCGACCAACGATATT-1	other
AGCGCATAATGAATCG-1	other
AGCGCGGGTGCCAATG-1	other
AGCGCTAGAGCGATGT-1	other
AGCGCTTATGGGCAAG-1	other
AGCGGACACTTCGTAG-1	other
AGCGGGTCTGACACTC-1	other
AGCGTGGTATTCTACT-1	other
AGCTAAGTACGCAGGC-1	other
AGCTAGAAGCAGAAGT-1	other
AGCTATTTAATCCAAC-1	other
AGCTCCATATATGTTC-1	other
AGCTCCTTCGCACATC-1	other
AGCTCTAGACGTTCCA-1	other
AGCTCTTCCCAGTGCA-1	other
AGCTCTTCGTAACCTT-1	other
AGCTCTTTACTCAGTT-1	other
AGCTGAAGTAAACCAA-1	other
AGGAAGCTGTCCGCCG-1	other
AGGACAGTCGAATCCC-1	other
AGGACGACCCATTAGA-1	other
AGGACGCTCGATGTTG-1	other
AGGAGGCCTTCGCGCG-1	other
AGGATAAAGTCGGGAT-1	other
AGGATATAGGGATTTA-1	other
AGGATTGCTTACGACA-1	other
AGGCACGTGACTGTCC-1	other
AGGCAGATGCGTAAAC-1	other
AGGCATTGTCGTAGGG-1	other
AGGCCACATTGGTTAC-1	other
AGGCCTGAGAATCTCG-1	other
AGGCGATAACTGGCGT-1	other
AGGCGTCTATGGACGG-1	other
AGGGAAACGAGGTACT-1	other
AGGGACCGGCTGCGTT-1	other
AGGGACTCTACGCGAC-1	other
AGGGAGACATACTTCG-1	other
AGGGCAGCGGCGTGGT-1	other
AGGGCTGCAGTTACAG-1	other
AGGGTCGATGCGAACT-1	other
AGGGTGCTCTCGAGGG-1	other
AGGGTTCCCTTTGGTT-1	other
AGGGTTTAGTTCGGGA-1	other
AGGTACGATATTGCCA-1	other
AGGTATAATTGATAGT-1	other
AGGTATGCGGACATTA-1	other
AGGTCGCGGAGTTACT-1	other
AGGTTACACCATGCCG-1	other
AGGTTGAGGCACGCTT-1	other
AGGTTTCACACACCTT-1	other
AGTAACGTTCATCCTG-1	other
AGTAATGTCTTGCCGC-1	other
AGTACATCATTTATCA-1	other
AGTACGGGCACCTGGC-1	other
AGTACGTGGCCTGTCT-1	other
AGTACTCTTATGCCCA-1	other
AGTAGGAAGGAAGTTG-1	other
AGTCAACACCACCATC-1	other
AGTCAAGATGACACTT-1	other
AGTCACTAGCTCTCGA-1	other
AGTCCATTGGCTGATG-1	other
AGTCCCGCCTTTAATT-1	other
AGTCGACGGTCTCAAG-1	other
AGTCGGTTGCGTGAGA-1	other
AGTCGTATAAAGCAGA-1	other
AGTCGTCGACCACCAA-1	other
AGTCTAAAGTATACTC-1	other
AGTGAACAAACTTCTC-1	other
AGTGACCTACTTTACG-1	other
AGTGAGACTTCCAGTA-1	other
AGTGAGCCTCGCCGCC-1	other
AGTGAGGGTTTCTGAC-1	other
AGTGATAACCTGCGCG-1	other
AGTGATATGAGTAGTT-1	other
AGTGATTCAAGCAGGA-1	other
AGTGCACGCTTAAGAA-1	other
AGTGCGTAGCTCGTAA-1	other
AGTGCTAAACACAGCA-1	other
AGTGCTTGCACGAATA-1	other
AGTGGCGGCAATTTGA-1	other
AGTGGCGTCTGAAGGT-1	other
AGTGTATTGCGCATTG-1	other
AGTTAAACACTTGCGA-1	other
AGTTAAGCGGTCCCGG-1	other
AGTTACTCTATCGTGG-1	other
AGTTCCTACAGAATTA-1	other
AGTTCCTATTTATGTT-1	other
AGTTGACGGTCCTTGC-1	other
AGTTTCGCAGGTCGGA-1	other
AGTTTGCACCTGCCTC-1	other
AGTTTGGCACGGGTTG-1	other
ATAAACGGACCCGTAA-1	other
ATAAACGTTGCACCAC-1	other
ATAAAGGCTCGGTCGT-1	other
ATAAAGGTCAAGTACG-1	other
ATAACGCCGGAGGGTC-1	other
ATAACGGAGTCCAACG-1	other
ATAAGGTGGAGAACAT-1	other
ATAAGTAGGATTCAGA-1	other
ATAAGTAGGGCGACTC-1	other
ATAAGTTACCGCGACG-1	other
ATAATAGCTGTTGAAT-1	other
ATAATCTTGGAGAACC-1	other
ATAATTAGCTAAGTAG-1	other
ATACAGGCCCTCCAAT-1	other
ATACCTAACCAAGAAA-1	other
ATACGAAGGCTTTCCA-1	other
ATACGCCGGCGAAACC-1	other
ATACGGGTTTCGATTG-1	other
ATACGTACTTAGCCAC-1	other
ATACGTCCACTCCTGT-1	other
ATACGTTATGCACGGA-1	other
ATACTACCCGTACCAC-1	other
ATACTAGCATGACCCT-1	other
ATACTGCCTTACACCG-1	other
ATAGACAACGGGACCT-1	other
ATAGACGAAGAGAAAG-1	other
ATAGAGTACTGGGACA-1	other
ATAGAGTTATCAACTT-1	other
ATAGCAACTAGGGAAG-1	other
ATAGGCTAGCTTCGCA-1	other
ATAGGGATATCCTTGA-1	other
ATAGGTTGGGCAGATG-1	other
ATAGTGAAGCGTTCTC-1	other
ATATAAAGCGCTCGTG-1	other
ATATAAATGTAGCTGC-1	other
ATATACGCTCGTGACG-1	other
ATATCAACCTACAGAG-1	other
ATATCGGTAGGGAGAT-1	other
ATATCGTTCCTCGAAC-1	other
ATATCTCCCTCGTTAA-1	other
ATATCTTAGGGCCTTC-1	other
ATATGTCTCCCTAGCC-1	other
ATATTCAGTTAAACCT-1	other
ATATTCCACATAGTGA-1	other
ATATTCCCACAGGTCA-1	other
ATATTGGAGAGGCCTT-1	other
ATATTTAACCCTCAAG-1	other
ATCAAACACTGTTCCA-1	other
ATCAATCTGGGCTGCA-1	other
ATCACATTAGAATATC-1	other
ATCACTTCATCCTCGC-1	other
ATCAGACGGCACGCCG-1	other
ATCAGCCTCATGCTGC-1	other
ATCAGGTCGCCATTGC-1	other
ATCAGTAGGCAGGGAT-1	other
ATCATAGCCCTATGTA-1	other
ATCATCCAATATTTGT-1	other
ATCATGGACTACCGAC-1	other
ATCCACATCGACAGAA-1	other
ATCCAGAGCAACAACC-1	other
ATCCAGGATTCGTGAA-1	other
ATCCTACCTAAGCTCT-1	other
ATCCTGCGTGGAATGG-1	other
ATCCTTCTGAAAGAAC-1	other
ATCGACCCAATACAGA-1	other
ATCGACTCTTTCCGTT-1	other
ATCGCACGCCGGGAGA-1	other
ATCGCCAGTCAACATT-1	other
ATCGCTGCGTGCAGCA-1	other
ATCGGAGACAGACGGC-1	other
ATCGGCAAGCAGTCCA-1	other
ATCGTTAGCTAGCGGA-1	other
ATCGTTCACTTTCGCC-1	other
ATCTAATATCCTACGG-1	other
ATCTAGCTTGTGAGGG-1	other
ATCTCCCACGGAATAT-1	other
ATCTCCCTGCAATCTA-1	other
ATCTCGTGAGCGAAAC-1	other
ATCTGCACCTCTGCGA-1	other
ATCTGGGCTGTTCTTG-1	other
ATCTGGTTAAGACTGT-1	other
ATCTGTAATTGTACCC-1	other
ATCTTGACCTGCAACG-1	other
ATCTTGACTTGTCCAA-1	other
ATGACGCCGGCTCTAA-1	other
ATGACTATGCGACATT-1	other
ATGAGGGCAGCGGCTA-1	other
ATGATCGGGAATAGAC-1	other
ATGATGCAATGGTACA-1	other
ATGCACTACCGCATTG-1	other
ATGCATGATCCAGGAT-1	other
ATGCCAATCGCTCTGC-1	other
ATGCCATTTGCGACCA-1	other
ATGCCGGTCTTGCATA-1	other
ATGCCGGTTGATGGGA-1	other
ATGCGACAGTCCCATT-1	other
ATGCGAGTCCCACCAC-1	other
ATGCTCTGGCGCGGTA-1	other
ATGCTTAGGAGTTGAT-1	other
ATGGAACCTTTGCACA-1	other
ATGGAGCAGGCCGTGA-1	other
ATGGATCCGGCGTCCG-1	other
ATGGATTGACCAAACG-1	other
ATGGCTGGAAATGGCC-1	other
ATGGGCCTCGGCCTCT-1	other
ATGGTCGCGTGGTTTC-1	other
ATGTAAGGCTGCTCTT-1	other
ATGTACGATGACGTCG-1	other
ATGTGCATCCGACGCA-1	other
ATGTGGACATCTTGAT-1	other
ATTAAACATGCGGACC-1	other
ATTAATACTACGCGGG-1	other
ATTAATGAACCAGTCG-1	other
ATTAATTCGGTCACTC-1	other
ATTACAACTACCGGCC-1	other
ATTACATGTCAGTCTT-1	other
ATTACCACACTGCCTG-1	other
ATTACTTACTGGGCAT-1	other
ATTAGATTCCTCAGCA-1	other
ATTAGGCGATGCTTTC-1	other
ATTATACTTTGCTCGT-1	other
ATTATAGCTACTTTAC-1	other
ATTATGCCATAGGGAG-1	other
ATTCAACCATTTAAGG-1	other
ATTCACTGATGTTGGA-1	other
ATTCAGGACCTATTTC-1	other
ATTCATATACTGTCCA-1	other
ATTCATCGTTGAGGCA-1	other
ATTCCTAAGACGTGGA-1	other
ATTCGTGCTATCTCTT-1	other
ATTCTGAGTATGAACT-1	other
ATTCTTCGTACTTATG-1	other
ATTGAAGATCTTAGTG-1	other
ATTGACCGGCGATGAC-1	other
ATTGACGTAACTCGGT-1	other
ATTGATGAGTCCTAAC-1	other
ATTGCCTTTATGTTTG-1	other
ATTGCGATCAGTAACT-1	other
ATTGCTGCTCCTCCAT-1	other
ATTGGATTACAGCGTA-1	other
ATTGTACAACTCGGCT-1	other
ATTGTCGCAATACCTT-1	other
ATTGTTCAACGATCCG-1	other
ATTTACTAAGTCCATT-1	other
ATTTCATTATTTCGCG-1	other
ATTTGTCTTGGGAGCT-1	other
ATTTGTTCCAGGGCTC-1	other
CAAACGAGTATCGCAG-1	other
CAAACTACGATAGAGA-1	other
CAAACTATTGAGCTTC-1	other
CAAACTCGCGACGCCG-1	other
CAAAGGTCATCTGAAA-1	other
CAAATGTCCTTCCGTG-1	other
CAAATTGGATTATGCC-1	other
CAAATTGTCAGCAAGC-1	other
CAACACATCTCCTGCC-1	other
CAACCAGTGGCCTACC-1	other
CAACCTACCGAGCAGT-1	other
CAACGACCCGTTTACA-1	other
CAACGTGGTGGAGTCT-1	other
CAACTATATCGAATGC-1	other
CAAGAGGGCGGAGTAC-1	other
CAAGATATTATAACGT-1	other
CAAGCAACGTCGGAGT-1	other
CAAGCACCAAATGCCT-1	other
CAAGCGGCACATAATT-1	other
CAAGGATCGCATGTTC-1	other
CAAGGTCCTATAGGCT-1	other
CAAGTGTGGTTGCAAA-1	other
CAATAAACCTTGGCCC-1	other
CAATACGAGAGTCTGA-1	other
CAATCCCTATACCAGC-1	other
CAATGAGGTTCGACTA-1	other
CAATGCGAGAAGTATC-1	other
CAATGGAATCTACATA-1	other
CAATGGATCTCTACCA-1	other
CAATGTGCCAACCCTT-1	other
CAATTAAGGGTGATGA-1	other
CAATTTCGTATAAGGG-1	other
CACAATGAGCTGCTAT-1	other
CACACACGCTAACGAG-1	other
CACACAGCTTGCGCTC-1	other
CACACGCGCTGTCTTA-1	other
CACACGTTTCAATGGG-1	other
CACAGCACCCACGGCA-1	other
CACAGCTAGGGAGTGA-1	other
CACAGGGCCATATAGT-1	other
CACAGGGCCGTTGTCA-1	other
CACAGTCCCGCTTCGC-1	other
CACAGTTCGCTTCCCA-1	other
CACATATTAGCAGGAT-1	other
CACATCTCACCGACGA-1	other
CACATGATTCAGCAAC-1	other
CACATTCTTTCGATGG-1	other
CACATTTCTTGTCAGA-1	other
CACCATCGGAGGAGAC-1	other
CACCCAAATCTTATGT-1	other
CACCCACGAGGCAATT-1	other
CACCCTAACAAGATCT-1	other
CACCGATACACCGAGC-1	other
CACCGCCAGAAGGTTT-1	other
CACCGCCGACCAGCGA-1	other
CACCGCGTCCACTCTA-1	other
CACCGGAGATATCTCC-1	other
CACCGTATCCCATCCG-1	other
CACCTAATCAGTTTAC-1	other
CACCTCGATGGTGGAC-1	other
CACCTTGCGAAACTCG-1	other
CACCTTGGCGCCTTTG-1	other
CACGCACAGCGCAGCT-1	other
CACGCGGAACTGTTGC-1	other
CACGGCGCGCCAAAGG-1	other
CACGTCAATCAATGGA-1	other
CACGTCTATGATGTGG-1	other
CACGTTCGTGCTCTAG-1	other
CACGTTTCGTACACAC-1	other
CACTAAAGTTGCCTAT-1	other
CACTACGGGAGCTGCC-1	other
CACTCAAGAGCTATGG-1	other
CACTCAGCTCTTGAGG-1	other
CACTCCTCTCGGTCGG-1	other
CACTCGAGCTGAACAA-1	other
CACTCTTCTGCTAGCC-1	other
CACTTAATCAGACGGA-1	other
CAGAACTTAGCCCTCT-1	other
CAGAATAACACACGGA-1	other
CAGAATATTCGTTATC-1	other
CAGACACCGATCGCTG-1	other
CAGACCTGTAAGTGTT-1	other
CAGACGAACCTGATAC-1	other
CAGAGACGGTCACCCA-1	other
CAGAGCATGAGCTTGC-1	other
CAGAGTGATTTAACGT-1	other
CAGATACTAACATAGT-1	other
CAGATCATTTAAAGTC-1	other
CAGCAGCCCGTTCCTT-1	other
CAGCAGTCCAGACTAT-1	other
CAGCAGTCTGTGCTGC-1	other
CAGCCGGGCCCTCTAT-1	other
CAGCCTCCTGCAGAGG-1	other
CAGCCTCTCCTCAAGA-1	other
CAGCTCACTGAGACAT-1	other
CAGCTCGACAAGTTAA-1	other
CAGGAAGACTTTATAT-1	other
CAGGATATATCGTTGT-1	other
CAGGCCGTTTGGGTGT-1	other
CAGGCGCCATGCTAGG-1	other
CAGTAACTATTTATTG-1	other
CAGTACATTCTCTAAA-1	other
CAGTAGCCCACGCGGT-1	other
CAGTCGAGGATGCAAT-1	other
CAGTCTGTATACTGGG-1	other
CAGTGAATAAATGACT-1	other
CAGTTCAAATTGACAC-1	other
CATAACGGACAGTCGT-1	other
CATAAGAAGCTTGGCT-1	other
CATACGGCGTCTGGGC-1	other
CATACTATGTAATTGT-1	other
CATAGTACATTGAGAG-1	other
CATATACTACTGATAA-1	other
CATATAGGTACAGTCA-1	other
CATATTATTTGCCCTA-1	other
CATCATCTACCCGGAC-1	other
CATCATTACCCTGAGG-1	other
CATCCTCTCAAAGATC-1	other
CATCGGACGGGTTAAT-1	other
CATCTAGTGAAGGGAA-1	other
CATCTATCCCGTGTCT-1	other
CATCTTACACCACCTC-1	other
CATGACTTCGCTGAAT-1	other
CATGAGATGCACTCTC-1	other
CATGATGCACAATTCT-1	other
CATGATGGAAGTTAGC-1	other
CATGCGACCAGTTTAA-1	other
CATGCGTTAGACAGAA-1	other
CATGCTGGCTCCAATT-1	other
CATGGATTGTCTTCCG-1	other
CATGGCAGGAAGATCG-1	other
CATGGGTATGCCTTAT-1	other
CATGGGTCGGGTGTGG-1	other
CATGGTAAGTAGCGTT-1	other
CATGGTCTAGATACCG-1	other
CATGTAAGAGACATTT-1	other
CATGTCTCATTTATGG-1	other
CATTACATAGATTGTG-1	other
CATTACGTCGGCCCGT-1	other
CATTATGCTTGTTGTG-1	other
CATTCCCATTCCGTCG-1	other
CATTGCGGGTCAATTC-1	other
CATTTAGCGGACCATG-1	other
CATTTGAGTGGTACGT-1	other
CCAAACAGAACCCTCG-1	other
CCAAATAACAAGATTC-1	other
CCAACGCTTGCCAGGG-1	other
CCAACTTGATAGATCC-1	other
CCAAGAAAGTGGGCGA-1	other
CCAAGACTTCTGCGAA-1	other
CCAAGCGTAACTCGTA-1	other
CCAATAGTGCCGTCGA-1	other
CCAATCGGTAGATCGA-1	other
CCAATGTCACAGCAAG-1	other
CCAATTACGGGTCGAG-1	other
CCACAATGTACGTCTT-1	other
CCACACTGAGATATTA-1	other
CCACAGTACCCATCCT-1	other
CCACATACTGCACCCA-1	other
CCACCCAAGGAAAGTG-1	other
CCACGAATTTAACCTC-1	other
CCACGAGAAGAGAATC-1	other
CCACGGTGCCCGGTAG-1	other
CCACGTAAATTAGACT-1	other
CCACTATCCGGGTCAC-1	other
CCACTGTTTGGATTAA-1	other
CCAGATAGTTGAGTGA-1	other
CCAGCTCGAACGCATT-1	other
CCAGGCTGGCGTCTGA-1	other
CCAGGGACGTGGCCTC-1	other
CCAGTAGTCTGATCCA-1	other
CCAGTCTAGACGGCGC-1	other
CCAGTCTTGTCATAGA-1	other
CCATAAACAACCCGAC-1	other
CCATACCTTTACTTGT-1	other
CCATAGGTTGGCGTGG-1	other
CCATATGGAAACTATA-1	other
CCATCGCAGTTAAACT-1	other
CCATCTCACCAGTGAA-1	other
CCATGCCCTAGATTTC-1	other
CCATGCCTGTTTAGTA-1	other
CCATTCCCTGCCCACA-1	other
CCATTTCTACCTATTA-1	other
CCCAAACATGCTGCTC-1	other
CCCAACCACACTAACA-1	other
CCCAGAGGAGGGCGTA-1	other
CCCAGGTCTGAAGGCT-1	other
CCCAGTTAAGGCGCCG-1	other
CCCGACCATAGTCCGC-1	other
CCCGAGTTTCTCCGTA-1	other
CCCGCAGCGCGAACTA-1	other
CCCGCAGGGCCCAAAG-1	other
CCCGGGTCGTTCAGGG-1	other
CCCGTCAGCGTCTGAC-1	other
CCCGTTTCGCAGATGT-1	other
CCCTCCTCGCTCGTAT-1	other
CCCTGAAATGAGTTGA-1	other
CCCTTTAATGGAGTTC-1	other
CCCTTTGACAGGTCTT-1	other
CCGAACCTTCCCGGCC-1	other
CCGACAATAGGCCGCC-1	other
CCGACGTAAACACAAC-1	other
CCGAGAAGTCGCATAA-1	other
CCGAGCTGTGCTTGTC-1	other
CCGATCTCAACCTTAT-1	other
CCGCACAAAGACCAAC-1	other
CCGCACACGAACGTGT-1	other
CCGCATGTGGTACGAT-1	other
CCGCCGTTGAGGATAA-1	other
CCGCCTGCGAATTGGT-1	other
CCGCTATCAGCACCAG-1	other
CCGCTCTTCCGAACTA-1	other
CCGCTTGCTGACATGG-1	other
CCGGAAGTTATCAGTC-1	other
CCGGAGCGTACTTTCT-1	other
CCGGCACGACCGTTTC-1	other
CCGGGCGGTCTCGTCA-1	other
CCGGGCTGCTCCATAC-1	other
CCGGTAATGGCTAGTC-1	other
CCGTAAGTTGGTCCCA-1	other
CCGTAGGAAATCCCTG-1	other
CCGTAGGGTTGTTTAC-1	other
CCGTATTAGCGCAGTT-1	other
CCGTGAGGCATTCATG-1	other
CCGTGGAACGATCCAA-1	other
CCGTTACGTTAGAACA-1	other
CCTAAAGGCTGACGCT-1	other
CCTAAATTAACGGTTC-1	other
CCTAAATTGTATCCTA-1	other
CCTAACCCAAACAAGT-1	other
CCTAACTAAGGCTCTA-1	other
CCTACTGCTTACACTT-1	other
CCTAGGCGTAGCGATC-1	other
CCTAGTTAGTCGCATG-1	other
CCTATAATGAGTGCCC-1	other
CCTATCTATATCGGAA-1	other
CCTATGAAGTGGTGCC-1	other
CCTATGGGTTACCGTC-1	other
CCTATGTCCACTCCAC-1	other
CCTCACCTTAGCATCG-1	other
CCTCCCGACAATCCCT-1	other
CCTCCTGTTGTGTCGT-1	other
CCTCGAAGTGGACGGG-1	other
CCTCGCCAGCAAATTA-1	other
CCTCGCGCGATATAGG-1	other
CCTCGCGCTGTGCGAT-1	other
CCTCGGACCGGGATAG-1	other
CCTCTAATCTGCCAAG-1	other
CCTCTGGCCTAGACGG-1	other
CCTCTGTACTATTCTA-1	other
CCTGAACGATATATTC-1	other
CCTGAATATTTACATA-1	other
CCTGACCACCGATGGT-1	other
CCTGCTATTTGAGAAG-1	other
CCTGGAAACGTTCTGC-1	other
CCTGGTCGAATGTGGG-1	other
CCTGTAAGACATGATA-1	other
CCTGTCACCCGGGCTC-1	other
CCTGTCCCTCACGTTA-1	other
CCTGTCGCCCGTAAAT-1	other
CCTGTTTGAAGACACG-1	other
CCTTCTTGATCCAGTG-1	other
CCTTGACCACTTTATT-1	other
CCTTTCAATGAAGAAA-1	other
CGAAACATAGATGGCA-1	other
CGAACAGTATGGGCGT-1	other
CGAACCCGCATGCGTC-1	other
CGAACGCCCAGTGCCG-1	other
CGAAGCTATAAATTCA-1	other
CGACAATTTGATCTAA-1	other
CGACACGCTCCGACAG-1	other
CGACAGTTCGCGTTAT-1	other
CGACATGCGATCTTCT-1	other
CGACTCAGGATGTTAT-1	other
CGACTTTGTATAGCCT-1	other
CGAGACCCTAGAGTGT-1	other
CGAGAGATGTGAACCT-1	other
CGAGAGCTTTCACTAC-1	other
CGAGAGGGTAGCCGCG-1	other
CGAGATTTCGCTCGGG-1	other
CGAGCTGGGCTTTAGG-1	other
CGAGGATCGGGAACGA-1	other
CGAGGCTAAATATGGC-1	other
CGAGGGACTGCGGTCG-1	other
CGAGGGTATCCAGGTG-1	other
CGAGTTCTGTCCCACC-1	other
CGAGTTTATCGGACTG-1	other
CGATAATACTCAGGTT-1	other
CGATACCTCGCGGACA-1	other
CGATCCGACCCAGTGC-1	other
CGATGGACCCTACGCC-1	other
CGATTAAATATCTCCT-1	other
CGATTCGCCTGGCTGC-1	other
CGCACATGTCCACTAC-1	other
CGCACGTGCGCTATCA-1	other
CGCAGATCTTCACCCG-1	other
CGCAGGCGATCCAAAC-1	other
CGCATCATGGCTTCAG-1	other
CGCATCCATCAGCCAG-1	other
CGCATGGTGCGATGCT-1	other
CGCATTAGCTAATAGG-1	other
CGCCATCCGATTATGA-1	other
CGCCCGCTTCCGTACA-1	other
CGCCGCCCATGCCTGT-1	other
CGCCGTCTACCCATCG-1	other
CGCCTCCCTCCTCTAT-1	other
CGCCTTTAGCATGCTC-1	other
CGCGACCGCGACAGAT-1	other
CGCGAGAGGGACTTGT-1	other
CGCGCATGTTTGATTG-1	other
CGCGGCTCAACTTGAA-1	other
CGCGGGAATTAGGCAG-1	other
CGCGGTAAGTCTAGCT-1	other
CGCGGTCACAAACCAA-1	other
CGCGTTCATGAAATAC-1	other
CGCTACGGGACATTTA-1	other
CGCTAGAGACCGCTGC-1	other
CGCTATTCTTAGGCTC-1	other
CGCTGGTGACTACCCT-1	other
CGCTGTGACGCCGCAC-1	other
CGCTTTCTTGCATTCG-1	other
CGGAACGTAAACATAG-1	other
CGGAGCAATTTAATCG-1	other
CGGAGCATGGCGATCC-1	other
CGGAGCTTATAACACC-1	other
CGGATCCTCAAGGACT-1	other
CGGCAAACATCGTGCG-1	other
CGGCAATAAGATCGCC-1	other
CGGCACCGTTAGCGCC-1	other
CGGCAGGGTCGGGTTG-1	other
CGGCCACGCACAAAGT-1	other
CGGCCCAACCTGTAGT-1	other
CGGCCCAGGTATATCC-1	other
CGGCGCCATCAATCCC-1	other
CGGCTCTAAAGCTGCA-1	other
CGGCTCTTCGTCGAAC-1	other
CGGGAATTTATGTAAA-1	other
CGGGAGCTTCAGTGTA-1	other
CGGGATCAATGTAAGA-1	other
CGGGCAGCTAAACCGC-1	other
CGGGTGTACCCATTTA-1	other
CGGGTTTGTTAGGGCT-1	other
CGGTACTAGAATCAAA-1	other
CGGTAGAGGTGCAGGT-1	other
CGGTATAGGTATTAGC-1	other
CGGTCAAGTGGGAACC-1	other
CGGTCTATCAACCCGT-1	other
CGGTGCGCGTTGGTCC-1	other
CGGTGGGCTCCAGCCT-1	other
CGGTTATCCAACAGTG-1	other
CGGTTCAAGTAGGTGT-1	other
CGTACCTGATAGGCCT-1	other
CGTAGCGAATTGTCAG-1	other
CGTATTAAGAGATCTA-1	other
CGTCACGTCCATTGGT-1	other
CGTCGCATGTGAGCCA-1	other
CGTCGGATAGTGTTGA-1	other
CGTCGTCCTTCGCGAA-1	other
CGTCTGGAAGGGCCCG-1	other
CGTCTTGAGTGTGACG-1	other
CGTGAAGTTAATTCAC-1	other
CGTGACATTGGGTCGT-1	other
CGTGCAGACTGGGACA-1	other
CGTGCCCTCCCGAAGA-1	other
CGTGGAAGCCTCGTAC-1	other
CGTGGCCGAATATCTA-1	other
CGTGTGTTAAACCCTG-1	other
CGTTAAACTAGTTAGG-1	other
CGTTAATGTCCCGACG-1	other
CGTTAGCTCACAACTG-1	other
CGTTCAGACCCGCGAA-1	other
CGTTCTTCGCACACCT-1	other
CGTTGAATACCGCGCT-1	other
CGTTGAGCGACCGTCG-1	other
CGTTGAGTAATTGCGT-1	other
CGTTGTAAGATTGATT-1	other
CGTTGTCGGCAATTGA-1	other
CGTTGTTTCAATTCCC-1	other
CGTTTAAGCGGAGCAC-1	other
CGTTTCACTTCGGGCG-1	other
CGTTTCGCTCATTACA-1	other
CTAAAGAATGCCTACT-1	other
CTAAAGGGAAATAGGA-1	other
CTAAATCCTATTCCGG-1	other
CTAACGAAACTTGCTG-1	other
CTAACTGATAATCGCC-1	other
CTAAGGGAATGATTGG-1	other
CTAATTCTCAGATATT-1	other
CTACACTCGCAGATGG-1	other
CTACCCTAAGGTCATA-1	other
CTACGCACGGAGTACC-1	other
CTACGCCATTTCCGAT-1	other
CTACTATCTTTCAGAG-1	other
CTACTGCCACCTGACC-1	other
CTAGACTGCATTTCGT-1	other
CTAGATGTGAGTGTAA-1	other
CTAGATTTACGACGGC-1	other
CTAGCATAGTATAATG-1	other
CTAGCCACAGGCGAGC-1	other
CTAGCCGATGTTATGA-1	other
CTAGCTTAATGGTCCC-1	other
CTAGGTCTGAAGGAAT-1	other
CTAGGTTCGGACGTGA-1	other
CTAGTAGAAAGGGATT-1	other
CTAGTATTCGGAATTA-1	other
CTAGTCACGTCTTAAG-1	other
CTAGTGAAGGACAGGA-1	other
CTAGTTACAACCCGGT-1	other
CTAGTTGGGCCCGGTA-1	other
CTATAAGAGCCAATCG-1	other
CTATCGACGAAATACA-1	other
CTATCGCGTAGAGAAC-1	other
CTATCGGGTCTCAACA-1	other
CTATGCCCGAATGCAA-1	other
CTATGGGAAGCGGAAT-1	other
CTATGTCACTAGCCCA-1	other
CTATTCATGTGTCCCA-1	other
CTATTGTGTTTGGTCA-1	other
CTATTTGGTTACGGAT-1	other
CTCAACTAACCCGGAT-1	other
CTCAAGACATTAGCGC-1	other
CTCACATTTACTAAAT-1	other
CTCACTGTGATACTTA-1	other
CTCAGTCACGACAAAT-1	other
CTCATGGCTCACAATC-1	other
CTCATTGCTCTAACAA-1	other
CTCATTTGATGGGCGG-1	other
CTCCCAATGAGTCGCG-1	other
CTCCGGCCTAATATGC-1	other
CTCCTGTTCAAGGCAG-1	other
CTCCTTTACGCAAGTC-1	other
CTCGAGGTCGAACAGT-1	other
CTCGATATTTGCGAGC-1	other
CTCGCACCTATATAGT-1	other
CTCGCCGAATGTAGGG-1	other
CTCGGTACCACTGCTC-1	other
CTCGTTTCTAATGTTT-1	other
CTCTAATGCATTGATC-1	other
CTCTATTTGGCTGCAG-1	other
CTCTCACAATCGATGA-1	other
CTCTGGACGCCTGGTG-1	other
CTCTGTTTGAGGATTC-1	other
CTCTTCTATTGACTGG-1	other
CTCTTGTCCCGCTTGG-1	other
CTGAAAGAGATCCGAC-1	other
CTGAATCCGAGACCTC-1	other
CTGAATTTATTGCCAG-1	other
CTGACATAGAAATAGA-1	other
CTGACTGCGCAGCTCG-1	other
CTGAGAAAGTTCGGCG-1	other
CTGCAAGCACGTTCCG-1	other
CTGCACAACTACATAT-1	other
CTGCACCTAGTCCACA-1	other
CTGCACTCCAGTACAG-1	other
CTGCAGAGAATCAGAG-1	other
CTGCCATGCATCACAT-1	other
CTGCCTAGCCACCAAG-1	other
CTGCCTCATATGCAAC-1	other
CTGCGGTAGTCACGTG-1	other
CTGCGTTACGATATAA-1	other
CTGCTGTCTAACGAGC-1	other
CTGCTTGGCGATAGCT-1	other
CTGCTTTATGTCCGCG-1	other
CTGGAAATGGATGCTT-1	other
CTGGAAGACACGGTGG-1	other
CTGGATTTACACTTGA-1	other
CTGGCGACATAAGTCC-1	other
CTGGCGCACAGGTCTG-1	other
CTGGCTGATTCATCCT-1	other
CTGGCTGGTTGTCAGT-1	other
CTGGGATAAATAATGG-1	other
CTGGGATACGCTACCC-1	other
CTGGGTAGGCAGTTAA-1	other
CTGGTAAAGTGTGGGC-1	other
CTGGTAACACATAGAA-1	other
CTGGTAACGAGCTCTT-1	other
CTGGTTCGCGAGCTAC-1	other
CTGGTTTCGAGCAAGA-1	other
CTGTACTTCTTAGCAT-1	other
CTGTCAAATGGCTCGG-1	other
CTGTCACGCCAGGCGC-1	other
CTGTGCAGGGTAGGTC-1	other
CTGTGGTCGGGAGATA-1	other
CTGTTACCCAATCTAG-1	other
CTGTTCACTGCCTGTG-1	other
CTTAACTTCGAAGTAC-1	other
CTTACACGGTATTCCA-1	other
CTTAGCCTTCCACATG-1	other
CTTAGTAGGCCTACAG-1	other
CTTAGTGTAGTAGCAT-1	other
CTTCAACTCCACTTGG-1	other
CTTCATTGTCAGTGGA-1	other
CTTCGGCCAATTGTTT-1	other
CTTCGTAGATAGGTGA-1	other
CTTCTATTAATGCTAG-1	other
CTTCTTACGTCGTATA-1	other
CTTGACCCGAAAGATA-1	other
CTTGAGTTAGGGTAAT-1	other
CTTGCCCAGGCTCTAC-1	other
CTTGGCCAAGCTGGGA-1	other
CTTGTACTTGTTGACT-1	other
CTTGTCAACATTCGAG-1	other
CTTGTGCTCACCGATT-1	other
CTTGTTGCTGAGTCAA-1	other
CTTTAACTTTCAAAGG-1	other
CTTTAATATTGGTCGA-1	other
CTTTACCGAATAGTAG-1	other
CTTTAGGAACACTGTT-1	other
CTTTAGTGCTATTATT-1	other
CTTTCTGTGCGGGCTT-1	other
CTTTGCATCGCTCTTG-1	other
CTTTGCTGTCATGGAT-1	other
CTTTGGCTTTAGTAAA-1	other
GAAACAGATGACCACC-1	other
GAAACAGCCATGCAGT-1	other
GAAACCATGGTGCGCT-1	other
GAAACCGAATTACCTT-1	other
GAAACTCTAATGAAGG-1	other
GAAAGAACAGCGTTAT-1	other
GAAAGCAGTGCACTTT-1	other
GAAATACCTGCTGGCT-1	other
GAAATATGCTTGAATG-1	other
GAAATCGCGCGCAACT-1	other
GAAATGGCGGTGTTAG-1	other
GAAATTAGCACGGATA-1	other
GAAATTGTCTCTATAA-1	other
GAACACACATCAACCA-1	other
GAACAGATTACTAAAT-1	other
GAACCCTCTGTGTTCT-1	other
GAACCTTTAACGATCC-1	other
GAACGACCGAATGATA-1	other
GAACGCGGGTCACACG-1	other
GAACGTCTCATGGTCG-1	other
GAACTGTGGAGAGACA-1	other
GAAGCCACTGATTATG-1	other
GAAGCCTGCACATTCC-1	other
GAAGCGTGAGGAATTT-1	other
GAAGGAGTCGAGTGCG-1	other
GAAGTCAGTTGCACTA-1	other
GAAGTCTCCCTAGCGA-1	other
GAAGTGATTTATCGTG-1	other
GAAGTGCTGGATAGCT-1	other
GAAGTTTCCACTCAAT-1	other
GAATAGACGCGACCCA-1	other
GAATAGCATTTAGGGT-1	other
GAATAGCCCTGCGGTC-1	other
GAATATTCGGAGTCCC-1	other
GAATCGACATGGTCAC-1	other
GAATCTGAACATTCTC-1	other
GAATGCGAATCGGTTC-1	other
GAATGTATGGCAGGTC-1	other
GAATGTGGTCCGGATT-1	other
GAATGTTGGGTAATCT-1	other
GAATTATAGTGAAAGG-1	other
GAATTCACCCGGGTGT-1	other
GACAAACATATGCAGG-1	other
GACAACGACCATTGAA-1	other
GACAACGCAGCTTACG-1	other
GACAAGAGATGAGATT-1	other
GACACAAGGGAAGAAA-1	other
GACACTGAGTTCAGTG-1	other
GACACTGGAACCCGAT-1	other
GACAGCCAGACCTGAC-1	other
GACATCCGTCGAACTG-1	other
GACATCGATTTATAAC-1	other
GACCAAACGTTGACTG-1	other
GACCAGAGCCCTGTAG-1	other
GACCGACGTGAAAGCA-1	other
GACCGCGTCTGACGTG-1	other
GACCGTCAGGTCGTGA-1	other
GACCGTGCTGACGGTG-1	other
GACCTTCCACGTCTAC-1	other
GACGACGATCCGCGTT-1	other
GACGAGGCTAATAAAC-1	other
GACGCCGTAAAGGCTA-1	other
GACGGTCAATAGAAGC-1	other
GACGGTCCTAGGGTGT-1	other
GACGTTCGTAAATACA-1	other
GACTAACACAGCACCT-1	other
GACTAAGATCATGCAC-1	other
GACTAAGTAGGCTCAC-1	other
GACTACAATTGCTCGT-1	other
GACTCACCCACGTGAG-1	other
GACTCCCAGAATAAGG-1	other
GACTCGCGGGAATGAC-1	other
GACTGCAAATCGAGCT-1	other
GACTGCACCAGCCCAG-1	other
GACTGGGCGCCGCAAC-1	other
GAGACTGATGGGTAGA-1	other
GAGACTTCGCGACCGA-1	other
GAGAGGGCGCGAGGTT-1	other
GAGATCTGCTTGGCAT-1	other
GAGATCTGTCACTCCG-1	other
GAGATCTTCCATGACA-1	other
GAGATGGGAGTCGACA-1	other
GAGCACCTGTGTCCAG-1	other
GAGCACGGCGCCTCTT-1	other
GAGCCAGCTACCTGTG-1	other
GAGCGAGGGAGTACCG-1	other
GAGCGCAAATACTCCG-1	other
GAGCGCGCACGAGTAG-1	other
GAGCTAAGGGCATATC-1	other
GAGCTGTCGTCTCGGA-1	other
GAGGATAAACAGTGCT-1	other
GAGGCCTGTTGATACA-1	other
GAGGGCGCAGCTCTGC-1	other
GAGGTACATCCATCTT-1	other
GAGGTACGCGTGTCCC-1	other
GAGTAAACCGGAAAGT-1	other
GAGTAGATACTAGTTG-1	other
GAGTATCAAAGTTACA-1	other
GAGTATGCGCGTGCAT-1	other
GAGTCCGCTTACCGGA-1	other
GAGTGTCAACCAGAAA-1	other
GAGTGTGCGGTACCCA-1	other
GATAACTCGCACTGTG-1	other
GATACGATGGGAGTCA-1	other
GATAGGTAACGTTGAC-1	other
GATAGGTGTCCCGGGC-1	other
GATATCTCATGCAATA-1	other
GATATGAGACACTAAC-1	other
GATATGCGGTAGCCAA-1	other
GATATTGAGATTGGCG-1	other
GATATTTCCTACATGG-1	other
GATCATTCCAAACATT-1	other
GATCCCTTTATACTGC-1	other
GATCCGGGAATTAACA-1	other
GATCCTAAATCGGGAC-1	other
GATCCTCTTGCGCTTA-1	other
GATCGACACTATCTGA-1	other
GATCGCGGGCTCTCCA-1	other
GATCGCTACCCGATTT-1	other
GATCGGTGGCCATAAC-1	other
GATCGTGACTGATATC-1	other
GATCTCGACGCTGTGG-1	other
GATCTTGGAGGGCATA-1	other
GATCTTTGCAGGGTAT-1	other
GATGACGATGATCGCG-1	other
GATGCGTCCTGCATTC-1	other
GATGCTGTATTTCATC-1	other
GATGGTGCCCTAGGCA-1	other
GATGTCGGTCAACTGC-1	other
GATGTGTTGTCACAAG-1	other
GATGTTCAATCCACGA-1	other
GATTAACCGAAAGCCC-1	other
GATTCCCTTGTCGCAG-1	other
GATTCCGCGTTTCCGT-1	other
GATTCGACGGTTCACG-1	other
GCAAACCCTACATTAT-1	other
GCAAACCTTGGCCATA-1	other
GCAAACGTCGCCAGGT-1	other
GCAAATATTACGCTTT-1	other
GCAACCACCAGACCGG-1	other
GCAACGGCTAGTTATG-1	other
GCACAAACGAGGCGTG-1	other
GCACAAGTGTCGGAAG-1	other
GCACACACTGGTAGCC-1	other
GCACTGCCTACCTTTA-1	other
GCAGAAGGTAATCTCC-1	other
GCAGATCCATAAGACT-1	other
GCAGATTAGGGATATC-1	other
GCAGCACACAGCCCAG-1	other
GCAGCCTATATCACAT-1	other
GCAGGACTATAGAATA-1	other
GCAGGTAGAGTATGGT-1	other
GCAGTGTGGCTATAGG-1	other
GCAGTTCGATCCGAGC-1	other
GCATAGAGCACTCAGG-1	other
GCATCGGCCGTGTAGG-1	other
GCATGAGGGACGCGGC-1	other
GCATTCAAGGCAACGC-1	other
GCATTTCCAAGGCTCC-1	other
GCCAACCATTTCCGGA-1	other
GCCAATAGGGCATCTC-1	other
GCCACAATTTAAGGAC-1	other
GCCACTCAGAGCGCGA-1	other
GCCACTCCTTACGGTA-1	other
GCCAGGAGTAACCGAT-1	other
GCCAGGCGTTCGCATG-1	other
GCCATATTGCACACAG-1	other
GCCATCGATGCTGCAT-1	other
GCCCAGATGCTGGAGA-1	other
GCCCGATCTGTGGTCG-1	other
GCCCGCGCGTAAACGG-1	other
GCCCGTAATACCTTCT-1	other
GCCGAAATTCCTACGT-1	other
GCCGATTGGCCAAGCT-1	other
GCCGCACTCCGTTTCA-1	other
GCCGCTTGTGAGAAAC-1	other
GCCGGGTTAGGGTCGC-1	other
GCCGTGGAAGAAATGT-1	other
GCCTATAGTGTCAGGG-1	other
GCCTCATCTGGAAATA-1	other
GCCTCCGACAATTCAC-1	other
GCCTCTATACATAGCA-1	other
GCGAAACGATCGGGAG-1	other
GCGAAACTTAACTGGA-1	other
GCGAAGCCATACCCGT-1	other
GCGACATGTAAACATC-1	other
GCGACGATAGTTGTAC-1	other
GCGAGAGGCCATGTAA-1	other
GCGAGAGTTGCGTCCA-1	other
GCGAGCGCATGCTCCC-1	other
GCGAGGCCCGAGCAGA-1	other
GCGAGTTCTGCAAAGA-1	other
GCGATTCTGGAAGCAG-1	other
GCGATTGTTAACGTTA-1	other
GCGCAAGAGCGCGCTG-1	other
GCGCATCCAGTCAGCA-1	other
GCGCCGTTCCACGATA-1	other
GCGCCTCCCACTCCGA-1	other
GCGCGGTCTAGTAACT-1	other
GCGCGTCATTGGTACA-1	other
GCGCTAATTGAATAGA-1	other
GCGCTATGCCGAGGCA-1	other
GCGCTCGATCACCTGT-1	other
GCGCTGATCCAGACTC-1	other
GCGCTGCTTTGCATTT-1	other
GCGCTTAAATAATTGG-1	other
GCGGAGAGGGAGAACG-1	other
GCGGCTCTGACGTACC-1	other
GCGGGCATTACGATGC-1	other
GCGGGCGAGCCTTACC-1	other
GCGGTGAACTGCGCTC-1	other
GCGGTTCCCTATCATG-1	other
GCGTAAATGGCCATAA-1	other
GCGTCGAAATGTCGGT-1	other
GCGTCGCCAGGGTGAT-1	other
GCGTCTCTGCATTGGG-1	other
GCGTGGTACTGGGTTA-1	other
GCGTTCGGAGACCGGG-1	other
GCTAACTGAAGTCTGA-1	other
GCTAAGTAGTTTCTCT-1	other
GCTACAATCGAGGATA-1	other
GCTACGACTTATTGGG-1	other
GCTACTATAGTAGAGT-1	other
GCTAGACCGTCTACTG-1	other
GCTAGAGTAGAGATGT-1	other
GCTAGCACCTGGGCCA-1	other
GCTAGCAGGGAGTGGG-1	other
GCTAGGCACCACGGAG-1	other
GCTAGTAGAGCTTGTA-1	other
GCTATACGTCTCGGAC-1	other
GCTATCATACTCATGG-1	other
GCTCAATGTAATACCG-1	other
GCTCATTACTGCATGT-1	other
GCTCCCAGTCGGTCCA-1	other
GCTCCGCTCGCTTCAG-1	other
GCTCGCTCATGTCCAA-1	other
GCTCGGAATTTAAAGC-1	other
GCTCTAAACCCTGACG-1	other
GCTCTCGGGTACCGAA-1	other
GCTGAACTCTCCAGGG-1	other
GCTGAGGCGTGAGTAT-1	other
GCTGCACGGTTTCTTA-1	other
GCTGCTAAGTAGTCGA-1	other
GCTGCTACTGCGTAGC-1	other
GCTGCTCTCCGGACAC-1	other
GCTGGACCCAAAGTGG-1	other
GCTGGCGGCGCATGCT-1	other
GCTGTTGCTACCGAAC-1	other
GCTTAATGTAACTAAC-1	other
GCTTATGAAGCAGGAA-1	other
GCTTCCGTCCCTAGAC-1	other
GCTTGGATCGATTAGG-1	other
GCTTTCAGAGGAGGTG-1	other
GGAAACCTTGTTGAAT-1	other
GGAAACTAAATGGGCC-1	other
GGAAAGTGCCCATGCC-1	other
GGAACCGTGTAAATTG-1	other
GGAACTTTGGCGATTA-1	other
GGAAGCTCGCTTACAG-1	other
GGAATGCGCTAGCGTG-1	other
GGACACAAGTTTACAC-1	other
GGACCAACAGGATAAC-1	other
GGACCTACGGTAACGT-1	other
GGACTCACAAATTAGG-1	other
GGACTCTTCCGGTTGA-1	other
GGAGACGACACCTTTG-1	other
GGAGCAACATTTCAAG-1	other
GGAGCACCAAGAACTA-1	other
GGAGGCCGAAGTCGTC-1	other
GGAGGGCTTGGTTGGC-1	other
GGAGGGTCAAGTAAGA-1	other
GGAGTGCCGCCCTGGA-1	other
GGATCATCCCGTACGC-1	other
GGATCCGGAATATACT-1	other
GGATGAAGATCGCTGA-1	other
GGATGACGCGAGTTTA-1	other
GGATGTCCTTACCGCA-1	other
GGATTAAGCTAAGGTC-1	other
GGATTCCGCTATACCC-1	other
GGATTGCTGTGACTCC-1	other
GGATTTCACTTCTATA-1	other
GGCAAATTACTTTACT-1	other
GGCAAGCCCATAGTGG-1	other
GGCAAGGCGAAATAGC-1	other
GGCAATAGTCAATGAG-1	other
GGCACTCAGCCGACCC-1	other
GGCACTCCACTGGGCA-1	other
GGCAGCAAACCTATGC-1	other
GGCAGCGGTAATCCTA-1	other
GGCATATCGGTTCTGC-1	other
GGCCCGGAGCATGTCT-1	other
GGCCCGTATACCATGC-1	other
GGCCGGCGTCTGCTAT-1	other
GGCCTGCTTCTCCCGA-1	other
GGCGAAATCTAACTTG-1	other
GGCGCATGAATTGATG-1	other
GGCGCGGAGATCTTTC-1	other
GGCGCGTTCGAGTTTA-1	other
GGCGGAGTAATATTAG-1	other
GGCGGTAGGATCATTG-1	other
GGCGTAGGGAAAGCTG-1	other
GGCTAAAGGGCGGGTC-1	other
GGCTATTAAGTTGTAT-1	other
GGCTCGCGTTGAGGTA-1	other
GGCTCTGCTCCAACGC-1	other
GGCTGAAATAGCAAAG-1	other
GGCTGAGCATCGTAAG-1	other
GGCTTTCAATAAGGGT-1	other
GGGAAGACGGTCTGTC-1	other
GGGAAGGGCTTTCTCA-1	other
GGGAATGAGCCCTCAC-1	other
GGGACCCGTATATCTT-1	other
GGGACTGCATAGATAG-1	other
GGGAGAACTCACAGTA-1	other
GGGAGGATGCCCGAAA-1	other
GGGAGTTAATGAGGCG-1	other
GGGATTTACCGCACCT-1	other
GGGCAGAGCAATCGTT-1	other
GGGCCCGTCTTAAACA-1	other
GGGCCGGCCGAAGTAC-1	other
GGGCGATATGTGTGAA-1	other
GGGCGCAGCGTTACTC-1	other
GGGCGTACATTTATAT-1	other
GGGCGTCACCACGTAA-1	other
GGGCGTCCACTGGCTC-1	other
GGGCGTGGTTTCCCAG-1	other
GGGCTATGATCGATGG-1	other
GGGCTCATCGAACCCA-1	other
GGGCTGCCTAGGGCGA-1	other
GGGCTGGTTAGTCGCG-1	other
GGGTACTTCATGAACT-1	other
GGGTCACCGTGACGGT-1	other
GGGTCGTGGCAAGTGT-1	other
GGGTCTATCGCTTTCC-1	other
GGGTGACACCTTAACT-1	other
GGGTGCATATGAAAGC-1	other
GGGTGTTTCAGCTATG-1	other
GGGTTAACATTTGAGT-1	other
GGGTTTAGGATAGGAT-1	other
GGTAAATGTGCGTTAC-1	other
GGTACAAACATGCTAT-1	other
GGTACACCAGATTTAT-1	other
GGTACCATTAAGACGG-1	other
GGTACTAAGTGCTTTG-1	other
GGTAGAAGACCGCCTG-1	other
GGTAGACCGTTGGGCG-1	other
GGTAGTGCTCGCACCA-1	other
GGTATAGTGACACATA-1	other
GGTATTGCCGAGTTTA-1	other
GGTCAAGACTACTTCG-1	other
GGTCAGTGGGTCCCAC-1	other
GGTCGGATAAACGGCG-1	other
GGTCGGCCAGGAGCTT-1	other
GGTCGGTCGTCCACAG-1	other
GGTCTCCAAGTAGTGC-1	other
GGTCTCCGTCCAGGTT-1	other
GGTCTGAGAATCTGGA-1	other
GGTCTTGAGCGCTCTT-1	other
GGTGATAAGGAGCAGT-1	other
GGTGCTGGTACACATT-1	other
GGTGGACTGCTCTGGC-1	other
GGTGGAGGTTGATACG-1	other
GGTGTTGGGCGTCTTA-1	other
GGTTAGCTATATGTCT-1	other
GGTTCTACTCGTCTGA-1	other
GGTTTAATTGAGCAGG-1	other
GGTTTACAATCTCAAT-1	other
GGTTTAGCCTTTCTTG-1	other
GGTTTCAATCGGTCAG-1	other
GGTTTGTGACCTGAGG-1	other
GTAACATCTAAGATAA-1	other
GTAAGCGGGCAGTCAG-1	other
GTAAGGATTTGTCGGA-1	other
GTAAGTAACAGTCTGG-1	other
GTAAGTCCACACTCTA-1	other
GTAATAAAGGGCTCCC-1	other
GTACACTTACCTGAAG-1	other
GTACAGAGGCAAGGGT-1	other
GTACGAGATTGCGACA-1	other
GTACGCTTCATTGCAC-1	other
GTACGTTTGCCCGTCA-1	other
GTACTAAGATTTGGAG-1	other
GTACTCCTGGGTATGC-1	other
GTACTGGAGTTAGACC-1	other
GTAGACACGCCTGACT-1	other
GTAGCCAAACATGGGA-1	other
GTAGCGGCTATACACT-1	other
GTAGCTTCCTCTTGTT-1	other
GTAGGTGATCCGTGTA-1	other
GTAGTCGCGGGAATCA-1	other
GTAGTCTACGATATTG-1	other
GTATAGGACTCAGTAG-1	other
GTATAGTGGCCCATGT-1	other
GTATCAAACGTTAGCT-1	other
GTATCTTTCATAACCA-1	other
GTATGTGGGTCTAGTT-1	other
GTATTTAATGGCATAA-1	other
GTCAAGCGGACTCGGG-1	other
GTCACAAAGTTTCCAA-1	other
GTCAGTTGTGCTCGTT-1	other
GTCATGCACCTCCGTT-1	other
GTCATGGACATGACTA-1	other
GTCCATTACTGCTACG-1	other
GTCCCAACGTAAAGTA-1	other
GTCCCGCGACGTTATG-1	other
GTCCGGACCTGAAATT-1	other
GTCCGGCTGAATTGCG-1	other
GTCCTACGAATAGTCT-1	other
GTCCTTCTAGTGGGTT-1	other
GTCGATAGGTGACTTT-1	other
GTCGCGTAACCCGTTG-1	other
GTCGGATGTAGCGCGC-1	other
GTCGGGAAGCAGAAAC-1	other
GTCGTACCATCTCGGG-1	other
GTCGTATTGGCGTACA-1	other
GTCGTGTCTGGTCATC-1	other
GTCGTTATTCGCTTAT-1	other
GTCTATCTGAGTTTCT-1	other
GTCTATTGGTTCCGGT-1	other
GTCTCAAGGCCCGGCT-1	other
GTCTCGACTAAGTTTG-1	other
GTCTCGATCTGCTTTC-1	other
GTCTGGGCGGTCGAGA-1	other
GTCTTAGTACAGCCGG-1	other
GTCTTGAGGAGCAGTG-1	other
GTCTTGTAGCTATTCA-1	other
GTGAAACGGCGCCACC-1	other
GTGAACTCCCATTCGA-1	other
GTGAAGATTTCAAGTG-1	other
GTGAAGCCGTATAGTC-1	other
GTGACAGCTTCCCACT-1	other
GTGACCGCACACTACG-1	other
GTGACGAGGGTGACCC-1	other
GTGACGCAGGTTTCAT-1	other
GTGACTTCAGTAGTGC-1	other
GTGAGGACACTTAAGG-1	other
GTGAGGAGCGGTTGAG-1	other
GTGAGTGGTACAACGC-1	other
GTGATCACTAACGCCT-1	other
GTGATCATAGATCTGC-1	other
GTGATCCTTGTCATGA-1	other
GTGATGCACAACATCT-1	other
GTGATTCGCCGCTCAA-1	other
GTGCAACAAATGTGGC-1	other
GTGCACGAAAGTGACT-1	other
GTGCAGCGTAGAGTAG-1	other
GTGCCCGTTCGGATTC-1	other
GTGCCGCTTCAAAGGT-1	other
GTGCCTCAGTGTACGG-1	other
GTGCGAAATCGAACAC-1	other
GTGCGACAGGGAGTGT-1	other
GTGCGGGTCTCCAAAT-1	other
GTGCGTGTATATGAGC-1	other
GTGCTCAAGTACTGTC-1	other
GTGCTTACATCAGCGC-1	other
GTGGAACCTACATGCG-1	other
GTGGACGCATTTGTCC-1	other
GTGGAGCATGTCGGCC-1	other
GTGGGCTTAGACACAC-1	other
GTGGTCAGCGAAGTAT-1	other
GTGGTGGCCAAGTGAA-1	other
GTGGTTACTTCTTTCG-1	other
GTGTACCTTGGCTACG-1	other
GTGTACGAACCGTTCC-1	other
GTGTATATCAGCGGGC-1	other
GTGTCGTATAGCGTTC-1	other
GTGTGAATAACTTAGG-1	other
GTGTTACTATGCGTCC-1	other
GTTAAAGTAGGACTGG-1	other
GTTAACATCACTTAAA-1	other
GTTAACTATGTTGTCA-1	other
GTTAAGGGTGCGATGT-1	other
GTTAAGTTAGAGTGGG-1	other
GTTACCTACAACTTGC-1	other
GTTACTTTGGGCCTAG-1	other
GTTAGCCGTAAATCAA-1	other
GTTATAATACGGTGAA-1	other
GTTATATCAGGAGCCA-1	other
GTTATATTATCTCCCT-1	other
GTTCATCGTTTGGCTG-1	other
GTTCCAGTCTGACCAT-1	other
GTTCCCGTAAACATAT-1	other
GTTCGCCATAAGTGCC-1	other
GTTCGCTGAGACGTCT-1	other
GTTCGGATCGGGAACA-1	other
GTTCGGGCGTACCATT-1	other
GTTGAGTCCCGCCGGT-1	other
GTTGCACGGAGTTTCG-1	other
GTTGCGCTAACATTAC-1	other
GTTGCGGACGGTCAGG-1	other
GTTGGACCGCATCAGG-1	other
GTTGGATTCAGTGGCT-1	other
GTTGGATTGAGAACAC-1	other
GTTGGATTTGCGTTGG-1	other
GTTGGTCATGCTATCC-1	other
GTTTACGTTCCATCTG-1	other
GTTTCAAACGAGTTGT-1	other
GTTTCCTGGAGGGTGA-1	other
GTTTCTGCAGTCTCCC-1	other
GTTTGACCAAATCCTA-1	other
GTTTGGCCCAAGTTAT-1	other
GTTTGGGCTTGTGAGC-1	other
GTTTGGGTTTCGCCCG-1	other
GTTTGGTAGGGTCAAC-1	other
TAAAGACAACCCTTTA-1	other
TAAAGCGGTATTTCCA-1	other
TAAAGCGTTAGGAGAA-1	other
TAAAGCTGCAATAGGG-1	other
TAAATGCCGTCTCATG-1	other
TAACATACAATGTGGG-1	other
TAACCTACCGTCCGAG-1	other
TAACCTAGGGAGTCCA-1	other
TAACTATTACGCCAAA-1	other
TAACTCATCCGCGCGG-1	other
TAAGGCAACATAAGAT-1	other
TAAGGCCCGTCACCCT-1	other
TAAGGCTGAATCCCTC-1	other
TAAGGGCCTGTCCGAT-1	other
TAAGTAACATCTTGAC-1	other
TAAGTTGCGACGTAGG-1	other
TAATAAACAAGGAGAT-1	other
TAATACACAGTAGTAT-1	other
TAATAGTGACGACCAG-1	other
TAATCAACCAAATGGG-1	other
TAATCGATCCGTACGT-1	other
TAATTACGTCAGTAGA-1	other
TAATTAGGACATCCGT-1	other
TAATTGGAATCGGGAA-1	other
TACAACGCACAACTCA-1	other
TACACCGTCGTTAGTC-1	other
TACAGAAACGGTGGGC-1	other
TACATAGGCATACACC-1	other
TACATGCCGGAATTGT-1	other
TACATTTCTAACGTGC-1	other
TACCAAATAGCCCAGA-1	other
TACCAATAAAGTACCA-1	other
TACCAGAAGTAGGTTC-1	other
TACCAGCTAGGTTTAA-1	other
TACCATGTATTGATTT-1	other
TACCGCGGACTTGCAG-1	other
TACCGGCTCACTGCCC-1	other
TACCGTAGGTTAACTA-1	other
TACCGTGCCTCGGACC-1	other
TACCTACTCCCAGTAT-1	other
TACCTCACGCTTGTAC-1	other
TACGAACACGACTTCA-1	other
TACGACGCTTGCTGCG-1	other
TACGACTGCCTCTTAG-1	other
TACGAGAACTTCACGT-1	other
TACGCAGTTCTTTCCT-1	other
TACGCCATATTCTAAT-1	other
TACGCCGCCTCAGAAG-1	other
TACGCCTCCATTCCGA-1	other
TACGCTATAGAAACCT-1	other
TACGCTCGGTATTGGA-1	other
TACGGGATGCTAGCAG-1	other
TACTCTCCGAACAAAT-1	other
TACTCTTACTTTACTG-1	other
TACTGCAATCAATTAC-1	other
TACTGTTTCTCTGGTA-1	other
TACTTGTTAGTAGTCC-1	other
TACTTTACTGAGCCGG-1	other
TAGAAAGGTGGCGCTA-1	other
TAGAATAGCCGATGAA-1	other
TAGAATTAAGGGCAAC-1	other
TAGACGAAACGCCAAT-1	other
TAGACGCCCGTACCGG-1	other
TAGACTACCTAGCGTT-1	other
TAGAGGTTCTACTTGT-1	other
TAGAGTCTAAGCGAAC-1	other
TAGATATGGACTGGAA-1	other
TAGATCCGAAGTCGCA-1	other
TAGATGGTTCCTTACT-1	other
TAGCCATTTCAAAGTC-1	other
TAGCCGGCGGTCAGCG-1	other
TAGCGTCCCTCGATTG-1	other
TAGCGTCCGGTGTGGT-1	other
TAGCGTTGGGTCTTAC-1	other
TAGCTAAGTCCGGGAG-1	other
TAGCTAGAAGGCATGA-1	other
TAGCTCGCCTGATAAC-1	other
TAGGAACAGCCTCCAG-1	other
TAGGCATGTTACGCCA-1	other
TAGGGAGCTTGGGATG-1	other
TAGGGTGTTTCAAGAG-1	other
TAGGTCGCCGGAACTG-1	other
TAGGTGACGATAACCT-1	other
TAGGTGCTCGCCTAGC-1	other
TAGGTGTTCCACAGAT-1	other
TAGGTTCGAGTTCGTC-1	other
TAGTCCGCAGAGAATG-1	other
TAGTCGATCACGGGTT-1	other
TAGTCTGTGACGTTGC-1	other
TAGTCTTTCCGAATTG-1	other
TAGTGCCCTCCAGAGT-1	other
TAGTTAAGATAGGATA-1	other
TAGTTTATTCTTGCTT-1	other
TATACACAGACGCCTT-1	other
TATACCGAGTGCCACA-1	other
TATACGCGTCATCACT-1	other
TATAGATGGTCGCAGT-1	other
TATATCCCTGGGAGGA-1	other
TATATTACAAATGTCG-1	other
TATCACCATGTAAAGT-1	other
TATCACCCAACCGACC-1	other
TATCACTTCGAGTAAC-1	other
TATCCAATTGGTTATC-1	other
TATCGATCTATGCATA-1	other
TATCGATGATTAAACG-1	other
TATCTACCACAGCGGG-1	other
TATGATAAATCTAACG-1	other
TATGATCCGGCACGCC-1	other
TATGATCTTCTCTTTA-1	other
TATGCTCCCTACTTAC-1	other
TATGGATGTGCTACGC-1	other
TATGGGACCGAGCAGG-1	other
TATGGGTACGTATCGT-1	other
TATGGTCTGAGTAACA-1	other
TATGGTTAGTGGGAGA-1	other
TATGTCAAGACCGACT-1	other
TATGTCTCATTGTGCC-1	other
TATTACCATCCTGCTT-1	other
TATTCAATTCTAATCC-1	other
TATTCCACTCAGCTCG-1	other
TATTCCGAGCTGTTAT-1	other
TATTCGTGCCAGAATA-1	other
TATTGACATTTCTGCC-1	other
TATTTAGTCTAGATCG-1	other
TATTTATACCGAGTAG-1	other
TATTTGATTTGCACAG-1	other
TCAAACAACCGCGTCG-1	other
TCAAACTTAGATTGTT-1	other
TCAAATTTGAGACTCA-1	other
TCAACCATGTTCGGGC-1	other
TCAACGAGGAGACAAA-1	other
TCAACTGCAGAGTCAG-1	other
TCAAGAAATACTAGCT-1	other
TCAAGCGCGGACGGTA-1	other
TCAAGGTTACTACACC-1	other
TCAATACGCCGTCATG-1	other
TCACAAACCGAGGTAC-1	other
TCACAGCAAACTCGAA-1	other
TCACAGGGAATCGCAA-1	other
TCACAGGTTATTGGGC-1	other
TCACCGCTCGGCACTC-1	other
TCACGCATTGTAGATC-1	other
TCACGTGCCCGATTCA-1	other
TCACTACGACCAATGC-1	other
TCACTCGTGCAACGGC-1	other
TCAGAACCTCCACAGG-1	other
TCAGACGCTATAGAAG-1	other
TCAGCAAATGCATCTC-1	other
TCAGCCAATCCGTAAA-1	other
TCAGGGTGCACGAAAC-1	other
TCAGGGTGTAACGTAA-1	other
TCAGTAGGGACTATAA-1	other
TCATATGAGCTTTGTT-1	other
TCATCCCAGAGGGTGG-1	other
TCATGCAGGTTCTCAT-1	other
TCATTTAAGTCTCCGA-1	other
TCATTTAGAAGTGTGA-1	other
TCCACTTTATCTAGGT-1	other
TCCAGAGCACCGGTTC-1	other
TCCAGATGTACGCCAA-1	other
TCCAGCGCTATAAGCG-1	other
TCCAGGCGAGTACGGT-1	other
TCCAGGGTATATACGA-1	other
TCCATTGTGACCTCGT-1	other
TCCCAAACAGACAACG-1	other
TCCCAAAGACGAAGGA-1	other
TCCCAAAGCCCTAAAT-1	other
TCCCACTCTCTTCCGG-1	other
TCCCAGCTTTAGTCTG-1	other
TCCCAGGCTTAGCTAA-1	other
TCCCGCGTACTCCTGG-1	other
TCCCGTCGCGTCATAG-1	other
TCCCGTGTGCAATTTG-1	other
TCCCTAGATCAATAGG-1	other
TCCCTTAGATTACTCG-1	other
TCCGAACGTTGCCGCT-1	other
TCCGAATGGTCCTGAG-1	other
TCCGATAATTGCCATA-1	other
TCCGATGGTGCGACAT-1	other
TCCGCCTGTCTACAAG-1	other
TCCGCGGCAGCATCTG-1	other
TCCGCGGCCCAATGAA-1	other
TCCGCTGTCATCCCGG-1	other
TCCGCTTATCCCATTA-1	other
TCCGGAGGAAGGGCTG-1	other
TCCGGCCTAGCGTACA-1	other
TCCGGTTCGTCCGGTC-1	other
TCCGTTAAGCTAATAT-1	other
TCCGTTTAGCCTTGAA-1	other
TCCTAAATTGGGAAGC-1	other
TCCTACATCCACGGCC-1	other
TCCTATCATAGGTAAC-1	other
TCCTCGGGCTGGGCTT-1	other
TCCTCTGGCCCATTAG-1	other
TCCTGCCAACTGGAGA-1	other
TCCTTACGACGGTCCG-1	other
TCCTTCAGTGGTCGAA-1	other
TCCTTTAAATCCGCTT-1	other
TCCTTTCTTACGCTTA-1	other
TCGAAGAACCGAGCAC-1	other
TCGAGACCAACACCGT-1	other
TCGAGGGCAACAGACG-1	other
TCGCAAAGATGCATTT-1	other
TCGCACCAGGAGGCAG-1	other
TCGCATAAAGGGCGCA-1	other
TCGCCGGTCGATCCGT-1	other
TCGCGTAGCAGTGTCC-1	other
TCGCTAAACCGCTATC-1	other
TCGCTACTGGCTTTGA-1	other
TCGCTCGATATATTCC-1	other
TCGCTCGGCACCAGCG-1	other
TCGCTGGGCGGATTGT-1	other
TCGCTTTAAACGTTTG-1	other
TCGGACGCCCAGCCCA-1	other
TCGGAGTACATGAGTA-1	other
TCGGCGAACCCAAACC-1	other
TCGGCTTGTATCGACG-1	other
TCGGGAACGTGCCTAG-1	other
TCGGGAGACAGCGTAC-1	other
TCGGGCCGTCGTGGTA-1	other
TCGGTCCCTGACTCCA-1	other
TCGGTGACCGCTCCGG-1	other
TCGGTTAGCCATGTAG-1	other
TCGTAAGACGACATTG-1	other
TCGTAAGCTCCGAGGA-1	other
TCGTCTTAGGCGTTAA-1	other
TCGTGTACTATGGATG-1	other
TCGTGTATTGGTCACG-1	other
TCGTGTTCGACCACAA-1	other
TCGTTAGGAGTCCCTA-1	other
TCGTTCGTTATTATGT-1	other
TCTACACGTTCATGCA-1	other
TCTACCCAATAGAGAG-1	other
TCTACCGTCCACAAGC-1	other
TCTAGCATGCCCAGAA-1	other
TCTAGGTGGCGACGCT-1	other
TCTAGTGATATCGTGG-1	other
TCTAGTTATCAGAAGA-1	other
TCTATCGGTCGCAACA-1	other
TCTCATGAGATAGGGT-1	other
TCTCCAACGTAGGTTA-1	other
TCTCCACAAGTTGAAT-1	other
TCTCCCTGGGCAGCGT-1	other
TCTCGAACGAGGTCAC-1	other
TCTCGACGTATCGCCG-1	other
TCTCGAGGAGGTTCGC-1	other
TCTCTAATAGCTGGTA-1	other
TCTCTCGCCGCACATA-1	other
TCTGAACTCGTACCCG-1	other
TCTGAAGCACGTGGTC-1	other
TCTGAATTCCGTACAA-1	other
TCTGACGGGCTAACCC-1	other
TCTGAGCAATTGACTG-1	other
TCTGATCGGGTGCTAG-1	other
TCTGATGTATTCTGTC-1	other
TCTGCATACCTTGCTT-1	other
TCTGCCAGAAACTGCA-1	other
TCTGCTTAGAACAAGC-1	other
TCTGGCCGTTCAAGTT-1	other
TCTGGGAACCTTTGAA-1	other
TCTGTGCCATCATAGT-1	other
TCTTACCGGAACTCGT-1	other
TCTTACTTATGCCTCT-1	other
TCTTAGAGCTCCAATT-1	other
TCTTAGAGTGAACTCT-1	other
TCTTCCCATGGGCACA-1	other
TCTTCGAATAGACGTT-1	other
TCTTCGATACCAATAA-1	other
TCTTCGCGGTGAGAGG-1	other
TCTTCTATAACCCGCC-1	other
TCTTGATGCGTAGCGA-1	other
TCTTGCTCCCGATACT-1	other
TCTTGGTAACACCAAA-1	other
TCTTTAAGACTATGAA-1	other
TCTTTAGAGTCTAACA-1	other
TCTTTAGCAGGCGAAC-1	other
TCTTTCCTTCGAGATA-1	other
TCTTTCTCTTAAGGAG-1	other
TGAAACTTATGCAAGC-1	other
TGAAAGGACCTGACTC-1	other
TGAATGTCAGCCGGCC-1	other
TGACAACGCATGTCGC-1	other
TGACACTTCTCTTTGC-1	other
TGACATCGAGCGGACC-1	other
TGACCAAATCTTAAAC-1	other
TGACCCACGTTAGACA-1	other
TGACGATGCACTAGAA-1	other
TGACTATAATCCTTTC-1	other
TGAGAATGCTTTACCG-1	other
TGAGAGATTTACCACG-1	other
TGAGATTAGGCCCTAA-1	other
TGAGCGGAAAGTGTTC-1	other
TGAGCTTTAATGACGC-1	other
TGAGGAGTGCCAGCTT-1	other
TGAGTAAATTAGCGTA-1	other
TGAGTGCCTCTTAAAT-1	other
TGAGTGGTCCGTGACG-1	other
TGAGTTAAAGACATTC-1	other
TGATCCCAGCATTAGT-1	other
TGATCGGTTTGACCCT-1	other
TGATCTACGCTGATCT-1	other
TGATCTCCGGCGCCAG-1	other
TGATGGCTGTTTCTGA-1	other
TGATGTCAATTAAGTG-1	other
TGCAACCCATCTGCGG-1	other
TGCAAGAATGACGTAA-1	other
TGCAATCTAACACGGT-1	other
TGCAATTTGGGCACGG-1	other
TGCACAGTGAAGTTAT-1	other
TGCAGAGTACCGAGCA-1	other
TGCAGGATCGGCAAAG-1	other
TGCAGTTTCCTCCCAT-1	other
TGCATATGTCTGTCAC-1	other
TGCATGGATCGGATCT-1	other
TGCATGTGGTAATCTA-1	other
TGCCAATGGGTACTCT-1	other
TGCCACCTGGCGAAAC-1	other
TGCCAGTACGTGGAGA-1	other
TGCCATTACTAAAGAA-1	other
TGCCCGTACCGTTAAA-1	other
TGCCGAAAGCGTATTC-1	other
TGCCGTGGATCGTCCT-1	other
TGCCTAATTGAAGATT-1	other
TGCCTGATCAAACGAT-1	other
TGCCTTGGCCAGGCAA-1	other
TGCGACACCCTAGTGC-1	other
TGCGAGCCCTTCCGCG-1	other
TGCGCAAAGCATTTGG-1	other
TGCGCCGTTAATAACG-1	other
TGCGGAGTAAAGGTGC-1	other
TGCGGTGAAATTTCAT-1	other
TGCGTAAGAACCTGAT-1	other
TGCGTTTGTTGACACT-1	other
TGCTCCACAGTTCTTA-1	other
TGCTCGGCGAAACCCA-1	other
TGCTCGGTGGGTCACC-1	other
TGCTCTTGAGAGTTTG-1	other
TGCTTCCCAAGCAGTA-1	other
TGGAACCACTGACACA-1	other
TGGAAGGATAAAGATG-1	other
TGGAATATCCTTGACC-1	other
TGGACCAATCTAAGAT-1	other
TGGACTGTTCGCTCAA-1	other
TGGCAAACTAAATTAC-1	other
TGGCAACTCGCGCGCC-1	other
TGGCAATGGGACGGCG-1	other
TGGCAGATTACGATCA-1	other
TGGCAGCAGTAATAGT-1	other
TGGCCAAACTGAAGTA-1	other
TGGCGATCAAGTTATG-1	other
TGGCTATGTGACATAC-1	other
TGGGATGCACTCATTC-1	other
TGGGCAATAGTTGGGT-1	other
TGGGCACGTTCTATGG-1	other
TGGGCAGGCCACCGCA-1	other
TGGGCCACAAGAGCGC-1	other
TGGGCCCATACTAATT-1	other
TGGGCGATACAATAAG-1	other
TGGGTAAGGTTCCCGC-1	other
TGGTAGAATATATGGG-1	other
TGGTATCGCATCCCAA-1	other
TGGTCCCACGCTACGG-1	other
TGGTTAAGGGCGCTGG-1	other
TGGTTCAACGGGTAAT-1	other
TGGTTCGTAGCAAAGG-1	other
TGGTTGGAGGATCCTG-1	other
TGGTTTAAACGTGGGT-1	other
TGTACCTACACGAGGG-1	other
TGTACGAACAAATCCG-1	other
TGTAGCCATCCCATTC-1	other
TGTAGGAGAAATTTCC-1	other
TGTATAACAGATCCTG-1	other
TGTATGGCGCAGACAG-1	other
TGTCATTTGTTGGGAA-1	other
TGTGACTACGCCAGTC-1	other
TGTGAGACTAGCCCAA-1	other
TGTGCCGGTGCCGGAA-1	other
TGTGGACTATCTACGT-1	other
TGTGGCAAAGCGTATG-1	other
TGTGGCGGGCTTCTGG-1	other
TGTGGCTCCCACCAAC-1	other
TGTGTAGTAGCACGTG-1	other
TGTTATTGTATGTGGC-1	other
TGTTCCGCTTCCATGA-1	other
TGTTCGTATTGCGGTG-1	other
TGTTGCCGTCGTCCCA-1	other
TGTTGTCAAGAAGTCT-1	other
TGTTTAATACTTCATC-1	other
TGTTTCGGTACTTCTC-1	other
TGTTTGAGATCGTCAG-1	other
TTAAACTCGAATTCAT-1	other
TTAACCAACCCTCCCT-1	other
TTAACGAACAAGCAGT-1	other
TTAAGACGAACGAACC-1	other
TTAAGATAGGATTGAC-1	other
TTAAGCCGACAACTTC-1	other
TTAATCAGTACGTCAG-1	other
TTAATGTAGACCAGGT-1	other
TTAATTGCTTTGGGTG-1	other
TTAATTTCAGACGCGG-1	other
TTACAACTACGCATCC-1	other
TTACACGATCTGCGAC-1	other
TTACAGACCTAAATGA-1	other
TTACATGCCACAACTA-1	other
TTACCCATTGCCGGGT-1	other
TTACCCTAGGGATTGG-1	other
TTACGGATGGTTCGAG-1	other
TTACTAAAGGACTTTA-1	other
TTACTCCGGCCGGGAA-1	other
TTACTGGGATATTTCA-1	other
TTACTGTCTAGAGCTC-1	other
TTAGAAGAACATGACT-1	other
TTAGACACGATCGTTG-1	other
TTAGACGAGTCACCTC-1	other
TTAGAGTTTAGAAGGA-1	other
TTAGCTAATACGATCT-1	other
TTAGCTGATTTGCCGT-1	other
TTAGGATGGGAGGGTA-1	other
TTAGTAAACCTGCTCT-1	other
TTAGTTATTCGTGGCA-1	other
TTAGTTCAAGTGTTCG-1	other
TTATAGGTAATTGTCT-1	other
TTATATTTGGCAATCC-1	other
TTATCCGGGATCTATA-1	other
TTATCTGTATCATAAC-1	other
TTATGAATGAAAGGGA-1	other
TTATGATCTTAACGAA-1	other
TTATTAGAGCGTGTTC-1	other
TTATTAGGGAAGCATC-1	other
TTATTATCTGGAAGGC-1	other
TTCAAAGTCTCTAGCC-1	other
TTCAAGCCGAGCTGAG-1	other
TTCAATACTCTGAATC-1	other
TTCAATTAGCCATAAT-1	other
TTCACGAAAGGATCAC-1	other
TTCACTCGAGCACCTA-1	other
TTCAGCCCTGGTCCAC-1	other
TTCAGCTGGCGTGCCC-1	other
TTCATGGCGCAACAGG-1	other
TTCCAATCAGAGCTAG-1	other
TTCCAATCTGGCTATC-1	other
[truncated: 87 more rows]

## Sheet: 1.1.1
CGCCCTAATTGTTCAA-1	Nageotte also touching neuron
CGGGCCATAGCCGCAC-1	Nageotte also touching neuron
AAACGAGACGGTTGAT-1	Nageotte Nodule
AATGTGCTAATCTGAG-1	Nageotte Nodule
ACACACTTTCTACACG-1	Nageotte Nodule
ACTCAATAAAGGCACG-1	Nageotte Nodule
AGAGAAACACCAGAAA-1	Nageotte Nodule
AGGCCCTAGAACGCCA-1	Nageotte Nodule
AGGGTCAGAGCACTCG-1	Nageotte Nodule
AGGTAGATCGAGATAT-1	Nageotte Nodule
AGTTAAGTCAACCGCT-1	Nageotte Nodule
ATCGACTCTTTCCGTT-1	Nageotte Nodule
ATGTTGTAGTCTGTTT-1	Nageotte Nodule
CACTTCGTCTTATCTC-1	Nageotte Nodule
CCCGCCATGCTCCCGT-1	Nageotte Nodule
CCCTCGATAATACACA-1	Nageotte Nodule
CCGGTTTGTAATTGTG-1	Nageotte Nodule
CCTCCTAGCTAGAGTC-1	Nageotte Nodule
CGTTCAGACCCGCGAA-1	Nageotte Nodule
CTACAAGAAATAACCC-1	Nageotte Nodule
CTACGCACGGAGTACC-1	Nageotte Nodule
CTGGTGAATGGGCCTA-1	Nageotte Nodule
CTTAACTTCGAAGTAC-1	Nageotte Nodule
GAAATTAGCACGGATA-1	Nageotte Nodule
GAAGTGATTTATCGTG-1	Nageotte Nodule
GACGATATCACTGGGT-1	Nageotte Nodule
GACGTTGCTCGGCGGC-1	Nageotte Nodule
GCGAGAAACGGGAGTT-1	Nageotte Nodule
GTCCTTCTAGTGGGTT-1	Nageotte Nodule
TCAATACGCCGTCATG-1	Nageotte Nodule
TGAGGTGTGTGGCGGA-1	Nageotte Nodule
TTCTACCTCAATCGGT-1	Nageotte Nodule
TTCTTAGTGAACGGTG-1	Nageotte Nodule
AAATTAACGGGTAGCT-1	nearby_neuron
AACCGAGCTTGGTCAT-1	nearby_neuron
AATCAGGTTTCATTTA-1	nearby_neuron
ACCCGATTGGTTCCGA-1	nearby_neuron
ACGACTGGTCATACTC-1	nearby_neuron
AGCCCTAAGCGAAGTT-1	nearby_neuron
AGCGAGACGTGAAGGC-1	nearby_neuron
AGGGTGCCGTTCTTTA-1	nearby_neuron
AGTTCTGCGTTGTATC-1	nearby_neuron
AGTTGACGGTCCTTGC-1	nearby_neuron
ATTGTCTGTTTCATGT-1	nearby_neuron
CAGAGCATGAGCTTGC-1	nearby_neuron
CCAACCTTATGTAACT-1	nearby_neuron
CCACACTGAGATATTA-1	nearby_neuron
CCATGTTCATCTATAT-1	nearby_neuron
CCCTGATGTAACTCGT-1	nearby_neuron
CGCACGTCTGTTTATG-1	nearby_neuron
CGGCCACGCACAAAGT-1	nearby_neuron
CTACATATCGCGGGAC-1	nearby_neuron
CTCATGGCTCACAATC-1	nearby_neuron
CTCCCTCCTTTCGATC-1	nearby_neuron
CTTCGTAGATAGGTGA-1	nearby_neuron
GATTCCCTTGTCGCAG-1	nearby_neuron
GCACAAACCCTAGATG-1	nearby_neuron
GCACAAGTGTCGGAAG-1	nearby_neuron
GGTGTAGGTAAGTAAA-1	nearby_neuron
GTGCAACAAATGTGGC-1	nearby_neuron
TAACAGCGTTTGTGCT-1	nearby_neuron
TACCAGGAATCCCGTC-1	nearby_neuron
TCATATGAGCTTTGTT-1	nearby_neuron
TCGGAGAGTATCGGGA-1	nearby_neuron
TCGTTCGTTATTATGT-1	nearby_neuron
TGCCGGATGTACGAGC-1	nearby_neuron
TTGCCTAATCCAAAGT-1	nearby_neuron
TTGTTTCACATCCAGG-1	nearby_neuron
AAACAAGTATCTCCCA-1	other
AAACACCAATAACTGC-1	other
AAACAGAGCGACTCCT-1	other
AAACAGCTTTCAGAAG-1	other
AAACAGGGTCTATATT-1	other
AAACAGTGTTCCTGGG-1	other
AAACCCGAACGAAATC-1	other
AAACCGGGTAGGTACC-1	other
AAACCGTTCGTCCAGG-1	other
AAACCTAAGCAGCCGG-1	other
AAACCTCATGAAGTTG-1	other
AAACGAAGATGGAGTA-1	other
AAACGGTTGCGAACTG-1	other
AAACGTGTTCGCCCTA-1	other
AAACTCGGTTCGCAAT-1	other
AAACTCGTGATATAAG-1	other
AAACTGCTGGCTCCAA-1	other
AAACTTAATTGCACGC-1	other
AAACTTGCAAACGTAT-1	other
AAAGACCCAAGTCGCG-1	other
AAAGACTGGGCGCTTT-1	other
AAAGCTTGCCTACATA-1	other
AAAGGCCCTATAATAC-1	other
AAAGGCTACGGACCAT-1	other
AAAGGCTCTCGCGCCG-1	other
AAAGGGATGTAGCAAG-1	other
AAAGGGCAGCTTGAAT-1	other
AAAGGTAAGCTGTACC-1	other
AAAGTAGCATTGCTCA-1	other
AAAGTCACTGATGTAA-1	other
AAAGTCGACCCTCAGT-1	other
AAAGTGTGATTTATCT-1	other
AAAGTTGACTCCCGTA-1	other
AAATAACCATACGGGA-1	other
AAATAAGGTAGTGCCC-1	other
AAATACCTATAAGCAT-1	other
AAATAGCTTAGACTTT-1	other
AAATAGGGTGCTATTG-1	other
AAATCGCGGAAGGAGT-1	other
AAATCGTGTACCACAA-1	other
AAATCTAGCCCTGCTA-1	other
AAATGATTCGATCAGC-1	other
AAATGCTCGTTACGTT-1	other
AAATGGCATGTCTTGT-1	other
AAATGGCCCGTGCCCT-1	other
AAATGGTCAATGTGCC-1	other
AAATGTATCTTATCCC-1	other
AAATTAATAAGCGCGA-1	other
AAATTACACGACTCTG-1	other
AAATTACCTATCGATG-1	other
AAATTCCAGGTCCAAA-1	other
AAATTGATAGTCCTTT-1	other
AAATTGGTGAGAAGCA-1	other
AAATTTGCGGGTGTGG-1	other
AACAACTGGTAGTTGC-1	other
AACAATACATTGTCGA-1	other
AACAATTACTCTACGC-1	other
AACACGACTGTACTGA-1	other
AACACGAGACGCGGCC-1	other
AACAGCTGTGTGGCAA-1	other
AACAGGAAATCGAATA-1	other
AACAGGATGGGCCGCG-1	other
AACAGGTAGTATGGAT-1	other
AACATATCAACTGGTG-1	other
AACATCGATACGTCTA-1	other
AACATTGAAGTTGATC-1	other
AACATTGTGACTCGAG-1	other
AACCAAGACTTCTCTG-1	other
AACCATAGGGTTGAAC-1	other
AACCATGGGATCGCTA-1	other
AACCCAGAGACGGAGA-1	other
AACCCATCCCATGATC-1	other
AACCCGACAACCCGTG-1	other
AACCCTACTGTCAATA-1	other
AACCCTGGTGGAACCA-1	other
AACCGCTAAGGGATGC-1	other
AACCGTTGTGTTTGCT-1	other
AACCTCGCTTTAGCCC-1	other
AACCTGTCACGGAATT-1	other
AACCTTTAAATACGGT-1	other
AACCTTTACGACGTCT-1	other
AACGAAAGTCGTCCCA-1	other
AACGATAATGCCGTAG-1	other
AACGATAGAAGGGCCG-1	other
AACGATATGTCAACTG-1	other
AACGCATGATCTGGGT-1	other
AACGCGACCTTGGGCG-1	other
AACGCGGTCTCCAGCC-1	other
AACGCTGTTGCTGAAA-1	other
AACGGACGTACGTATA-1	other
AACGGCCATCTCCGGT-1	other
AACGTACTGTGGGTAC-1	other
AACGTCAGACTAGTGG-1	other
AACGTGATGAAGGACA-1	other
AACGTGCGAAAGTCTC-1	other
AACGTTATCAGCACCT-1	other
AACTACCCGTTTGTCA-1	other
AACTAGGCTTGGGTGT-1	other
AACTCAAGTTAATTGC-1	other
AACTCCAGAGCGTGTT-1	other
AACTCCTAATCCCATG-1	other
AACTCGATGGCGCAGT-1	other
AACTCTCAATAGAGCG-1	other
AACTCTCAGTGTGCTC-1	other
AACTGATATTAGGCCT-1	other
AACTGGGTCCCGACGT-1	other
AACTTCTGCGTCTATC-1	other
AACTTGCCCGTATGCA-1	other
AACTTGCGTTCTCGCG-1	other
AACTTTACGGGAGCTT-1	other
AAGAAGGATCAGTTAG-1	other
AAGACCCAACTGAACA-1	other
AAGACTGCAAGCTACT-1	other
AAGAGATGAATCGGTA-1	other
AAGAGCTCTTTATCGG-1	other
AAGAGGATGTACGCGA-1	other
AAGAGGCATGGATCGC-1	other
AAGATGGCACCGGACC-1	other
AAGATTGGCGGAACGT-1	other
AAGCACCCTGCGTATC-1	other
AAGCATACTCTCCTGA-1	other
AAGCCACTTGCAGGTA-1	other
AAGCCGAAGCGGTTTA-1	other
AAGCCGCCGTGAAATC-1	other
AAGCGCAGGGCTTTGA-1	other
AAGCGTCCCTCATCGA-1	other
AAGCTAGATCGAGTAA-1	other
AAGCTCGTGCCAAGTC-1	other
AAGCTCTTTCATGGTG-1	other
AAGGAGCGGTTGGTGC-1	other
AAGGATCGATCGCTTG-1	other
AAGGATGAGGGACCTC-1	other
AAGGCAGGCTGTCTCC-1	other
AAGGCGCGTAAAGCTT-1	other
AAGGCTGTGCTCATCG-1	other
AAGGGAACGACTGGCT-1	other
AAGGGACAGATTCTGT-1	other
AAGGGACTATGCATTC-1	other
AAGGTATCCTAATATA-1	other
AAGGTGATAAACCAGC-1	other
AAGTAGAAGACCGGGT-1	other
AAGTAGTGACGCGAGG-1	other
AAGTCAATTGTCGTCA-1	other
AAGTCTTCTGTGGCCT-1	other
AAGTGACGACCGAATT-1	other
AAGTGAGTCGGGTTTA-1	other
AAGTGCAAAGGTAGAC-1	other
AAGTGCCTTGACTGTA-1	other
AAGTGCGTTAGAATCT-1	other
AAGTGCTTCTCTATTG-1	other
AAGTGTTTGGAGACGG-1	other
AAGTTCACTCCAAGCT-1	other
AAGTTCAGTCTGCGTA-1	other
AAGTTCGGCCAACAGG-1	other
AAGTTTATGGGCCCAA-1	other
AATAACAACGCTCGGC-1	other
AATAACACTAGAACAA-1	other
AATACAATGTTTCAGG-1	other
AATACCGGAGGGCTGT-1	other
AATAGAACAGAGTGGC-1	other
AATAGAATCTGTTTCA-1	other
AATAGCTACCGCGTGC-1	other
AATAGTCCGTCCCGAC-1	other
AATAGTCGCGAGTCGG-1	other
AATATCCTAGCAAACT-1	other
AATATCGAATCAATGC-1	other
AATATCGAGGGTTCTC-1	other
AATATTGGAGTATTGA-1	other
AATCATGTAAAGACTC-1	other
AATCCAAGGGCCTGAG-1	other
AATCGCCTCAGCGCCA-1	other
AATCGCGCAGAGGACT-1	other
AATCGGGACACTACGA-1	other
AATCTAGGTTTACTTG-1	other
AATCTATGCCGGAGCC-1	other
AATCTCTACTGTGGTT-1	other
AATCTGCGTTGGGACG-1	other
AATCTGGCTTTCTAGT-1	other
AATGACAGCAATGTCT-1	other
AATGACGTAGGATGTC-1	other
AATGACTGTCAGCCGG-1	other
AATGAGTTCGCATATG-1	other
AATGATGATACGCTAT-1	other
AATGATGCGACTCCTG-1	other
AATGCAACCGGGTACC-1	other
AATGCACCAAGCAATG-1	other
AATGGTCCACCGTTCA-1	other
AATGGTTCTCACAAGC-1	other
AATGTATGGCACTGTA-1	other
AATGTGCCCGAGGTGT-1	other
AATTAAAGGTCGGCGT-1	other
AATTAACGGATTTCCA-1	other
AATTAGCGCTGCAGCG-1	other
AATTCATAAGGGATCT-1	other
AATTCATTGTCATGCA-1	other
AATTCCAAGCATGTAC-1	other
AATTCGATTCGAGGAT-1	other
AATTCTAGAGTTAGGC-1	other
AATTGAACGCTCTGGT-1	other
AATTGCGTGGATTACA-1	other
AATTTGGGACATAGTA-1	other
AATTTGGTTCCAAAGA-1	other
ACAAACCATGCGTCCT-1	other
ACAAAGAAGGTAGGCC-1	other
ACAAATCGCACCGAAT-1	other
ACAAATGGTAGTGTTT-1	other
ACAACAGCATGAGCTA-1	other
ACAACGGTCCCTGCGA-1	other
ACAAGCAGTGCCTAGC-1	other
ACAAGCTATATGGAAG-1	other
ACAAGGAAATCCGCCC-1	other
ACAAGGACAAGAGGTT-1	other
ACAAGGATGCTTTAGG-1	other
ACAAGGGCAGGCTCTG-1	other
ACAATAGTCGTACGTT-1	other
ACAATCCATTTAAACC-1	other
ACAATGAATACGGAGA-1	other
ACAATTTAGGAGGCTC-1	other
ACAATTTGAGCAGTGG-1	other
ACAATTTGGCCATATT-1	other
ACACAAAGACGGGTGG-1	other
ACACATGATCAAATCT-1	other
ACACCACATAATTAGC-1	other
ACACCCAGCATGCAGC-1	other
ACACCCGAGAAATCCG-1	other
ACACCGAGCGCTCTTT-1	other
ACACCGGTCTGACCGC-1	other
ACACCTTAAGTAGGGC-1	other
ACACCTTACTACTTGC-1	other
ACACGAGACTCCTTCT-1	other
ACACGGGAACTTAGGG-1	other
ACACTCCAATGTCACT-1	other
ACACTGATCAAGGTGT-1	other
ACAGAACTGAGAACAA-1	other
ACAGCATAGAGCCAGT-1	other
ACAGCGACATTCTCAT-1	other
ACAGCGCACCCGCAGC-1	other
ACAGGCTTGCCCGACT-1	other
ACAGGTGGAGGTGAGG-1	other
ACAGGTGTGTTGTTGC-1	other
ACAGTAATACAACTTG-1	other
ACATAAGTCGTGGTGA-1	other
ACATAATAAGGCGGTG-1	other
ACATCAGCTGGGACGC-1	other
ACATCCCGGCCATACG-1	other
ACATCCTGGTAACTGT-1	other
ACATCGATCGTTTACC-1	other
ACATCGGTCAGCCGCG-1	other
ACATCGTATGCAATGG-1	other
ACATCGTTAACCTAGT-1	other
ACATGCTTACGGCAGC-1	other
ACATGGCGCCAAAGTA-1	other
ACATTAGTTTATATCC-1	other
ACATTCGCGCGGAATA-1	other
ACCAAACACCCAGCGA-1	other
ACCAACACCACACACT-1	other
ACCAACGCTTATTTAT-1	other
ACCAAGAACGCGTGTC-1	other
ACCAATATGCAAGTTA-1	other
ACCACAACTCAGAACA-1	other
ACCACAAGTTTCTATC-1	other
ACCACCAATGTAACAA-1	other
ACCACCCTCTCTTCTA-1	other
ACCACGTGCAGCTATA-1	other
ACCAGACCATAACAAC-1	other
ACCAGTGCGGGAGACG-1	other
ACCATATCCGCAATAA-1	other
ACCATCCGCCAACTAG-1	other
ACCATCGTATATGGTA-1	other
ACCATTAAGGGTGTCA-1	other
ACCCAACGCCCGTGGC-1	other
ACCCACCTACATGCTC-1	other
ACCCATCTTGAGGGTA-1	other
ACCCGAGCGAAATTAC-1	other
ACCCGGAAACTCCCAG-1	other
ACCCGGATGACGCATC-1	other
ACCCGGTTACACTTCC-1	other
ACCCGTGTCATCAGTA-1	other
ACCCTATAGGACTGAG-1	other
ACCCTATGCCATATCG-1	other
ACCCTCCCTTGCTATT-1	other
ACCCTGGTAACGCCCT-1	other
ACCCTTCATCTGCGAA-1	other
ACCGAAAGGGCCCTGC-1	other
ACCGAAGAGTCTGGTT-1	other
ACCGACACATCTCCCA-1	other
ACCGACTGAGTCCCAC-1	other
ACCGATGGTAGCATCG-1	other
ACCGCAATAACTGCCT-1	other
ACCGCGGTGGAAGTCG-1	other
ACCGCTAGTCATTGGT-1	other
ACCGGGCCTTTGTTGA-1	other
ACCGGTCAGGTACACC-1	other
ACCGTGACCACGTGGG-1	other
ACCTAAGTACCTTTCA-1	other
ACCTAATCGACTTCCT-1	other
ACCTACAGTATGTGGT-1	other
ACCTACTATAAATCTA-1	other
ACCTCCGTTATTCACC-1	other
ACCTCGAACTTATGCT-1	other
ACCTGCGTGTCATGTT-1	other
ACGAAATGGGCGGCAC-1	other
ACGAGATATTTGCTTA-1	other
ACGAGGATACCACTCT-1	other
ACGAGGTTTACAACGT-1	other
ACGAGTACGGATGCCC-1	other
ACGATACATAGAACTA-1	other
ACGATACCTATCCTGA-1	other
ACGATCATACATAGAG-1	other
ACGATCATCTTGTAAA-1	other
ACGATGCATATGTTAT-1	other
ACGATGGATCCGATGC-1	other
ACGCAAACTAATAGAT-1	other
ACGCAATCACTACAGC-1	other
ACGCATACGTTTACTA-1	other
ACGCATTCGTGAGTAC-1	other
ACGCCAGATGATTTCT-1	other
ACGCCGCTAGACGACC-1	other
ACGCGAAGTCAGACGA-1	other
ACGCGCTACACAGGGT-1	other
ACGCGGGCCAAGGACA-1	other
ACGCGTTTCTTAAGAG-1	other
ACGCTAGTGATACACT-1	other
ACGCTGTGAGGCGTAG-1	other
ACGGAATTTAGCAAAT-1	other
ACGGACGCAGCGACAA-1	other
ACGGACTCTCAAAGCG-1	other
ACGGAGCGCAAATTAC-1	other
ACGGATGGTGCGGATA-1	other
ACGGCACTTGCTTGGG-1	other
ACGGCCAACATGGACT-1	other
ACGGCGACGATGGGAA-1	other
ACGGCTGGATGTAGAA-1	other
ACGGGAGTGTCGGCCC-1	other
ACGGGCGTATGCGACA-1	other
ACGGGTCATGTGACTT-1	other
ACGGTCACCGAGAACA-1	other
ACGTACAGATTTCTCT-1	other
ACGTACTTTGGCACGG-1	other
ACGTAGATTGCTGATG-1	other
ACGTATTACTCCGATC-1	other
ACGTCTCGTTCCGGGA-1	other
ACGTGACAAAGTAAGT-1	other
ACGTGCGCCTCGTGCA-1	other
ACGTTAATGTCGAAGA-1	other
ACGTTAGATTTGCCCG-1	other
ACGTTATTGGTCACTC-1	other
ACGTTCACTATGCCGC-1	other
ACGTTCGCAATCAATT-1	other
ACGTTCGTTCAGGAAA-1	other
ACGTTGTCGTTGAAAG-1	other
ACGTTTAGTTGTGATC-1	other
ACTACAAAGAGAGGTG-1	other
ACTACATCCCGACAAG-1	other
ACTACCAGCTCTCTGG-1	other
ACTACCATCCGAGGGC-1	other
ACTACGCGTTAGAATT-1	other
ACTAGTTGCGATCGTC-1	other
ACTATATGCTGTGTTC-1	other
ACTATCCAGGGCATGG-1	other
ACTATCGCCGGCTAAA-1	other
ACTATGTCCAGCTGCC-1	other
ACTATTCGTCCGTGGT-1	other
ACTATTTCCGGGCCCA-1	other
ACTCAAGTGCAAGGCT-1	other
ACTCATGGCAGCCTTC-1	other
ACTCCAATATCATCAT-1	other
ACTCCCATTCCTAAAG-1	other
ACTCCCGAATTCGTTT-1	other
ACTCCCTAATGCTAAA-1	other
ACTCCCTAGAATAGTA-1	other
ACTCGATGTATTTCAT-1	other
ACTCGTAACCCGTCCT-1	other
ACTCGTCAGTAATCCC-1	other
ACTCTAAACCTGGGAT-1	other
ACTCTCTGACTTAGGT-1	other
ACTCTCTTATACACGA-1	other
ACTCTTGTATAGTAAC-1	other
ACTGAAACGCCGTTAG-1	other
ACTGAATGGCGAAAGT-1	other
ACTGCCCGCCATTCTC-1	other
ACTGCCGTCGTAACTC-1	other
ACTGCGGACACACCGT-1	other
ACTGCTCGGAAGGATG-1	other
ACTGGGATGCCAGTGC-1	other
ACTGTACGATACACAT-1	other
ACTGTAGCACTTTGGA-1	other
ACTGTATACGCGAGCA-1	other
ACTGTCCAGGATTATA-1	other
ACTGTCTTCTTTAGAA-1	other
ACTGTGCTAGTAGATC-1	other
ACTTACCGGGCGCGCA-1	other
ACTTACGCATCCACGC-1	other
ACTTAGTACGACAAGA-1	other
ACTTATACTTACCCGG-1	other
ACTTATTAGGATCGGT-1	other
ACTTATTTATGTGCCA-1	other
ACTTCAGGCTGATCCC-1	other
ACTTCCAGTGGAAGCT-1	other
ACTTCCATGCGGGACA-1	other
ACTTCGCCATACGCAC-1	other
ACTTGACTCCCTCTTT-1	other
ACTTGGGACCCGGTGG-1	other
ACTTGTAGTCCCTTCA-1	other
ACTTGTGGATGGAACG-1	other
ACTTTACCCTCATGAA-1	other
ACTTTCCTATAGCTTC-1	other
ACTTTGACTGCATCCT-1	other
ACTTTGGTCGTGCTCC-1	other
AGAACCCTCAATTGGG-1	other
AGAACGTGGTACATTC-1	other
AGAAGGTACACTTCAC-1	other
AGAAGGTTGCCGAATT-1	other
AGAAGGTTGTAGGTCG-1	other
AGAAGTGATTCGTGAT-1	other
AGAATAAATCTTCAGG-1	other
AGAATGCGGGTTCGGA-1	other
AGAATTATGGATTCGA-1	other
AGAATTGTTTGACATA-1	other
AGACAGCTCAGAATCC-1	other
AGACCAAACCACACCT-1	other
AGACCATGGGATACAA-1	other
AGACCCACCGCTGATC-1	other
AGACCCGCCCTCCTCG-1	other
AGACCGCTCCGCGGTT-1	other
AGACCGGGAAACCCTG-1	other
AGACGACGATGCCGCT-1	other
AGACTAGCCTTCCAGA-1	other
AGACTGTTACCGGGTC-1	other
AGAGAACCGTCTAGGA-1	other
AGAGAAGGAGTACAAT-1	other
AGAGATCTCTAAAGCG-1	other
AGAGCAGTTATGAGAC-1	other
AGAGCGGGCTAATCAT-1	other
AGAGCGTACAAGCTCG-1	other
AGAGGCTTCGGAAACC-1	other
AGAGTAAACTTCACTA-1	other
AGAGTATAGTGTTACG-1	other
AGATAACTTCAGGGCC-1	other
AGATACCAGCACTTCA-1	other
AGATACCGGTGTTCAC-1	other
AGATACGACTTCATAT-1	other
AGATACTCAAGATCGA-1	other
AGATATAATACGACTA-1	other
AGATCGTGCATAAGAT-1	other
AGATCTCAGGTGTGAT-1	other
AGATGACTCGCCCACG-1	other
AGATGAGGGTTGCGAT-1	other
AGATGATGGAGTCTGG-1	other
AGATGCAAGACGTGCA-1	other
AGATGCATCCTGTGTC-1	other
AGATTATAGGACGTTT-1	other
AGATTCACAACCGATA-1	other
AGCAAAGGCCGCTAGT-1	other
AGCAACCGAAAGTAAT-1	other
AGCACACGTTTAGACT-1	other
AGCACCAGTACTCACG-1	other
AGCACTACCGGCCTGT-1	other
AGCACTACCTCACCAG-1	other
AGCACTTAAGGACGCC-1	other
AGCAGAAGGAGAAAGA-1	other
AGCAGCCAGATGAATA-1	other
AGCATCATTTCGAAAG-1	other
AGCATCGTCGATAATT-1	other
AGCCAAGCTTTGTGTC-1	other
AGCCACAGGTTACCCG-1	other
AGCCACTCCCGTGCTT-1	other
AGCCCATACATGTAAG-1	other
AGCCCGCAACAAGCAG-1	other
AGCCCGGCATTAGAGG-1	other
AGCCCGGTAGCCTGTA-1	other
AGCCCTCCCTGGTGGC-1	other
AGCCCTGTCGCACCGT-1	other
AGCCCTTCTAATCCGA-1	other
AGCCGCAAATTCAAAT-1	other
AGCCGTGGCTAAATGT-1	other
AGCCTAATACCCACGT-1	other
AGCCTTAAAGCGGAAG-1	other
AGCGACAGGAACGGTC-1	other
AGCGACATCCCATTCA-1	other
AGCGACCAACGATATT-1	other
AGCGCATAATGAATCG-1	other
AGCGCGGGTGCCAATG-1	other
AGCGCTAGAGCGATGT-1	other
AGCGGACACTTCGTAG-1	other
AGCGGCGGTTAGCGGT-1	other
AGCGGGAAGGGTCCAT-1	other
AGCGGGTCTGACACTC-1	other
AGCGGTTGCCGCTCTG-1	other
AGCGTGGTATTCTACT-1	other
AGCTAACAAGCAATGT-1	other
AGCTAAGCTCCGTCCG-1	other
AGCTAAGTACGCAGGC-1	other
AGCTAGAAGCAGAAGT-1	other
AGCTATTTAATCCAAC-1	other
AGCTCCTTCGCACATC-1	other
AGCTCGTTGATGGAAA-1	other
AGCTCTAGACGTTCCA-1	other
AGCTCTTCCCAGTGCA-1	other
AGCTCTTCGTAACCTT-1	other
AGCTCTTTACTCAGTT-1	other
AGCTGAAGTAAACCAA-1	other
AGCTGTAACCTCAATC-1	other
AGCTTGATCTTAACTT-1	other
AGGAAGCTGTCCGCCG-1	other
AGGACAGTCGAATCCC-1	other
AGGACATCGCACGTCG-1	other
AGGACGACCCATTAGA-1	other
AGGACGCTCGATGTTG-1	other
AGGACTTATAGGAGAA-1	other
AGGAGACATCCACAGT-1	other
AGGAGGCCTTCGCGCG-1	other
AGGATAAAGTCGGGAT-1	other
AGGATATAGGGATTTA-1	other
AGGATCACGCGATCTG-1	other
AGGATTGCTTACGACA-1	other
AGGCAGATGCGTAAAC-1	other
AGGCAGGGAGCGTACT-1	other
AGGCATTGTCGTAGGG-1	other
AGGCCACCCGTTATGA-1	other
AGGCCCATTGTACAGG-1	other
AGGCCTATCATACCAA-1	other
AGGCCTGAGAATCTCG-1	other
AGGCGGTTTGTCCCGC-1	other
AGGCGTCTATGGACGG-1	other
AGGCTATGGTTAGCTT-1	other
AGGCTTCCCGAAGAAG-1	other
AGGCTTGCTAGACACC-1	other
AGGGAAACGAGGTACT-1	other
AGGGACCGGCTGCGTT-1	other
AGGGACTCTACGCGAC-1	other
AGGGAGACATACTTCG-1	other
AGGGCAGCGGCGTGGT-1	other
AGGGCGAGCAGCTGAT-1	other
AGGGCGTGATCGGCTA-1	other
AGGGCTGCAGTTACAG-1	other
AGGGTCAGTAACCCTA-1	other
AGGGTCGATGCGAACT-1	other
AGGGTGCTCTCGAGGG-1	other
AGGGTGGATAGTGCAT-1	other
AGGGTTCAGACGGTCC-1	other
AGGGTTCCCTTTGGTT-1	other
AGGGTTTAGTTCGGGA-1	other
AGGTAACCTCCTATTC-1	other
AGGTACGATATTGCCA-1	other
AGGTAGGTACAAAGCT-1	other
AGGTATAATTGATAGT-1	other
AGGTATGCGGACATTA-1	other
AGGTCAGGTGAGAGTG-1	other
AGGTCGCGGAGTTACT-1	other
AGGTGGTGACCTTCGC-1	other
AGGTGTATCGCCATGA-1	other
AGGTTACACCATGCCG-1	other
AGGTTCTCCTTTCCGG-1	other
AGGTTGAGGCACGCTT-1	other
AGGTTTCACACACCTT-1	other
AGTAATGTCTTGCCGC-1	other
AGTACATCATTTATCA-1	other
AGTACCTTCGAGTGCT-1	other
AGTACGGCCCGTATCG-1	other
AGTACGGGCACCTGGC-1	other
AGTACTCTTATGCCCA-1	other
AGTAGAAGGCGCCTCA-1	other
AGTAGGAAGGAAGTTG-1	other
AGTAGGTAACATACAT-1	other
AGTATAATACTAGGCA-1	other
AGTATACACAGCGACA-1	other
AGTATGCTGGAGACCA-1	other
AGTATTTGGCACGACC-1	other
AGTCAAATGATGTGAT-1	other
AGTCAACACCACCATC-1	other
AGTCAAGATGACACTT-1	other
AGTCACTAGCTCTCGA-1	other
AGTCAGCCACCGCCTG-1	other
AGTCCATTGGCTGATG-1	other
AGTCCCGCCTTTAATT-1	other
AGTCCCTCGCAGAAAG-1	other
AGTCGACGGTCTCAAG-1	other
AGTCGGCCCAAACGAC-1	other
AGTCGGCTCAACTTTA-1	other
AGTCGGTTGCGTGAGA-1	other
AGTCGTATAAAGCAGA-1	other
AGTCGTCGACCACCAA-1	other
AGTCGTGGGCATTACG-1	other
AGTCTAAAGTATACTC-1	other
AGTCTCACAAGACTAC-1	other
AGTCTGGACATCCTTG-1	other
AGTCTTCTCCTCAAAT-1	other
AGTCTTTAAAGTGTCC-1	other
AGTGAACAAACTTCTC-1	other
AGTGAAGATGGTGTCC-1	other
AGTGACCTACTTTACG-1	other
AGTGACTGTGACACAA-1	other
AGTGAGACTTCCAGTA-1	other
AGTGAGCCTCGCCGCC-1	other
AGTGAGGGTTTCTGAC-1	other
AGTGATAACCTGCGCG-1	other
AGTGATATGAGTAGTT-1	other
AGTGATTCAAGCAGGA-1	other
AGTGCGTAGCTCGTAA-1	other
AGTGCTAAACACAGCA-1	other
AGTGGCGGCAATTTGA-1	other
AGTGGCGTCTGAAGGT-1	other
AGTGGCTCCGTCGGCC-1	other
AGTGGTGTTACCCGTG-1	other
AGTGGTTGCGTATAGG-1	other
AGTGTATTGCGCATTG-1	other
AGTGTGCTAAGATCGC-1	other
AGTGTGGTCTATTGTG-1	other
AGTTAAACACTTGCGA-1	other
AGTTAAGCGGTCCCGG-1	other
AGTTACCCTTAAGACT-1	other
AGTTACCGCACATGGT-1	other
AGTTACTCTATCGTGG-1	other
AGTTCACCGGTTGGAC-1	other
AGTTCCTACAGAATTA-1	other
AGTTCCTATTTATGTT-1	other
AGTTGACATCGGCTGG-1	other
AGTTGCTGACTGATAT-1	other
AGTTTATGTAAAGACA-1	other
AGTTTCGCAGGTCGGA-1	other
AGTTTGCACCTGCCTC-1	other
AGTTTGGCACGGGTTG-1	other
AGTTTGGCCAGACCTA-1	other
ATAAACGGACCCGTAA-1	other
ATAAAGGCTCGGTCGT-1	other
ATAAATATTAGCAGCT-1	other
ATAACGCCGGAGGGTC-1	other
ATAACGGAGTCCAACG-1	other
ATAACGTTACCTCCAC-1	other
ATAAGGTGGAGAACAT-1	other
ATAAGTAGGATTCAGA-1	other
ATAAGTAGGGCGACTC-1	other
ATAAGTTACCGCGACG-1	other
ATAATACCGTTAGCCG-1	other
ATAATAGCTGTTGAAT-1	other
ATAATAGTGTAGGGAC-1	other
ATAATCTTGGAGAACC-1	other
ATAATTAGCTAAGTAG-1	other
ATACAGGCCCTCCAAT-1	other
ATACCACGGGCAACTT-1	other
ATACCAGGCTAATAGA-1	other
ATACCGTCATCCATAA-1	other
ATACCTAACCAAGAAA-1	other
ATACGAAGGCTTTCCA-1	other
ATACGCCGGCGAAACC-1	other
ATACGGAACGTCGTTT-1	other
ATACGGGTTTCGATTG-1	other
ATACGGTGAAGATGCA-1	other
ATACGTACTTAGCCAC-1	other
ATACGTCCACTCCTGT-1	other
ATACGTTATGCACGGA-1	other
ATACTAGCATGACCCT-1	other
ATACTGCCTTACACCG-1	other
ATACTTGTTCTCGAGC-1	other
ATAGACAACGGGACCT-1	other
ATAGACGAAGAGAAAG-1	other
ATAGAGTACTGGGACA-1	other
ATAGAGTTATCAACTT-1	other
ATAGCCTCAGTACCCA-1	other
ATAGCTGCTCTTGTTA-1	other
ATAGGCGGCTATAGAA-1	other
ATAGGCTAGCTTCGCA-1	other
ATAGGGATATCCTTGA-1	other
ATAGGTTGGGCAGATG-1	other
ATAGTGAAGCGTTCTC-1	other
ATAGTTCCACCCACTC-1	other
ATATAAAGCGCTCGTG-1	other
ATATAAATGTAGCTGC-1	other
ATATACATGTATGGTA-1	other
ATATAGAGTATTGGTC-1	other
ATATCAACCTACAGAG-1	other
ATATCAATTCCAGCCT-1	other
ATATCGGTAGGGAGAT-1	other
ATATCGTTCCTCGAAC-1	other
ATATCTCCCTCGTTAA-1	other
ATATCTTAGGGCCTTC-1	other
ATATGGGATAGCAACT-1	other
ATATGTCTCCCTAGCC-1	other
ATATTCAGTTAAACCT-1	other
ATATTCCACATAGTGA-1	other
ATATTCCCACAGGTCA-1	other
ATATTGCTGTCAAAGT-1	other
ATATTTAACCCTCAAG-1	other
ATCAAACACTGTTCCA-1	other
ATCAAACGAAGGTTTG-1	other
ATCAATCTGGGCTGCA-1	other
ATCAATGCCGTGGCTG-1	other
ATCACATTAGAATATC-1	other
ATCACGTGCTAATTAA-1	other
ATCACTTCATCCTCGC-1	other
ATCAGACGGCACGCCG-1	other
ATCAGCCTCATGCTGC-1	other
ATCAGCTCGTCCACTA-1	other
ATCAGTAGGCAGGGAT-1	other
ATCATAGATCGACGAG-1	other
ATCATCCAATATTTGT-1	other
ATCCAACGCAGTCATA-1	other
ATCCAATGGAGGGTCC-1	other
ATCCAATGGTACCGAA-1	other
ATCCACATCGACAGAA-1	other
ATCCAGAGCAACAACC-1	other
ATCCAGGATTCGTGAA-1	other
ATCCCATCCACAGCGC-1	other
ATCCCATTTCCGTGGG-1	other
ATCCTACCTAAGCTCT-1	other
ATCCTGAATCGCTGCG-1	other
ATCCTGCGTGGAATGG-1	other
ATCGACCCAATACAGA-1	other
ATCGCACGCCGGGAGA-1	other
ATCGCCAGTCAACATT-1	other
ATCGCTGCGTGCAGCA-1	other
ATCGGAGACAGACGGC-1	other
ATCGGCAAGCAGTCCA-1	other
ATCGGTTACCTAGTAA-1	other
ATCGTATTCCGAGAAC-1	other
ATCGTGGAAAGTCTGG-1	other
ATCGTTAGCTAGCGGA-1	other
ATCTAATATCCTACGG-1	other
ATCTAGCTTGTGAGGG-1	other
ATCTCCCTGCAATCTA-1	other
ATCTCGTGAGCGAAAC-1	other
ATCTGACATGGAAGGA-1	other
ATCTGATAGTGTCTTA-1	other
ATCTGCACCTCTGCGA-1	other
ATCTGCTGTTATCGCC-1	other
ATCTGGGCTGTTCTTG-1	other
ATCTGGTTAAGACTGT-1	other
ATCTGTAATTGTACCC-1	other
ATCTTAGGGCATTAAT-1	other
ATCTTGACCTGCAACG-1	other
ATCTTGACTTGTCCAA-1	other
ATCTTTCGTATAACCA-1	other
ATGAAGCCAAGGAGCC-1	other
ATGAAGTGGACCCAGC-1	other
ATGACGCCGGCTCTAA-1	other
ATGACGCGTTCTATCC-1	other
ATGACTATCAGCTGTG-1	other
ATGACTATGCGACATT-1	other
ATGAGGAGTGTTAATC-1	other
ATGAGGGCAGCGGCTA-1	other
ATGATCGGGAATAGAC-1	other
ATGATGCAATGGTACA-1	other
ATGCACCTTCCTTAAT-1	other
ATGCACGCGCTGTTCA-1	other
ATGCACTACCGCATTG-1	other
ATGCATGATCCAGGAT-1	other
ATGCCAATCGCTCTGC-1	other
ATGCCGGTCTTGCATA-1	other
ATGCCGGTTGATGGGA-1	other
ATGCGACAATTGGTCC-1	other
ATGCGACAGTCCCATT-1	other
ATGCGAGTCCCACCAC-1	other
ATGCTCAGTGTTGCAT-1	other
ATGCTCTGGCGCGGTA-1	other
ATGGAAATTTAAGGAG-1	other
ATGGAACCTTTGCACA-1	other
ATGGACTGCTTAGTTG-1	other
ATGGAGCAGGCCGTGA-1	other
ATGGATCCGGCGTCCG-1	other
ATGGATTGACCAAACG-1	other
ATGGCAGCATTACGAT-1	other
ATGGCAGCCGAGAAAC-1	other
ATGGGACCTGCTGAAC-1	other
ATGGGCCTCGGCCTCT-1	other
ATGGGTGTATACCTCC-1	other
ATGGTATTTACTGATT-1	other
ATGGTCGCGTGGTTTC-1	other
ATGTAAGGCTGCTCTT-1	other
ATGTACGATGACGTCG-1	other
ATGTAGCGCGCGTAGG-1	other
ATGTCATTTCCCATTG-1	other
ATGTCTTGTTTGACTC-1	other
ATGTGAAAGCCTAATG-1	other
ATGTGCATCCGACGCA-1	other
ATGTGGACATCTTGAT-1	other
ATGTTACGAGCAATAC-1	other
ATGTTCCTGCCCACCT-1	other
ATGTTCGTCGACCCAC-1	other
ATTAAACATGCGGACC-1	other
ATTAACACCTGAGATA-1	other
ATTAATACTACGCGGG-1	other
ATTAATGAACCAGTCG-1	other
ATTAATTCGGTCACTC-1	other
ATTACAACTACCGGCC-1	other
ATTACATGTCAGTCTT-1	other
ATTACGCGCTGGCAGG-1	other
ATTACTAGCCTCTTGC-1	other
ATTACTTACTGGGCAT-1	other
ATTAGATTCCTCAGCA-1	other
ATTAGATTGATAGCGG-1	other
ATTAGGCGATGCTTTC-1	other
ATTATACTTTGCTCGT-1	other
ATTATAGCTACTTTAC-1	other
ATTATCGGAATGTACG-1	other
ATTATGAGACCCAATT-1	other
ATTATGCCATAGGGAG-1	other
ATTATTATGTCCGTCA-1	other
ATTCAACCATTTAAGG-1	other
ATTCACTGATGTTGGA-1	other
ATTCAGGACCTATTTC-1	other
ATTCAGTAGCAGGGTC-1	other
ATTCATATACTGTCCA-1	other
ATTCATCGTTGAGGCA-1	other
ATTCCCACATAAACAA-1	other
ATTCCTAAGACGTGGA-1	other
ATTCCTCCGCCAGTGC-1	other
ATTCCTTCCAGGCGGT-1	other
ATTCGACGCCGGGCCT-1	other
ATTCGTGCTATCTCTT-1	other
ATTCTCGTCTCTTTAG-1	other
ATTCTTCGTACTTATG-1	other
ATTGAAGATCTTAGTG-1	other
ATTGACCGGCGATGAC-1	other
ATTGACGTAACTCGGT-1	other
ATTGATAGCAACGAGA-1	other
ATTGATCACCACATTT-1	other
ATTGATGAGTCCTAAC-1	other
ATTGCCTATTAGACCG-1	other
ATTGCCTTTATGTTTG-1	other
ATTGCGATCAGTAACT-1	other
ATTGCTGCTCCTCCAT-1	other
ATTGGATTACAGCGTA-1	other
ATTGGGAATATCTTGG-1	other
ATTGGTAGGATCCGCT-1	other
ATTGTACAACTCGGCT-1	other
ATTGTCGCAATACCTT-1	other
ATTGTGACTTCGCTGC-1	other
ATTTAACTCGTATTAC-1	other
ATTTACAGTTTACTGG-1	other
ATTTACTAAGTCCATT-1	other
ATTTCATTATTTCGCG-1	other
ATTTCCGGGTTCTGCG-1	other
ATTTGCGCGAGTAGCT-1	other
ATTTGTCTTGGGAGCT-1	other
ATTTGTTCCAGGGCTC-1	other
CAAACCAGGTCTGCAT-1	other
CAAACGAGTATCGCAG-1	other
CAAACGGTCGCACTTT-1	other
CAAACTACGATAGAGA-1	other
CAAACTATTGAGCTTC-1	other
CAAACTCGCGACGCCG-1	other
CAAAGATTATTGGGCC-1	other
CAAATCTCTCACAAGG-1	other
CAAATGTCCTTCCGTG-1	other
CAAATTGGATTATGCC-1	other
CAAATTGTCAGCAAGC-1	other
CAACACATCTCCTGCC-1	other
CAACCTGAACCTGCCA-1	other
CAACGACCCGTTTACA-1	other
CAACGCGATGAGCCAA-1	other
CAACGGTTCTTGATAC-1	other
CAACTATATCGAATGC-1	other
CAACTCCGTAACTTGC-1	other
CAACTCCTTGATCCCG-1	other
CAACTGCTCATCCGAT-1	other
CAAGAGGGCGGAGTAC-1	other
CAAGATATTATAACGT-1	other
CAAGCAACGTCGGAGT-1	other
CAAGCACCAAATGCCT-1	other
CAAGCGGCACATAATT-1	other
CAAGGATCGCATGTTC-1	other
CAAGGTCCTATAGGCT-1	other
CAAGTAAGTGATAGAC-1	other
CAATAAACCTTGGCCC-1	other
CAATACGAGAGTCTGA-1	other
CAATACGCTCTGAGGC-1	other
CAATATTCTTGACCTA-1	other
CAATCCCTATACCAGC-1	other
CAATCCTGCCGTGGAG-1	other
CAATGAGGTTCGACTA-1	other
CAATGCGAGAAGTATC-1	other
CAATGGAATCTACATA-1	other
CAATGGATCTCTACCA-1	other
CAATGTGCCAACCCTT-1	other
CAATTAAGGGTGATGA-1	other
CAATTGGGCCGCACTC-1	other
CAATTTCGTATAAGGG-1	other
CACAAGAAAGATATTA-1	other
CACAAGCTAAGAAAGG-1	other
CACAATGAGCTGCTAT-1	other
CACACACGCTAACGAG-1	other
CACACAGCTTGCGCTC-1	other
CACACAGGGATAGATT-1	other
CACACGCGCTGTCTTA-1	other
CACAGAGACGAGGACG-1	other
CACAGCACCCACGGCA-1	other
CACAGCTAGGGAGTGA-1	other
CACAGGGCCATATAGT-1	other
CACAGGGCCGTTGTCA-1	other
CACATATTAGCAGGAT-1	other
CACATCGTGCACGCGC-1	other
CACATCTCACCGACGA-1	other
CACATGATTCAGCAAC-1	other
CACATTCTTTCGATGG-1	other
CACATTTCTTGTCAGA-1	other
CACCAATCATCCGTCT-1	other
CACCACGCCACACAGA-1	other
CACCAGTCAGCATGCA-1	other
CACCATCGGAGGAGAC-1	other
CACCATGATCGCAAAG-1	other
CACCCAAATCTTATGT-1	other
CACCCACACGTCACCC-1	other
CACCCACGAGGCAATT-1	other
CACCCGGTTTGTGACT-1	other
CACCCTAACAAGATCT-1	other
CACCCTTGGTGAGACC-1	other
CACCGATACACCGAGC-1	other
CACCGCCAGAAGGTTT-1	other
CACCGCCGACCAGCGA-1	other
CACCGCGTCCACTCTA-1	other
CACCGGTAGAGACATT-1	other
CACCGTATCCCATCCG-1	other
CACCGTTAGGGATCAC-1	other
CACCGTTGCGCGATAT-1	other
CACCTAATAGAGTCGT-1	other
CACCTAATCAGTTTAC-1	other
CACCTCGATGGTGGAC-1	other
CACCTTGCGAAACTCG-1	other
CACCTTGGCGCCTTTG-1	other
CACGAAAGTTAGTCCC-1	other
CACGAGCAAACCAGAC-1	other
CACGCACAGCGCAGCT-1	other
CACGCAGCGAGGCTTT-1	other
CACGCGGAACTGTTGC-1	other
CACGGACGTGGATGGC-1	other
CACGGCGCGCCAAAGG-1	other
CACGGGATTGAGGGTT-1	other
CACGTCGGCAACCTCT-1	other
CACGTCGGGTTCTAGA-1	other
CACGTTCGTGCTCTAG-1	other
CACGTTTCGTACACAC-1	other
CACTAAAGTTGCCTAT-1	other
CACTCAAGAGCTATGG-1	other
CACTCAGCTCTTGAGG-1	other
CACTCCTATGTAAGAT-1	other
CACTCCTCTCGGTCGG-1	other
CACTCGAGCTGAACAA-1	other
CACTCGGTTAGGAGGA-1	other
CACTCTCAAGCATCGA-1	other
CACTGACGATTGTGGA-1	other
CACTGTCCAAGTGAGA-1	other
CACTTAATCAGACGGA-1	other
CACTTCGCCACAGGCT-1	other
CAGAACTTAGCCCTCT-1	other
CAGACACCGATCGCTG-1	other
CAGACCTGTAAGTGTT-1	other
CAGACGAACCTGATAC-1	other
CAGAGACGGTCACCCA-1	other
CAGAGGCGATGCATGA-1	other
CAGAGTGATTTAACGT-1	other
CAGATACTAACATAGT-1	other
CAGATATGAAGATGAC-1	other
CAGATCATTTAAAGTC-1	other
CAGATCCTGGTTTGAA-1	other
CAGATGTTTGTCCCAA-1	other
CAGCAGCCCGTTCCTT-1	other
CAGCAGTCCAGACTAT-1	other
CAGCAGTCTGTGCTGC-1	other
CAGCCGGGCCCTCTAT-1	other
CAGCCTCCTGCAGAGG-1	other
CAGCCTCTCCTCAAGA-1	other
CAGCGATTCCCTTCAA-1	other
CAGCGCCAACACGATA-1	other
CAGCTCACTGAGACAT-1	other
CAGCTCGACAAGTTAA-1	other
CAGCTCGTGCTTGTGT-1	other
CAGCTCTGGGCTCACT-1	other
CAGCTGGCGTAACCGT-1	other
CAGCTTAGTAGGTAGC-1	other
CAGGAAGACTTTATAT-1	other
CAGGATATATCGTTGT-1	other
CAGGCCAGTACCACCT-1	other
CAGGCCGTTTGGGTGT-1	other
CAGGCGCACGGTGGTC-1	other
CAGGCGCCATGCTAGG-1	other
CAGGGAGATAGGCCAG-1	other
CAGTAACTATTTATTG-1	other
CAGTAATCCCTCCCAG-1	other
CAGTACATTCTCTAAA-1	other
CAGTACCAGTTTACGT-1	other
CAGTAGATGATGTCCG-1	other
CAGTAGCCCACGCGGT-1	other
CAGTCGAGGATGCAAT-1	other
CAGTCGGCCTAGATAT-1	other
CAGTCTGTATACTGGG-1	other
CAGTGAATAAATGACT-1	other
CAGTGGTTGCACATGA-1	other
CAGTGTCCGCAGAATG-1	other
CAGTGTCGGCTGGCCC-1	other
CAGTGTTAATCTCTCA-1	other
CAGTTCAAATTGACAC-1	other
CAGTTCCGCGGGTCGA-1	other
CAGTTCGAGGACCCGA-1	other
CATAACGGACAGTCGT-1	other
CATAAGAAGCTTGGCT-1	other
CATAAGCTCTCCGTCT-1	other
CATACAAAGCCGAACC-1	other
CATACACAAAGTCAGC-1	other
CATACACGGTTCCCAC-1	other
CATACCCGTACCCAGT-1	other
CATACGAACTAGCTGG-1	other
CATACGGCGTCTGGGC-1	other
CATACTATGTAATTGT-1	other
CATACTTAGGCAATAC-1	other
CATACTTCTTTCTCCG-1	other
CATAGCCGCCCGGGAT-1	other
CATAGCGTTGCCCACC-1	other
CATAGGGACACTTGTG-1	other
CATAGTACATTGAGAG-1	other
CATAGTAGCATAGTAG-1	other
CATAGTCCACAAGAAC-1	other
CATATACTACTGATAA-1	other
CATATAGGTACAGTCA-1	other
CATATGTCAGGCTACG-1	other
CATATTATTTGCCCTA-1	other
CATCAAACTGGCGCCC-1	other
CATCAACACCTACTAA-1	other
CATCATCTACCCGGAC-1	other
CATCCAATATAGTTTG-1	other
CATCCGCAGGCCCGAA-1	other
CATCCTCTCAAAGATC-1	other
CATCGCCCGCGGCCAA-1	other
CATCGGACGGGTTAAT-1	other
CATCGTCCGGTTACTA-1	other
CATCTAGTGAAGGGAA-1	other
CATCTATCCCGTGTCT-1	other
CATCTGCAGGATCATT-1	other
CATCTTACACCACCTC-1	other
CATGAACCGACATTTG-1	other
CATGACTTCGCTGAAT-1	other
CATGAGATGCACTCTC-1	other
CATGAGTCCATCACGG-1	other
CATGATGCACAATTCT-1	other
CATGATGGAAGTTAGC-1	other
CATGCACATGAGAGGC-1	other
CATGCCAACTCGCAAA-1	other
CATGCGACCAGTTTAA-1	other
CATGCGTTAGACAGAA-1	other
CATGCGTTGAGAGGAG-1	other
CATGCTGGCTCCAATT-1	other
CATGGATTGTCTTCCG-1	other
CATGGCAGGAAGATCG-1	other
CATGGCTCCCTATGTC-1	other
CATGGGTATGCCTTAT-1	other
CATGGGTCGGGTGTGG-1	other
CATGGTAAGTAGCGTT-1	other
CATGGTATTAGTTTGT-1	other
CATGGTCTAGATACCG-1	other
CATGTAAGAGACATTT-1	other
CATGTAGGAGCGCCAA-1	other
CATGTCTCATTTATGG-1	other
CATTACATAGATTGTG-1	other
CATTACGTCGGCCCGT-1	other
CATTATCCCATTAACG-1	other
CATTATGCTTGTTGTG-1	other
CATTCCCATTCCGTCG-1	other
CATTCCCTAAGTACAA-1	other
CATTGATGAACACGCC-1	other
CATTGCGAAATGGGCG-1	other
CATTGCGGGTCAATTC-1	other
CATTGTGTGCTAGATC-1	other
CATTTAGCGGACCATG-1	other
CATTTCTAGCAGACTA-1	other
CATTTGAGTGGTACGT-1	other
CCAAACAGAACCCTCG-1	other
CCAAATAACAAGATTC-1	other
CCAAATCAAAGGGCAA-1	other
CCAACGATGCACTGAT-1	other
CCAACGCTTGCCAGGG-1	other
CCAAGAAAGTGGGCGA-1	other
CCAAGACTTCTGCGAA-1	other
CCAAGCGTAACTCGTA-1	other
CCAAGGAACAGAGAGG-1	other
CCAAGTTTCTACAGAT-1	other
CCAATAGATTTCATCT-1	other
CCAATAGTGCCGTCGA-1	other
CCAATCGGTAGATCGA-1	other
CCAATGTCACAGCAAG-1	other
CCAATTACGGGTCGAG-1	other
CCAATTGAATGTTAAT-1	other
CCACAATGTACGTCTT-1	other
CCACAGTACCCATCCT-1	other
CCACATGGCTCTTTAT-1	other
CCACCAACTTTACTGT-1	other
CCACCCAAGGAAAGTG-1	other
CCACGAATTTAACCTC-1	other
CCACGAGAAGAGAATC-1	other
CCACGGAGCCATAAGA-1	other
CCACGGCAGGTGTAGG-1	other
CCACGGTGCCCGGTAG-1	other
CCACTATCCGGGTCAC-1	other
CCACTGGTGGCTGGTT-1	other
CCAGAAAGCAACTCAT-1	other
CCAGAGACAAAGCCGG-1	other
CCAGATAGTTGAGTGA-1	other
CCAGCCTGGACCAATA-1	other
CCAGCTCGAACGCATT-1	other
CCAGCTGATGGTACTT-1	other
CCAGCTTCCGCCCGCA-1	other
CCAGGGACGTGGCCTC-1	other
CCAGTAGTCTGATCCA-1	other
CCAGTCAAATCTCTTA-1	other
CCAGTCCATTATTCGA-1	other
CCAGTCTAGACGGCGC-1	other
CCAGTCTTGTCATAGA-1	other
CCAGTGTACAGACCGA-1	other
CCATAAACAACCCGAC-1	other
CCATAACCTGTGCAGT-1	other
CCATACCTTTACTTGT-1	other
CCATACTCGCCTCTCC-1	other
CCATAGGTTGGCGTGG-1	other
CCATAGTCAGTAACCC-1	other
CCATATGGAAACTATA-1	other
CCATATTGGATCATGA-1	other
CCATCCATACCAAGTC-1	other
CCATCGCAGTTAAACT-1	other
CCATCTCACCAGTGAA-1	other
CCATGCCCTAGATTTC-1	other
CCATGCCTGTTTAGTA-1	other
CCATGCTCTGCAGGAA-1	other
CCATGGCAAACGCTCA-1	other
CCATGGCCCTTGTACC-1	other
CCATTAGCGATAATCC-1	other
CCATTCCCTGCCCACA-1	other
CCATTGTTTCCTCCAT-1	other
CCATTTCTACCTATTA-1	other
CCCAAACATGCTGCTC-1	other
CCCAACATACGTCGCG-1	other
CCCAACCACACTAACA-1	other
CCCAATGAGATTTGCA-1	other
CCCAATTTCACAACTT-1	other
CCCACTCCACGGTATC-1	other
CCCAGAGGAGGGCGTA-1	other
CCCAGTAAACTTGGGA-1	other
CCCAGTTAAGGCGCCG-1	other
CCCGAAGTTTCGCGAA-1	other
CCCGACCATAGTCCGC-1	other
CCCGAGTTTCTCCGTA-1	other
CCCGCAGCGCGAACTA-1	other
CCCGCAGGGCCCAAAG-1	other
CCCGCGCAATGCACCC-1	other
CCCGGGTCGTTCAGGG-1	other
CCCGGTGGAAGAACCT-1	other
CCCGGTGTATCGGAAT-1	other
CCCGTAAGTCTAGGCC-1	other
CCCGTAGCTGGGAAGA-1	other
CCCGTCAGCGTCTGAC-1	other
CCCGTGAGGGCGGTGA-1	other
CCCGTTTCGCAGATGT-1	other
CCCTAGGCAACAAGAG-1	other
CCCTATGTAGAGCAGA-1	other
CCCTCAAGCTCTTAGT-1	other
CCCTCAGATCGAGAAC-1	other
CCCTCATTCTGGAATT-1	other
CCCTCCTCGCTCGTAT-1	other
CCCTGAAATGAGTTGA-1	other
CCCTGACTAACAAATT-1	other
CCCTGCCCAATCCGCT-1	other
CCCTGCGCTACGCATA-1	other
CCCTGGCTGTTCCTTC-1	other
CCCTGTTGGCAAAGAC-1	other
CCCTTTGACAGGTCTT-1	other
CCGAAAGTGGTGAGCA-1	other
CCGAACACTGGGCCTC-1	other
CCGAACCTTCCCGGCC-1	other
CCGAAGGGCGTACCGC-1	other
CCGAAGTATATTGTTC-1	other
CCGACAAACACATGAG-1	other
CCGACAAAGGGAGTGC-1	other
CCGACGGGCATGAGGT-1	other
CCGACGTAAACACAAC-1	other
CCGAGAAGTCGCATAA-1	other
CCGAGCTGTGCTTGTC-1	other
CCGATCTCAACCTTAT-1	other
CCGATTCGAGGGACCC-1	other
CCGCACAAAGACCAAC-1	other
CCGCACGTGACCTCGG-1	other
CCGCATGTGGTACGAT-1	other
CCGCCGGAACTTCTCG-1	other
CCGCCGGTCAACACAC-1	other
CCGCCGTTGAGGATAA-1	other
CCGCCTGCGAATTGGT-1	other
CCGCCTTGCGATGTCG-1	other
CCGCGATTTGGTAGGT-1	other
CCGCGGAATGCGTCAC-1	other
CCGCGGGTACGAAGAA-1	other
CCGCGTAGGTAAGGGC-1	other
CCGCTATCAGCACCAG-1	other
CCGCTTACCTCACTCT-1	other
CCGCTTGCTGACATGG-1	other
CCGGAATGGTTTCAGT-1	other
CCGGAGCGTACTTTCT-1	other
CCGGCACGACCGTTTC-1	other
CCGGCGCATATTGGAT-1	other
CCGGCGTGAGACTCTG-1	other
CCGGGACCCGCAGAGA-1	other
CCGGGCGGTCTCGTCA-1	other
CCGGGCTAAGAATTTC-1	other
CCGGGCTGCTCCATAC-1	other
CCGGGTTCGAGGTTAC-1	other
CCGGTAATGGCTAGTC-1	other
CCGTAAGTTGGTCCCA-1	other
CCGTACCCAAGCGCCA-1	other
CCGTAGGAAATCCCTG-1	other
CCGTATCTCGTCGTAG-1	other
CCGTATTAGCGCAGTT-1	other
CCGTCAACCTCTGGCG-1	other
CCGTGAGGCATTCATG-1	other
CCGTGCCCATGACGGC-1	other
CCGTGGAACGATCCAA-1	other
CCGTGTTAAATTCCAT-1	other
CCGTTACGTTAGAACA-1	other
CCGTTCCGAATCTCGG-1	other
CCTAAAGGCTGACGCT-1	other
CCTAAATTAACGGTTC-1	other
CCTAACCCAAACAAGT-1	other
CCTAACTAAGGCTCTA-1	other
CCTACATTCACAGACG-1	other
CCTACGGCTCAGTCGA-1	other
CCTACTGCTTACACTT-1	other
CCTAGGCGTAGCGATC-1	other
CCTAGGTAAAGGTAGC-1	other
CCTAGTTAGTCGCATG-1	other
CCTATAATGAGTGCCC-1	other
CCTATACCGTCCTGTC-1	other
CCTATATCGTGTCACG-1	other
CCTATATTTGTCCTGG-1	other
CCTATCTATATCGGAA-1	other
CCTATGAAGTGGTGCC-1	other
CCTATGGCTCCTAGTG-1	other
CCTATGGGTTACCGTC-1	other
CCTATGGTCAAAGCTG-1	other
CCTATGTCCACTCCAC-1	other
CCTCAACGATCGCTGT-1	other
CCTCACCAATCTTGAC-1	other
CCTCACCTGAGGGAGC-1	other
CCTCACCTTAGCATCG-1	other
CCTCATGCAGCTACGA-1	other
CCTCCCGACAATCCCT-1	other
CCTCCGACAATTCAAG-1	other
CCTCCTGAGCCCACAT-1	other
CCTCGAAGTGGACGGG-1	other
CCTCGCCAGCAAATTA-1	other
CCTCGCGCGATATAGG-1	other
CCTCGCGCTGTGCGAT-1	other
CCTCGGACCGGGATAG-1	other
CCTCGGATGCTACCTG-1	other
CCTCGGTTTCCTTGCC-1	other
CCTCTAATCTGCCAAG-1	other
CCTCTACAAGGATTGG-1	other
CCTCTATCGATTAGCA-1	other
CCTCTCTCCCATCTAG-1	other
CCTCTGGCCTAGACGG-1	other
CCTCTGTACTATTCTA-1	other
CCTGAACGATATATTC-1	other
CCTGAATATTTACATA-1	other
CCTGACAAACTCGCGC-1	other
CCTGACCACCGATGGT-1	other
CCTGAGAATAAATGCA-1	other
CCTGCCCGTTGTCTAG-1	other
CCTGCGTTCTACGCTT-1	other
CCTGCTATTTGAGAAG-1	other
CCTGGAAACGTTCTGC-1	other
CCTGGCTAGACCCGCC-1	other
CCTGGTCGAATGTGGG-1	other
CCTGTAAGACATGATA-1	other
CCTGTACTCACGCCCA-1	other
CCTGTCACCCGGGCTC-1	other
CCTGTCCCTCACGTTA-1	other
CCTGTCGCCCGTAAAT-1	other
CCTGTGAAACCGTAAC-1	other
CCTGTTCAACCTCGGG-1	other
CCTGTTTGAAGACACG-1	other
CCTTCAGTTAAAGTGA-1	other
CCTTCCGCAACGCTGC-1	other
CCTTCGTATAGAATCC-1	other
CCTTCTCAGCGTTCCT-1	other
CCTTCTTGATCCAGTG-1	other
CCTTGTGAACGTGGTT-1	other
CCTTTAAGGGAGCACT-1	other
CCTTTCAATGAAGAAA-1	other
CCTTTGAATTATGGCT-1	other
CGAAACATAGATGGCA-1	other
CGAAACGCAATTCATG-1	other
CGAACCCGCATGCGTC-1	other
CGAACCTCTTTCCTAG-1	other
CGAACGCCCAGTGCCG-1	other
CGAACGGCCGGACAAC-1	other
CGAAGACGGTGAGTGC-1	other
CGAAGCTATAAATTCA-1	other
CGAAGGGTTTCAGATT-1	other
CGAAGTTGCTCTGTGT-1	other
CGAATCTGCTCGACGC-1	other
CGAATGAAGTCATTGC-1	other
CGAATGACGCATAATG-1	other
CGAATGGTAGGTCGTC-1	other
CGACAATTTGATCTAA-1	other
CGACACGCTCCGACAG-1	other
CGACAGTTCGCGTTAT-1	other
CGACATGCGATCTTCT-1	other
CGACCCTTAACGCCGG-1	other
CGACCGTTGGTATTCG-1	other
CGACCTACTAGACAAT-1	other
CGACGCATCCGTACCT-1	other
CGACTCAGGATGTTAT-1	other
CGACTTTGTATAGCCT-1	other
CGAGACCCTAGAGTGT-1	other
CGAGAGATGTGAACCT-1	other
CGAGAGCGCGTAGATA-1	other
CGAGAGGGTAGCCGCG-1	other
CGAGATTTCGCTCGGG-1	other
CGAGCACTTCAAGTTT-1	other
CGAGCGTTGATCAGCC-1	other
CGAGCTGGGCTTTAGG-1	other
CGAGGAGCTTCCATAT-1	other
CGAGGATCGGGAACGA-1	other
CGAGGCCAGGCATTGG-1	other
CGAGGCTAAATATGGC-1	other
CGAGGGACTGCGGTCG-1	other
CGAGGGTATCCAGGTG-1	other
CGAGTACTAAAGAGGA-1	other
CGAGTGAAGGTACCAG-1	other
CGAGTGCTATAGTTCG-1	other
CGAGTTCTGTCCCACC-1	other
CGAGTTTATCGGACTG-1	other
CGATAATACTCAGGTT-1	other
CGATACCTCGCGGACA-1	other
CGATAGCGATACAGTG-1	other
CGATCCACCATTGTTG-1	other
CGATCCGACCCAGTGC-1	other
CGATCCTCGCAACATA-1	other
CGATCTGTTGGAGGAC-1	other
CGATGGACCCTACGCC-1	other
CGATGTTGTTATCTAC-1	other
CGATTAAATATCTCCT-1	other
CGATTCGCCTGGCTGC-1	other
CGATTTGTCATTAATG-1	other
CGCAAACACGAGTTAC-1	other
CGCAATCGATCATTAG-1	other
CGCAATTACTTTCGGT-1	other
CGCAATTAGGGTAATA-1	other
CGCAATTCTACAATAA-1	other
CGCACGTGCGCTATCA-1	other
CGCAGAAACATTTGCG-1	other
CGCAGATCTTCACCCG-1	other
CGCAGGCGATCCAAAC-1	other
CGCATCATGGCTTCAG-1	other
CGCATCCATCAGCCAG-1	other
CGCATGGTGCGATGCT-1	other
CGCATTAGCTAATAGG-1	other
CGCCAAGAAGCCGAGT-1	other
CGCCACAGGTCGCGAT-1	other
CGCCATCCGATTATGA-1	other
CGCCCAGCACGCCTAG-1	other
CGCCCAGCGTTTCACG-1	other
CGCCCGCTTCCGTACA-1	other
CGCCCTTGAAGGCTGA-1	other
CGCCGACTATTCGCTA-1	other
CGCCGCCCATGCCTGT-1	other
CGCCGCGTTCTGAACG-1	other
CGCCGTCTACCCATCG-1	other
CGCCTCCCTCCTCTAT-1	other
CGCCTGGCCTACGTAA-1	other
CGCCTTTAGCATGCTC-1	other
CGCGACACTGCGCAGC-1	other
CGCGACCGCGACAGAT-1	other
CGCGAGAGGGACTTGT-1	other
CGCGAGTCTGCCGGGT-1	other
CGCGCAAATGTCCAGA-1	other
CGCGCATGTTTGATTG-1	other
CGCGCCCGACTTAATA-1	other
CGCGGCAGTATTACGG-1	other
CGCGGCTCAACTTGAA-1	other
CGCGGGAATTAGGCAG-1	other
CGCGGTAAGTCTAGCT-1	other
CGCGGTCACAAACCAA-1	other
CGCGTTCATGAAATAC-1	other
CGCTACGGGACATTTA-1	other
CGCTAGAGACCGCTGC-1	other
CGCTATACCGCCCACT-1	other
CGCTATTCAATGTATG-1	other
CGCTATTCTTAGGCTC-1	other
CGCTCGACATAATGAT-1	other
CGCTCTCCGTAGATTA-1	other
CGCTGGTGACTACCCT-1	other
CGCTGTGACGCCGCAC-1	other
CGCTGTGTGGATGTTG-1	other
CGCTTAGTATTGATAC-1	other
CGCTTATTCCCGGTCG-1	other
CGCTTCCACTGAAATC-1	other
CGCTTTCATACCGGTG-1	other
CGCTTTCTTGCATTCG-1	other
CGGAAAGAATCAAACG-1	other
CGGAAAGCAAATGTGC-1	other
CGGAACGTAAACATAG-1	other
CGGACGTTACTTGAAG-1	other
CGGAGCAATTTAATCG-1	other
CGGAGCATGGCGATCC-1	other
CGGAGCTTATAACACC-1	other
CGGAGTTTGAGAGACA-1	other
CGGATAAGCGGACATG-1	other
CGGATCCTCAAGGACT-1	other
CGGATGAATGCTGTGA-1	other
CGGCAAACATCGTGCG-1	other
CGGCACCGTTAGCGCC-1	other
CGGCACTCAAGAAAGT-1	other
CGGCAGGGTCGGGTTG-1	other
CGGCCAGAGCGACCAT-1	other
CGGCCCAACCTGTAGT-1	other
CGGCCCAGGTATATCC-1	other
CGGCGCCATCAATCCC-1	other
CGGCTCTAAAGCTGCA-1	other
CGGCTCTTCGTCGAAC-1	other
CGGGAAGTACCGTGGC-1	other
CGGGAATATAGTATAC-1	other
CGGGAATTTATGTAAA-1	other
CGGGAGCTTCAGTGTA-1	other
CGGGAGTATACCGCCG-1	other
CGGGATCAATGTAAGA-1	other
CGGGCAGCTAAACCGC-1	other
CGGGCCTTCTTTGTAA-1	other
CGGGTGTACCCATTTA-1	other
CGGTACGGCAAACCCA-1	other
CGGTACTAGAATCAAA-1	other
CGGTAGAGGTGCAGGT-1	other
CGGTATAGGTATTAGC-1	other
CGGTCAAGTGGGAACC-1	other
CGGTCCGTCGCAAGCC-1	other
CGGTCTATCAACCCGT-1	other
CGGTGAAGACTAAAGT-1	other
CGGTGCAGATAGAACG-1	other
CGGTGCGCGTTGGTCC-1	other
CGGTGGGCTCCAGCCT-1	other
CGGTGTACTTGATCCC-1	other
CGGTTATCCAACAGTG-1	other
CGGTTCAAGTAGGTGT-1	other
CGGTTGACCTGGCATA-1	other
CGGTTGAGTATCCTTC-1	other
CGGTTTATGAAGGAAC-1	other
CGTAAACGCTTGAGTG-1	other
CGTAAAGCAAGAAATC-1	other
CGTAACTTCGACACTT-1	other
CGTAATAATTACGAGT-1	other
CGTACCTGATAGGCCT-1	other
CGTAGCGAATTGTCAG-1	other
CGTATTAAGAGATCTA-1	other
CGTCAAGGCTATAAAT-1	other
CGTCAATCTTTAACAT-1	other
CGTCACGTCCATTGGT-1	other
CGTCAGCTATTTACTC-1	other
CGTCAGTGCGCACAAG-1	other
CGTCATACCATATCCA-1	other
CGTCCAGATGGCTCCA-1	other
CGTCGCATGTGAGCCA-1	other
CGTCGCGGCGGGATTT-1	other
CGTCGCTTGGTTATAC-1	other
CGTCGGATAGTGTTGA-1	other
CGTCGGGTCTAAGCGC-1	other
CGTCGTCCTTCGCGAA-1	other
CGTCTGGAAGGGCCCG-1	other
CGTGAAGTTAATTCAC-1	other
CGTGACATTGGGTCGT-1	other
CGTGACCAGTCCTCTG-1	other
CGTGCAGACTGGGACA-1	other
CGTGCATTGTCGACGC-1	other
CGTGCCCTCCCGAAGA-1	other
CGTGCTTCTACCTAAA-1	other
CGTGGCCGAATATCTA-1	other
CGTGGTACCCAAAGGC-1	other
CGTGTCCCATTCGCGA-1	other
CGTGTCTCGTTACGAC-1	other
CGTGTGTTAAACCCTG-1	other
CGTTAAACTAGTTAGG-1	other
CGTTAATGTCCCGACG-1	other
CGTTAGCTCACAACTG-1	other
CGTTATCATACTTCCA-1	other
CGTTCAAGGAAACGGA-1	other
CGTTCATGGTGCGCGT-1	other
CGTTCTTCGCACACCT-1	other
CGTTGAATACCGCGCT-1	other
CGTTGAGCGACCGTCG-1	other
CGTTGAGTAATTGCGT-1	other
CGTTGCCCGCGTGGGA-1	other
CGTTGTAAACGTCAGG-1	other
CGTTGTAAGATTGATT-1	other
CGTTGTCGGCAATTGA-1	other
CGTTGTTTCAATTCCC-1	other
CGTTTAAGCGGAGCAC-1	other
CGTTTACAAGGCAGCT-1	other
CGTTTCACTTCGGGCG-1	other
CGTTTCGCTCATTACA-1	other
CGTTTGTGTAGAGGGT-1	other
CTAAAGAATGCCTACT-1	other
CTAAAGGGAAATAGGA-1	other
CTAAATCCGGTGTACA-1	other
CTAAATCCTATTCCGG-1	other
CTAACCGCGCGCCCGT-1	other
CTAACGAAACTTGCTG-1	other
CTAACTGGTCCGGTTC-1	other
CTAAGGGAATGATTGG-1	other
CTAATTCGCACGCGCT-1	other
CTAATTCTCAGATATT-1	other
CTAATTTCAACAACAC-1	other
CTACACTCGCAGATGG-1	other
CTACCCTAAGGTCATA-1	other
CTACGACTAGCTATAA-1	other
CTACGATCCTATCCTA-1	other
CTACGCCATTTCCGAT-1	other
CTACTATCATAGGTTT-1	other
CTACTATCTTTCAGAG-1	other
CTACTCAAGGTATAGT-1	other
CTACTCTAGGCCCGGC-1	other
CTACTGCCACCTGACC-1	other
CTAGATGTGAGTGTAA-1	other
CTAGATTTACGACGGC-1	other
CTAGCATAGTATAATG-1	other
CTAGCCGATGTTATGA-1	other
CTAGGCGCCCTATCAG-1	other
CTAGGGATAGGGACAA-1	other
CTAGGTCTGAAGGAAT-1	other
CTAGGTTCGGACGTGA-1	other
CTAGTAGAAAGGGATT-1	other
CTAGTATTCGGAATTA-1	other
CTAGTCACGTCTTAAG-1	other
CTAGTGAAGGACAGGA-1	other
CTAGTTACAACCCGGT-1	other
CTAGTTGGGCCCGGTA-1	other
CTATAAGAGCCAATCG-1	other
CTATAGGCGTTGATGT-1	other
CTATATCCAGCCTGGC-1	other
CTATCGACGAAATACA-1	other
CTATCGGGTCTCAACA-1	other
CTATGAACACCTTGCC-1	other
CTATGCCCGAATGCAA-1	other
CTATGGGAAGCGGAAT-1	other
CTATGTCACTAGCCCA-1	other
CTATGTCTATTGAAAC-1	other
CTATGTGAGTCACGGC-1	other
CTATTCATGTGTCCCA-1	other
CTATTGTGTTTGGTCA-1	other
CTATTTGCTTGGAGGA-1	other
CTATTTGGTTACGGAT-1	other
CTCAAACCACTGCCCG-1	other
CTCAACTAACCCGGAT-1	other
CTCAAGACATTAGCGC-1	other
CTCACATTTACTAAAT-1	other
CTCACCAGTACAAGTG-1	other
CTCACTGTGATACTTA-1	other
CTCACTTGGCTGGTAA-1	other
CTCAGATTGTGATAAG-1	other
CTCAGGACTCACCTGT-1	other
CTCAGTCACGACAAAT-1	other
CTCATCACTTAGTGAT-1	other
CTCATGGTAATTTGCG-1	other
CTCATTCGTGAACATC-1	other
CTCATTGCTCTAACAA-1	other
CTCATTTGATGGGCGG-1	other
CTCCGCCCACATGAGG-1	other
CTCCGGCCTAATATGC-1	other
CTCCGGCTTGTAGACA-1	other
CTCCTAAGTTATGTCT-1	other
CTCCTAGTAATCGTGA-1	other
CTCCTCCAGCTCACAC-1	other
CTCCTTTACGCAAGTC-1	other
CTCGAGACATACGATA-1	other
CTCGAGATCCAAAGCA-1	other
CTCGAGGCAAGTTTCA-1	other
CTCGAGGTCGAACAGT-1	other
CTCGATATTTGCGAGC-1	other
CTCGCACCTATATAGT-1	other
CTCGCATTGCATAGCC-1	other
CTCGCCGAATGTAGGG-1	other
CTCGGGATAACACCTA-1	other
CTCGGGTTCTCTGGCC-1	other
CTCGGTACCACTGCTC-1	other
CTCGGTCCGTAGCCTG-1	other
CTCGGTTGTCGGCCCT-1	other
CTCGTCGAGGGCTCAT-1	other
CTCGTTACGGCTACCA-1	other
CTCGTTTCTAATGTTT-1	other
CTCTAATGCATTGATC-1	other
CTCTACACTGGCGATT-1	other
CTCTATTTGGCTGCAG-1	other
CTCTCACAATCGATGA-1	other
CTCTCGCTGTACTATG-1	other
CTCTCTAACTGCCTAG-1	other
CTCTGCAGGCATTCTT-1	other
CTCTGCGAAGCAAGCA-1	other
CTCTGGACGCCTGGTG-1	other
CTCTGTTTGAGGATTC-1	other
CTCTTCTATTGACTGG-1	other
CTCTTCTGGAAGTTAG-1	other
CTCTTGTCCCGCTTGG-1	other
CTGAAAGAGATCCGAC-1	other
CTGAATCCGAGACCTC-1	other
CTGAATTTATTGCCAG-1	other
CTGACTGCGCAGCTCG-1	other
CTGAGCAAGTAACAAG-1	other
CTGATAGTGTATCTCA-1	other
CTGATCCCTTTATGCA-1	other
CTGCACAACTACATAT-1	other
CTGCACCTAGTCCACA-1	other
CTGCACCTGGAACCGC-1	other
CTGCACTCCAGTACAG-1	other
CTGCCAAGGTTGGAAG-1	other
CTGCCATGCATCACAT-1	other
CTGCCCACGAAGCGTT-1	other
CTGCCTAGCCACCAAG-1	other
CTGCCTCATATGCAAC-1	other
CTGCCTTTAATACCTT-1	other
CTGCGGGTGAAATGTT-1	other
CTGCGGTAGTCACGTG-1	other
CTGCGTTACGATATAA-1	other
CTGCTGAGGCCACGAA-1	other
CTGCTTGGCGATAGCT-1	other
CTGCTTTATGTCCGCG-1	other
CTGGAAATGGATGCTT-1	other
CTGGAAGACACGGTGG-1	other
CTGGACGCAGTCCGGC-1	other
CTGGATTTACACTTGA-1	other
CTGGCATCCGAATGAG-1	other
CTGGCGACATAAGTCC-1	other
CTGGCGCACAGGTCTG-1	other
CTGGCGGGAATAAGTA-1	other
CTGGCTGATTCATCCT-1	other
CTGGCTGGTTGTCAGT-1	other
CTGGGATAAATAATGG-1	other
CTGGGATACGCTACCC-1	other
CTGGGCCTGCTATATC-1	other
CTGGGTAGGCAGTTAA-1	other
CTGGGTTGAGTTAAAG-1	other
CTGGTAACACATAGAA-1	other
CTGGTAACGAGCTCTT-1	other
CTGGTCATTCCAATCC-1	other
CTGGTTTCGAGCAAGA-1	other
CTGTACTTCTTAGCAT-1	other
CTGTAGCCATCTCACT-1	other
CTGTAGTGAGGATCGA-1	other
CTGTATGGTGTAGAAA-1	other
CTGTCAAATGGCTCGG-1	other
CTGTCACGCCAGGCGC-1	other
CTGTGCAGGGTAGGTC-1	other
CTGTGGTCGGGAGATA-1	other
CTGTTACCCAATCTAG-1	other
CTGTTCACTGCCTGTG-1	other
CTGTTCATCTCACGGG-1	other
CTGTTGGCTCTTCTGA-1	other
CTGTTGTTCAGTCGTA-1	other
CTTAAATAAGACCCAT-1	other
CTTAAGCAGCGAGCCG-1	other
CTTACACGGTATTCCA-1	other
CTTACACTGGGAAATA-1	other
CTTAGCCCGGATAGTG-1	other
CTTAGCCTTCCACATG-1	other
CTTAGGTATAGACCAG-1	other
CTTAGTAGGCCTACAG-1	other
CTTAGTGTAGTAGCAT-1	other
CTTAGTTGAGGAATCG-1	other
CTTATGCGCTCAGGGC-1	other
CTTATGTTGACTACCA-1	other
CTTCAACTCCACTTGG-1	other
CTTCACGCCCTGGTAC-1	other
CTTCAGTGGTCGCCTA-1	other
CTTCATAGCTCAAGAA-1	other
CTTCATTGTCAGTGGA-1	other
CTTCCGCTCCGTGAAG-1	other
CTTCGGCCAATTGTTT-1	other
CTTCTATGTTGAAGTA-1	other
CTTCTATTAATGCTAG-1	other
CTTCTGGGCGTACCTA-1	other
CTTCTTACGTCGTATA-1	other
CTTGACCCGAAAGATA-1	other
CTTGAGGTTATCCCGA-1	other
CTTGCAACCGCCTCCT-1	other
CTTGCCCAGGCTCTAC-1	other
CTTGGCCAAGCTGGGA-1	other
CTTGTACTTGTTGACT-1	other
CTTGTCAACATTCGAG-1	other
CTTGTGAGTCTTTGAC-1	other
CTTGTGCTCACCGATT-1	other
CTTGTTGCTGAGTCAA-1	other
CTTGTTTATGTAGCCA-1	other
CTTTAACTTTCAAAGG-1	other
CTTTAATATTGGTCGA-1	other
CTTTACCGAATAGTAG-1	other
CTTTAGGAACACTGTT-1	other
CTTTAGTGCTATTATT-1	other
CTTTCTGTGCGGGCTT-1	other
CTTTGACGTCGCTTCT-1	other
CTTTGCATCGCTCTTG-1	other
CTTTGGCGCTTTATAC-1	other
CTTTGGCTTTAGTAAA-1	other
CTTTGGGATTGTTGCA-1	other
CTTTGTCGAATGCTCC-1	other
GAAACAGCCATGCAGT-1	other
GAAACATAGGAAACAG-1	other
GAAACCATGGTGCGCT-1	other
GAAACCGAATTACCTT-1	other
GAAACCTATACAAATG-1	other
GAAACTCGTGCGATGC-1	other
GAAACTCTAATGAAGG-1	other
GAAAGAACAGCGTTAT-1	other
GAAAGCAGTGCACTTT-1	other
GAAAGCCCTTTGGACC-1	other
GAAAGTGACTAACTGC-1	other
GAAATACCTGCTGGCT-1	other
GAAATACTAAACGTTT-1	other
GAAATATCACCATCAG-1	other
GAAATATGCTTGAATG-1	other
GAAATCGCGCGCAACT-1	other
GAAATCTGACCAAGTT-1	other
GAAATGGCGGTGTTAG-1	other
GAAATGGGATGTAAAC-1	other
GAAATTCACATCGCTG-1	other
GAAATTGTCTCTATAA-1	other
GAACACACATCAACCA-1	other
GAACAGATTACTAAAT-1	other
GAACATTAGTATGTTA-1	other
GAACCCTCTGTGTTCT-1	other
GAACCTCGACCTACAC-1	other
GAACCTTTAACGATCC-1	other
GAACGACCGAATGATA-1	other
GAACGATAAGTTAAAG-1	other
GAACGCGGGTCACACG-1	other
GAACGTCTCATGGTCG-1	other
GAACGTTAGGAAGACG-1	other
GAACTGTGGAGAGACA-1	other
GAACTTGTGCACGGGA-1	other
GAAGAAACGATATTGT-1	other
GAAGAACGGTGCAGGT-1	other
GAAGCCACTGATTATG-1	other
GAAGCCGGGTAAGCTC-1	other
GAAGCCTGCACATTCC-1	other
GAAGCGTGAGGAATTT-1	other
GAAGCTCGGACCCGTC-1	other
GAAGCTCTTTGCTTAG-1	other
GAAGCTTGCTGACCGC-1	other
GAAGGAGTCGAGTGCG-1	other
GAAGGCTACCATTGTT-1	other
GAAGTCAGTTGCACTA-1	other
GAAGTCTCCCTAGCGA-1	other
GAAGTGCTGGATAGCT-1	other
GAAGTTTCCACTCAAT-1	other
GAATAGCATTTAGGGT-1	other
GAATAGCCCTGCGGTC-1	other
GAATAGTGCTCGATTA-1	other
GAATATTCGGAGTCCC-1	other
GAATCGACATGGTCAC-1	other
GAATCGCCGGACACGG-1	other
GAATCTGAACATTCTC-1	other
GAATGAAGGTCTTCAG-1	other
GAATGCCGAAATGACC-1	other
GAATGCGAATCGGTTC-1	other
GAATGGGCTTATCGAC-1	other
GAATGTATGGCAGGTC-1	other
GAATGTGGTCCGGATT-1	other
GAATGTTGGGTAATCT-1	other
GAATTATAGTGAAAGG-1	other
GAATTCACCCGGGTGT-1	other
GAATTTCTCGCTGCAG-1	other
GACAAACATATGCAGG-1	other
GACAACGACCATTGAA-1	other
GACAACGCAGCTTACG-1	other
GACACAAGGGAAGAAA-1	other
GACACCCAAAGACGCG-1	other
GACACGAGTTAGAGGA-1	other
GACACTGAGTTCAGTG-1	other
GACACTGGAACCCGAT-1	other
GACAGATTTCTGGCTC-1	other
GACAGCCAGACCTGAC-1	other
GACAGGCACACACTAT-1	other
GACATACTGTCGCAGA-1	other
GACATCCGTCGAACTG-1	other
GACATCGATTTATAAC-1	other
GACATTTCGCCCAGCC-1	other
GACCAGAGCCCTGTAG-1	other
GACCCAATTATGATAC-1	other
GACCCGTCGCCGGCTA-1	other
GACCGACGTGAAAGCA-1	other
GACCGACTGAAGCGTC-1	other
GACCGATTAAATATGT-1	other
GACCGCGTCTGACGTG-1	other
GACCGTCAGGTCGTGA-1	other
GACCGTGCTGACGGTG-1	other
GACCGTTACATGCGAC-1	other
GACCTTCCACGTCTAC-1	other
GACGACGATCCGCGTT-1	other
GACGAGGCTAATAAAC-1	other
GACGCATACCCGTCGG-1	other
GACGCCGTAAAGGCTA-1	other
GACGCCTGTTGCAGGG-1	other
GACGCTTGCTTCTAAA-1	other
GACGGGTTGGCCCGTA-1	other
GACGGTCAATAGAAGC-1	other
GACGTGTAGGGATTAT-1	other
GACGTTCGTAAATACA-1	other
GACTAACACAGCACCT-1	other
GACTAAGATCATGCAC-1	other
GACTAAGTAGGCTCAC-1	other
GACTACAAAGCGGTGG-1	other
GACTACAATTGCTCGT-1	other
GACTAGGCCGTTAGGT-1	other
GACTCACCCACGTGAG-1	other
GACTCCCAGAATAAGG-1	other
GACTCCTTCCAATTGA-1	other
GACTCGCGGGAATGAC-1	other
GACTGCAAATCGAGCT-1	other
GACTGCACCAGCCCAG-1	other
GACTGCGGCACGTGTA-1	other
GACTGCTGGTGAGAAA-1	other
GAGAATCTCACGATCA-1	other
GAGACCCTGCAACGCC-1	other
GAGACTGATGGGTAGA-1	other
GAGACTTCGCGACCGA-1	other
GAGAGCGCAGTCCCTG-1	other
GAGAGGGCGCGAGGTT-1	other
GAGAGGTGCATTCTGG-1	other
GAGAGTCTCGGGAGAG-1	other
GAGATCTGCTTGGCAT-1	other
GAGATCTGTCACTCCG-1	other
GAGATCTTCCATGACA-1	other
GAGATGACAATCCTTA-1	other
GAGATGGGAGTCGACA-1	other
GAGCACCTGTGTCCAG-1	other
GAGCACGGCGCCTCTT-1	other
GAGCATCAACAACTTG-1	other
GAGCATCATCCCTGGG-1	other
GAGCCACGGTAGTAGG-1	other
GAGCCAGCTACCTGTG-1	other
GAGCCGAGCGTTTATT-1	other
GAGCGAGGGAGTACCG-1	other
GAGCGCAAATACTCCG-1	other
GAGCGCGCACGAGTAG-1	other
GAGCGCTGTTAGGTAA-1	other
GAGCGGAATGCGGTGT-1	other
GAGCTAAGGGCATATC-1	other
GAGCTCTCGGACCTAA-1	other
GAGCTGTCGTCTCGGA-1	other
GAGGAATATCTCTTTG-1	other
GAGGAATGGAGAGGTT-1	other
GAGGAGATCCTCATGC-1	other
GAGGATAAACAGTGCT-1	other
GAGGCATTTGCAGCAG-1	other
GAGGCCCGACTCCGCA-1	other
GAGGCTATCAAAGTCG-1	other
GAGGGAGTCAGATCGC-1	other
GAGGGCATCGCGTATC-1	other
GAGGGCGCAGCTCTGC-1	other
GAGGGTAGTAACAAAG-1	other
GAGGTACATCCATCTT-1	other
GAGGTACGCGTGTCCC-1	other
GAGGTCCCAAAGATCT-1	other
GAGGTCCGTTCGCTGT-1	other
GAGTAAGGCCACGGGA-1	other
GAGTACGGGTATACAA-1	other
GAGTAGATACTAGTTG-1	other
GAGTATACCCTAATCA-1	other
GAGTATGCCCGCCTTG-1	other
GAGTATGCGCGTGCAT-1	other
GAGTCAGACCAGAATC-1	other
GAGTCCGCTTACCGGA-1	other
GAGTCGACAGACCCTC-1	other
GAGTCTTGTAAAGGAC-1	other
GAGTGTCAACCAGAAA-1	other
GAGTGTGCGGTACCCA-1	other
GAGTTCTGTGGGTGCT-1	other
GAGTTGATGGCAATTT-1	other
GATAAATCGGTGGATG-1	other
GATAAGGCAGATGCAA-1	other
GATACGATGGGAGTCA-1	other
GATAGAACCCGCTAGG-1	other
GATAGCGTACCACGCG-1	other
GATAGGTAACGTTGAC-1	other
GATAGGTGTCCCGGGC-1	other
GATAGTGCGAGTAAGT-1	other
GATATCAAGCAGGAGC-1	other
GATATCTCATGCAATA-1	other
GATATGAGACACTAAC-1	other
GATATGCGGTAGCCAA-1	other
GATATGGATTACGCGG-1	other
GATATTGAGATTGGCG-1	other
GATATTTCCTACATGG-1	other
GATCAACATAAAGGGA-1	other
GATCATTCCAAACATT-1	other
GATCCCTTTATACTGC-1	other
GATCCGGGAATTAACA-1	other
GATCCTAAATCGGGAC-1	other
GATCCTCGACACTGGC-1	other
GATCCTCTTGCGCTTA-1	other
GATCGACACTATCTGA-1	other
GATCGCGGGCTCTCCA-1	other
GATCGCTATATCTCAG-1	other
GATCGCTGTGGTGCGT-1	other
GATCGGATAGAACCAT-1	other
GATCGGCGATAAGTCG-1	other
GATCGGTGGCCATAAC-1	other
GATCGTGACTGATATC-1	other
GATCTAACCGTATTCA-1	other
GATCTGCTATCTAAGG-1	other
GATCTTCATTGTCCTC-1	other
GATCTTGGAGGGCATA-1	other
GATCTTTGCAGGGTAT-1	other
GATCTTTGCTCAAAGA-1	other
GATGACAAGTAGGGCA-1	other
GATGACGATGATCGCG-1	other
GATGAGGAACCTTCGG-1	other
GATGCCAGCAGAAGGC-1	other
GATGCCTTCTGCGGCA-1	other
GATGCGAATGGTATTA-1	other
GATGCGTCCTGCATTC-1	other
GATGCTACAAGCGCCT-1	other
GATGCTACCTTCGATG-1	other
GATGCTGTATTTCATC-1	other
GATGGCGCACACATTA-1	other
GATGGTGCCCTAGGCA-1	other
GATGTAACGAACCACC-1	other
GATGTCGGTCAACTGC-1	other
GATGTTCAATCCACGA-1	other
GATGTTTGTGCGAGAT-1	other
GATTAACCGAAAGCCC-1	other
GATTACTGAATTTGGG-1	other
GATTCCGCGTTTCCGT-1	other
GATTCCTATACGGCGC-1	other
GATTCGACGGTTCACG-1	other
GATTGCTCCAGTTGCA-1	other
GATTGGGAAAGGTTGT-1	other
GCAAACCCTACATTAT-1	other
GCAAACCTTGGCCATA-1	other
GCAAACGTCGCCAGGT-1	other
GCAAAGGGCGTTAGCC-1	other
GCAAATATTACGCTTT-1	other
[truncated: 1,526 more rows]

## Sheet: 1.1.2
AAGGCGCGTAAAGCTT-1	Nageotte Nodule
ACCGCAATAACTGCCT-1	Nageotte Nodule
ACTACCAGCTCTCTGG-1	Nageotte Nodule
AGAGAAGGAGTACAAT-1	Nageotte Nodule
AGCATCGTCGATAATT-1	Nageotte Nodule
AGTCGGCTCAACTTTA-1	Nageotte Nodule
AGTCTTCTCCTCAAAT-1	Nageotte Nodule
ATCCAACGCAGTCATA-1	Nageotte Nodule
CAGATATGAAGATGAC-1	Nageotte Nodule
CCATTAGCGATAATCC-1	Nageotte Nodule
CCCAGAGGAGGGCGTA-1	Nageotte Nodule
CCTGACCACCGATGGT-1	Nageotte Nodule
CGCGGGAATTAGGCAG-1	Nageotte Nodule
CGGGATCAATGTAAGA-1	Nageotte Nodule
CGTAAACGCTTGAGTG-1	Nageotte Nodule
CTGTTGTTCAGTCGTA-1	Nageotte Nodule
GAATTCACCCGGGTGT-1	Nageotte Nodule
GACACTGAGTTCAGTG-1	Nageotte Nodule
GACTGCACCAGCCCAG-1	Nageotte Nodule
GCACAAACCCTAGATG-1	Nageotte Nodule
GCACAACCTCGGGCGT-1	Nageotte Nodule
GCGACCCAACCATCTG-1	Nageotte Nodule
GCGAGGCCCGAGCAGA-1	Nageotte Nodule
GGAACCTTGACTCTGC-1	Nageotte Nodule
GTACTGCATGAAGCGT-1	Nageotte Nodule
GTGAAACGTGCTCCAC-1	Nageotte Nodule
GTTACAATTGGTGACG-1	Nageotte Nodule
TATGGGACCGAGCAGG-1	Nageotte Nodule
TCAATACGCCGTCATG-1	Nageotte Nodule
TCCCGCGTACTCCTGG-1	Nageotte Nodule
TGCAGTGGTAGGGAAC-1	Nageotte Nodule
TTGACATGAACGTGGA-1	Nageotte Nodule
AAACACCAATAACTGC-1	nearby_neuron
AAAGGCCCTATAATAC-1	nearby_neuron
AAAGGGATGTAGCAAG-1	nearby_neuron
AACAGCTGTGTGGCAA-1	nearby_neuron
AAGCGTCCCTCATCGA-1	nearby_neuron
ACACAAAGACGGGTGG-1	nearby_neuron
ACCGAAGAGTCTGGTT-1	nearby_neuron
AGCGAGACGTGAAGGC-1	nearby_neuron
AGTCGGCCCAAACGAC-1	nearby_neuron
ATCGACTCTTTCCGTT-1	nearby_neuron
ATGAGGAGTGTTAATC-1	nearby_neuron
ATGCATGATCCAGGAT-1	nearby_neuron
CAGCAGCCCGTTCCTT-1	nearby_neuron
CATACTATGTAATTGT-1	nearby_neuron
CATCCAATATAGTTTG-1	nearby_neuron
CCCTAGTGTCAGGTGT-1	nearby_neuron
CCGGGTTCGAGGTTAC-1	nearby_neuron
CGCTACGGGACATTTA-1	nearby_neuron
CGTGTCTCGTTACGAC-1	nearby_neuron
CTCGTTTCTAATGTTT-1	nearby_neuron
CTTTGGCTTTAGTAAA-1	nearby_neuron
GAAACATAGGAAACAG-1	nearby_neuron
GACTAAGATCATGCAC-1	nearby_neuron
GATGACAAGTAGGGCA-1	nearby_neuron
GCTCTAAACCCTGACG-1	nearby_neuron
GCTGAATCTTCCAATC-1	nearby_neuron
GGCTCCTCCACCTGTT-1	nearby_neuron
GTATCTCAGTCTTGAC-1	nearby_neuron
TACTGCAATCAATTAC-1	nearby_neuron
TAGGGTGTTTCAAGAG-1	nearby_neuron
TATGGTCTGAGTAACA-1	nearby_neuron
TCAGTACTGACCCGCG-1	nearby_neuron
TCAGTGTATACGTCAT-1	nearby_neuron
TGAGTAAATTAGCGTA-1	nearby_neuron
TGATTTATTAGCTGTG-1	nearby_neuron
TGTATAACAGATCCTG-1	nearby_neuron
TGTGTCGCGAGTTGCA-1	nearby_neuron
TTACCGCCTTAGGGAA-1	nearby_neuron
TTATGACAAACTGGAT-1	nearby_neuron
TTGCCCTGATCACGGG-1	nearby_neuron
TTGCCTAATCCAAAGT-1	nearby_neuron
AAACAAGTATCTCCCA-1	other
AAACAGAGCGACTCCT-1	other
AAACAGCTTTCAGAAG-1	other
AAACAGGGTCTATATT-1	other
AAACATTTCCCGGATT-1	other
AAACCCGAACGAAATC-1	other
AAACCGGGTAGGTACC-1	other
AAACCGTTCGTCCAGG-1	other
AAACCTCATGAAGTTG-1	other
AAACGAAGAACATACC-1	other
AAACGAGACGGTTGAT-1	other
AAACGGGCGTACGGGT-1	other
AAACGGTTGCGAACTG-1	other
AAACGTGTTCGCCCTA-1	other
AAACTCGGTTCGCAAT-1	other
AAACTCGTGATATAAG-1	other
AAACTGCTGGCTCCAA-1	other
AAACTTAATTGCACGC-1	other
AAACTTGCAAACGTAT-1	other
AAAGACCCAAGTCGCG-1	other
AAAGACTGGGCGCTTT-1	other
AAAGCTTGCCTACATA-1	other
AAAGGCTACGGACCAT-1	other
AAAGGCTCTCGCGCCG-1	other
AAAGGGCAGCTTGAAT-1	other
AAAGGTAAGCTGTACC-1	other
AAAGTAGCATTGCTCA-1	other
AAAGTCACTGATGTAA-1	other
AAAGTCGACCCTCAGT-1	other
AAAGTGTGATTTATCT-1	other
AAAGTTGACTCCCGTA-1	other
AAATAACCATACGGGA-1	other
AAATAAGGTAGTGCCC-1	other
AAATACCTATAAGCAT-1	other
AAATAGCTTAGACTTT-1	other
AAATAGGGTGCTATTG-1	other
AAATCGTGTACCACAA-1	other
AAATCTAGCCCTGCTA-1	other
AAATGATTCGATCAGC-1	other
AAATGCTCGTTACGTT-1	other
AAATGGCATGTCTTGT-1	other
AAATGGCCCGTGCCCT-1	other
AAATGGTCAATGTGCC-1	other
AAATTAACGGGTAGCT-1	other
AAATTAATAAGCGCGA-1	other
AAATTACACGACTCTG-1	other
AAATTACCTATCGATG-1	other
AAATTCCAGGTCCAAA-1	other
AAATTGATAGTCCTTT-1	other
AAATTGGTGAGAAGCA-1	other
AAATTTACCGAAATCC-1	other
AAATTTGCGGGTGTGG-1	other
AACAACTGGTAGTTGC-1	other
AACAATACATTGTCGA-1	other
AACAATTACTCTACGC-1	other
AACACACGCTCGCCGC-1	other
AACACGACTGTACTGA-1	other
AACACGAGACGCGGCC-1	other
AACACGCGGCCGCGAA-1	other
AACAGGAAATCGAATA-1	other
AACAGGATGGGCCGCG-1	other
AACAGGTAGTATGGAT-1	other
AACATATCAACTGGTG-1	other
AACATCGATACGTCTA-1	other
AACATTGAAGTTGATC-1	other
AACATTGTGACTCGAG-1	other
AACCAAGACTTCTCTG-1	other
AACCAGTATCACTCTT-1	other
AACCATAGGGTTGAAC-1	other
AACCATGGGATCGCTA-1	other
AACCCAGAGACGGAGA-1	other
AACCCATCCCATGATC-1	other
AACCCGACAACCCGTG-1	other
AACCCTACTGTCAATA-1	other
AACCCTGGTGGAACCA-1	other
AACCGAGCTTGGTCAT-1	other
AACCGCTAAGGGATGC-1	other
AACCGTTGTGTTTGCT-1	other
AACCTCGCTTTAGCCC-1	other
AACCTGTCACGGAATT-1	other
AACCTTTAAATACGGT-1	other
AACCTTTACGACGTCT-1	other
AACGAAAGTCGTCCCA-1	other
AACGATAATGCCGTAG-1	other
AACGATAGAAGGGCCG-1	other
AACGATATGTCAACTG-1	other
AACGCATGATCTGGGT-1	other
AACGCGAACGGCAACA-1	other
AACGCGACCTTGGGCG-1	other
AACGCGGTCTCCAGCC-1	other
AACGCTGTTGCTGAAA-1	other
AACGGACGTACGTATA-1	other
AACGGCCATCTCCGGT-1	other
AACGTACTGTGGGTAC-1	other
AACGTCAGACTAGTGG-1	other
AACGTGATGAAGGACA-1	other
AACGTGCGAAAGTCTC-1	other
AACGTTATCAGCACCT-1	other
AACTACCCGTTTGTCA-1	other
AACTAGGCTTGGGTGT-1	other
AACTCAAGTTAATTGC-1	other
AACTCCAGAGCGTGTT-1	other
AACTCCTAATCCCATG-1	other
AACTCGATGGCGCAGT-1	other
AACTCTCAATAGAGCG-1	other
AACTCTCAGTGTGCTC-1	other
AACTGATATTAGGCCT-1	other
AACTGGGTCCCGACGT-1	other
AACTGGTGTGGGCCTT-1	other
AACTTCTGCGTCTATC-1	other
AACTTGCCCGTATGCA-1	other
AACTTGCGTTCTCGCG-1	other
AACTTTACGGGAGCTT-1	other
AACTTTCTCGATCATG-1	other
AAGAAGGATCAGTTAG-1	other
AAGACCCAACTGAACA-1	other
AAGACTGCAAGCTACT-1	other
AAGAGATGAATCGGTA-1	other
AAGAGCTCTTTATCGG-1	other
AAGAGGATGTACGCGA-1	other
AAGAGGCATGGATCGC-1	other
AAGATGGCACCGGACC-1	other
AAGATTGGCGGAACGT-1	other
AAGCACCCTGCGTATC-1	other
AAGCATACTCTCCTGA-1	other
AAGCCGAAGCGGTTTA-1	other
AAGCCGCCGTGAAATC-1	other
AAGCGCAGGGCTTTGA-1	other
AAGCGGCGTCATGGGT-1	other
AAGCTAGATCGAGTAA-1	other
AAGCTCGTGCCAAGTC-1	other
AAGCTCTTTCATGGTG-1	other
AAGGAGCGGTTGGTGC-1	other
AAGGATCGATCGCTTG-1	other
AAGGATGAGGGACCTC-1	other
AAGGCAGGCTGTCTCC-1	other
AAGGCTGTGCTCATCG-1	other
AAGGGAACGACTGGCT-1	other
AAGGGACAGATTCTGT-1	other
AAGGGACTATGCATTC-1	other
AAGGTATCCTAATATA-1	other
AAGGTGATAAACCAGC-1	other
AAGTAGAAGACCGGGT-1	other
AAGTAGTGACGCGAGG-1	other
AAGTCAATTGTCGTCA-1	other
AAGTCTAGTAGCTGCC-1	other
AAGTCTTCTGTGGCCT-1	other
AAGTGACGACCGAATT-1	other
AAGTGAGTCGGGTTTA-1	other
AAGTGCAAAGGTAGAC-1	other
AAGTGCCTTGACTGTA-1	other
AAGTGCGTTAGAATCT-1	other
AAGTGCTTCTCTATTG-1	other
AAGTGTTTGGAGACGG-1	other
AAGTTCACTCCAAGCT-1	other
AAGTTCAGTCTGCGTA-1	other
AAGTTCGGCCAACAGG-1	other
AAGTTTACTAATGGCA-1	other
AAGTTTATGGGCCCAA-1	other
AATAACAACGCTCGGC-1	other
AATAACACTAGAACAA-1	other
AATAAGTCCTCGAGAC-1	other
AATACAATGTTTCAGG-1	other
AATACCGGAGGGCTGT-1	other
AATAGAACAGAGTGGC-1	other
AATAGAATCTGTTTCA-1	other
AATAGCTACCGCGTGC-1	other
AATAGTCCGTCCCGAC-1	other
AATAGTCGCGAGTCGG-1	other
AATATCAAGGTCGGAT-1	other
AATATCCTAGCAAACT-1	other
AATATCGAATCAATGC-1	other
AATATCGAGGGTTCTC-1	other
AATATTGGAGTATTGA-1	other
AATCAGGTTTCATTTA-1	other
AATCATGTAAAGACTC-1	other
AATCCAAGGGCCTGAG-1	other
AATCCATGCAAGGGTG-1	other
AATCGCCTCAGCGCCA-1	other
AATCGCGCAGAGGACT-1	other
AATCGGGACACTACGA-1	other
AATCTAGGTTTACTTG-1	other
AATCTATGCCGGAGCC-1	other
AATCTCTACTGTGGTT-1	other
AATCTGCGTTGGGACG-1	other
AATCTGGCTTTCTAGT-1	other
AATGACAGCAATGTCT-1	other
AATGACGTAGGATGTC-1	other
AATGACTGTCAGCCGG-1	other
AATGAGTTCGCATATG-1	other
AATGATGATACGCTAT-1	other
AATGATGCGACTCCTG-1	other
AATGCAACCGGGTACC-1	other
AATGCACCAAGCAATG-1	other
AATGGTCCACCGTTCA-1	other
AATGGTTCTCACAAGC-1	other
AATGTATGGCACTGTA-1	other
AATGTGCCCGAGGTGT-1	other
AATGTGCTAATCTGAG-1	other
AATTAAAGGTCGGCGT-1	other
AATTAACGGATTTCCA-1	other
AATTACGAGACCCATC-1	other
AATTACTCGTACGCTC-1	other
AATTAGCGCTGCAGCG-1	other
AATTCATAAGGGATCT-1	other
AATTCATTGTCATGCA-1	other
AATTCCAAGCATGTAC-1	other
AATTCGATTCGAGGAT-1	other
AATTCTAGAGTTAGGC-1	other
AATTGAACGCTCTGGT-1	other
AATTTGGGACATAGTA-1	other
AATTTGGTTCCAAAGA-1	other
ACAAACCATGCGTCCT-1	other
ACAAAGAAGGTAGGCC-1	other
ACAAAGCATGACCTAG-1	other
ACAAATCGCACCGAAT-1	other
ACAAATGGTAGTGTTT-1	other
ACAACAGCATGAGCTA-1	other
ACAACGGTCCCTGCGA-1	other
ACAAGCAGTGCCTAGC-1	other
ACAAGGAAATCCGCCC-1	other
ACAAGGACAAGAGGTT-1	other
ACAAGGATGCTTTAGG-1	other
ACAAGGGCAGGCTCTG-1	other
ACAATAGTCGTACGTT-1	other
ACAATCCATTTAAACC-1	other
ACAATGAATACGGAGA-1	other
ACAATTGTGTCTCTTT-1	other
ACAATTTAGGAGGCTC-1	other
ACAATTTGAGCAGTGG-1	other
ACAATTTGGCCATATT-1	other
ACACAAATATTCCTAG-1	other
ACACACCAGGACCAGT-1	other
ACACACTTTCTACACG-1	other
ACACATGATCAAATCT-1	other
ACACCACATAATTAGC-1	other
ACACCCAGCATGCAGC-1	other
ACACCCGAGAAATCCG-1	other
ACACCGGTCTGACCGC-1	other
ACACCTTAAGTAGGGC-1	other
ACACCTTACTACTTGC-1	other
ACACGAGACTCCTTCT-1	other
ACACGGCACTATGCAT-1	other
ACACGGGAACTTAGGG-1	other
ACACTCCAATGTCACT-1	other
ACACTGATCAAGGTGT-1	other
ACAGAACTGAGAACAA-1	other
ACAGATTAGGTTAGTG-1	other
ACAGCATAGAGCCAGT-1	other
ACAGCGACATTCTCAT-1	other
ACAGCGCACCCGCAGC-1	other
ACAGGCTTGCCCGACT-1	other
ACAGGTGGAGGTGAGG-1	other
ACAGTAATACAACTTG-1	other
ACATAAGTCGTGGTGA-1	other
ACATAATAAGGCGGTG-1	other
ACATCAGCTGGGACGC-1	other
ACATCCCGGCCATACG-1	other
ACATCCTGGTAACTGT-1	other
ACATCGATCGTTTACC-1	other
ACATCGGTCAGCCGCG-1	other
ACATCGTATGCAATGG-1	other
ACATCGTTAACCTAGT-1	other
ACATGGCGCCAAAGTA-1	other
ACATGGCTCAATTTAG-1	other
ACATTAGTTTATATCC-1	other
ACATTCGCGCGGAATA-1	other
ACCAAACACCCAGCGA-1	other
ACCAACACCACACACT-1	other
ACCAACGCTTATTTAT-1	other
ACCAAGAACGCGTGTC-1	other
ACCAATATGCAAGTTA-1	other
ACCACAACTCAGAACA-1	other
ACCACAAGTTTCTATC-1	other
ACCACCAATGTAACAA-1	other
ACCACCCTCTCTTCTA-1	other
ACCACGTGCAGCTATA-1	other
ACCAGACCATAACAAC-1	other
ACCAGTGCCCGGTCAA-1	other
ACCAGTGCGGGAGACG-1	other
ACCATATCCGCAATAA-1	other
ACCATCCGCCAACTAG-1	other
ACCATCGTATATGGTA-1	other
ACCCAACGCCCGTGGC-1	other
ACCCACCTACATGCTC-1	other
ACCCATCTTGAGGGTA-1	other
ACCCATTTGTCCCTCT-1	other
ACCCGAGCGAAATTAC-1	other
ACCCGATTGGTTCCGA-1	other
ACCCGGAAACTCCCAG-1	other
ACCCGGATGACGCATC-1	other
ACCCGGTTACACTTCC-1	other
ACCCGTGTCATCAGTA-1	other
ACCCTATAGGACTGAG-1	other
ACCCTATGCCATATCG-1	other
ACCCTCCCTTGCTATT-1	other
ACCCTGGTAACGCCCT-1	other
ACCCTTCATCTGCGAA-1	other
ACCCTTTAGTTCTCCA-1	other
ACCGAAAGGGCCCTGC-1	other
ACCGACACATCTCCCA-1	other
ACCGACTGAGTCCCAC-1	other
ACCGATGGTAGCATCG-1	other
ACCGCGGTGGAAGTCG-1	other
ACCGGGCCTTTGTTGA-1	other
ACCGGTCAGGTACACC-1	other
ACCGTGACCACGTGGG-1	other
ACCGTTCCCGCTCTGA-1	other
ACCTAAGTACCTTTCA-1	other
ACCTAATCGACTTCCT-1	other
ACCTACAGTATGTGGT-1	other
ACCTACTATAAATCTA-1	other
ACCTCCGCCCTCGCTG-1	other
ACCTCCGTTATTCACC-1	other
ACCTCGAACTTATGCT-1	other
ACCTGCGTGTCATGTT-1	other
ACGAAATGGGCGGCAC-1	other
ACGACTGGTCATACTC-1	other
ACGAGAACCCATCACG-1	other
ACGAGATATTTGCTTA-1	other
ACGAGGATACCACTCT-1	other
ACGAGGTTTACAACGT-1	other
ACGAGTACGGATGCCC-1	other
ACGATACATAGAACTA-1	other
ACGATCATACATAGAG-1	other
ACGATCATCTTGTAAA-1	other
ACGATGCATATGTTAT-1	other
ACGATGGATCCGATGC-1	other
ACGCAAACTAATAGAT-1	other
ACGCAATCACTACAGC-1	other
ACGCATACGTTTACTA-1	other
ACGCATTCGTGAGTAC-1	other
ACGCCAGATGATTTCT-1	other
ACGCCGCTAGACGACC-1	other
ACGCGAAGTCAGACGA-1	other
ACGCGCTACACAGGGT-1	other
ACGCGGGCCAAGGACA-1	other
ACGCGTTTCTTAAGAG-1	other
ACGCTAGTGATACACT-1	other
ACGCTGTGAGGCGTAG-1	other
ACGGAATTTAGCAAAT-1	other
ACGGACTCTCAAAGCG-1	other
ACGGAGCGCAAATTAC-1	other
ACGGATGGTGCGGATA-1	other
ACGGCACTTGCTTGGG-1	other
ACGGCCAACATGGACT-1	other
ACGGCGACGATGGGAA-1	other
ACGGCTGGATGTAGAA-1	other
ACGGGAGTGTCGGCCC-1	other
ACGGGCGTATGCGACA-1	other
ACGGGTCATGTGACTT-1	other
ACGTACAGATTTCTCT-1	other
ACGTACTTTGGCACGG-1	other
ACGTAGATTGCTGATG-1	other
ACGTATTACTCCGATC-1	other
ACGTCTCGTTCCGGGA-1	other
ACGTGCGCCTCGTGCA-1	other
ACGTTAATGTCGAAGA-1	other
ACGTTAGATTTGCCCG-1	other
ACGTTATTGGTCACTC-1	other
ACGTTCCGCGCTCCGT-1	other
ACGTTCGCAATCAATT-1	other
ACGTTCGTTCAGGAAA-1	other
ACGTTTAGTTGTGATC-1	other
ACTAATACGTCAGGCG-1	other
ACTACAAAGAGAGGTG-1	other
ACTACATCCCGACAAG-1	other
ACTACGCGTTAGAATT-1	other
ACTAGTTGCGATCGTC-1	other
ACTATATGCTGTGTTC-1	other
ACTATCCAGGGCATGG-1	other
ACTATGTCCAGCTGCC-1	other
ACTATTCGTCCGTGGT-1	other
ACTATTTCCGGGCCCA-1	other
ACTCAACGAATGTATT-1	other
ACTCAAGTGCAAGGCT-1	other
ACTCAATAAAGGCACG-1	other
ACTCAGACCTGCTTCT-1	other
ACTCATGGCAGCCTTC-1	other
ACTCCAATATCATCAT-1	other
ACTCCCATTCCTAAAG-1	other
ACTCCCGAATTCGTTT-1	other
ACTCCCGTAGACTAGG-1	other
ACTCCCTAATGCTAAA-1	other
ACTCCCTAGAATAGTA-1	other
ACTCGATGTATTTCAT-1	other
ACTCGCGATCTGACGC-1	other
ACTCGTAACCCGTCCT-1	other
ACTCGTCAGTAATCCC-1	other
ACTCTCTGACTTAGGT-1	other
ACTCTCTTATACACGA-1	other
ACTCTTCAGCTCCCGC-1	other
ACTCTTGTATAGTAAC-1	other
ACTGAAACGCCGTTAG-1	other
ACTGAATGGCGAAAGT-1	other
ACTGCCCGCCATTCTC-1	other
ACTGCCGTCGTAACTC-1	other
ACTGCGGACACACCGT-1	other
ACTGCTCGGAAGGATG-1	other
ACTGTACGATACACAT-1	other
ACTGTAGCACTTTGGA-1	other
ACTGTATACGCGAGCA-1	other
ACTGTCCAGGATTATA-1	other
ACTGTCTTCTTTAGAA-1	other
ACTGTGCTAGTAGATC-1	other
ACTTACCGGGCGCGCA-1	other
ACTTACGCATCCACGC-1	other
ACTTAGTACGACAAGA-1	other
ACTTATACTTACCCGG-1	other
ACTTATTAGGATCGGT-1	other
ACTTATTTATGTGCCA-1	other
ACTTCAGGCTGATCCC-1	other
ACTTCCATGCGGGACA-1	other
ACTTCGCCATACGCAC-1	other
ACTTCGCTAGCGAGTG-1	other
ACTTGACTCCCTCTTT-1	other
ACTTGGGACCCGGTGG-1	other
ACTTGTAGTCCCTTCA-1	other
ACTTGTGGATGGAACG-1	other
ACTTTACCCTCATGAA-1	other
ACTTTCCTATAGCTTC-1	other
ACTTTGACTGCATCCT-1	other
ACTTTGGTCGTGCTCC-1	other
AGAACCCAGCGTGACA-1	other
AGAACCCTCAATTGGG-1	other
AGAACGTGGTACATTC-1	other
AGAAGAGCGCCGTTCC-1	other
AGAAGGTACACTTCAC-1	other
AGAAGGTTGCCGAATT-1	other
AGAAGGTTGTAGGTCG-1	other
AGAAGTGATTCGTGAT-1	other
AGAATAAATCTTCAGG-1	other
AGAATGCGGGTTCGGA-1	other
AGAATTATGGATTCGA-1	other
AGAATTGTTTGACATA-1	other
AGACAGCTCAGAATCC-1	other
AGACATAGATCCTTCC-1	other
AGACCAAACCACACCT-1	other
AGACCATGGGATACAA-1	other
AGACCCACCGCTGATC-1	other
AGACCCGCCCTCCTCG-1	other
AGACCGCTCCGCGGTT-1	other
AGACCGGGAAACCCTG-1	other
AGACGAAGTGCCGGTC-1	other
AGACGACGATGCCGCT-1	other
AGACGGGCCGATTTAA-1	other
AGACTAGCCTTCCAGA-1	other
AGACTGTTACCGGGTC-1	other
AGAGAAACACCAGAAA-1	other
AGAGAACCGTCTAGGA-1	other
AGAGATCTCTAAAGCG-1	other
AGAGCAGTTATGAGAC-1	other
AGAGCGGGCTAATCAT-1	other
AGAGCGTACAAGCTCG-1	other
AGAGCTACGAAAGCAT-1	other
AGAGGCTTCGGAAACC-1	other
AGAGTAAACTTCACTA-1	other
AGAGTATAGTGTTACG-1	other
AGAGTTAGAGACCGAT-1	other
AGATAACTTCAGGGCC-1	other
AGATACCGGTGTTCAC-1	other
AGATACGACTTCATAT-1	other
AGATACTCAAGATCGA-1	other
AGATATAATACGACTA-1	other
AGATCGTGCATAAGAT-1	other
AGATCTCAGGTGTGAT-1	other
AGATGACTCGCCCACG-1	other
AGATGAGGGTTGCGAT-1	other
AGATGATGGAGTCTGG-1	other
AGATGCAAGACGTGCA-1	other
AGATGCATCCTGTGTC-1	other
AGATTATAGGACGTTT-1	other
AGATTCACAACCGATA-1	other
AGCAAAGGCCGCTAGT-1	other
AGCAACATATCTTATT-1	other
AGCAACCGAAAGTAAT-1	other
AGCACACGTTTAGACT-1	other
AGCACCAGTACTCACG-1	other
AGCACTACCGGCCTGT-1	other
AGCACTACCTCACCAG-1	other
AGCACTTAAGGACGCC-1	other
AGCAGAAGGAGAAAGA-1	other
AGCAGCCAGATGAATA-1	other
AGCATATCAATATGCT-1	other
AGCATCATTTCGAAAG-1	other
AGCCAAGCTTTGTGTC-1	other
AGCCACAGGTTACCCG-1	other
AGCCACTCCCGTGCTT-1	other
AGCCCATACATGTAAG-1	other
AGCCCGCAACAAGCAG-1	other
AGCCCGGCATTAGAGG-1	other
AGCCCGGTAGCCTGTA-1	other
AGCCCTAAGCGAAGTT-1	other
AGCCCTCCCTGGTGGC-1	other
AGCCCTGTCGCACCGT-1	other
AGCCCTTCTAATCCGA-1	other
AGCCGCAAATTCAAAT-1	other
AGCCGTGGCTAAATGT-1	other
AGCCTAATACCCACGT-1	other
AGCCTTAAAGCGGAAG-1	other
AGCGACAGGAACGGTC-1	other
AGCGACATCCCATTCA-1	other
AGCGACCAACGATATT-1	other
AGCGCATAATGAATCG-1	other
AGCGCGGGTGCCAATG-1	other
AGCGCTAGAGCGATGT-1	other
AGCGCTTATGGGCAAG-1	other
AGCGGACACTTCGTAG-1	other
AGCGGCGGTTAGCGGT-1	other
AGCGGGAAGGGTCCAT-1	other
AGCGGGTCTGACACTC-1	other
AGCGGTTGCCGCTCTG-1	other
AGCGTACGAGAGCTAG-1	other
AGCGTCTGAACCCGCA-1	other
AGCGTGGTATTCTACT-1	other
AGCTAACAAGCAATGT-1	other
AGCTAGAAGCAGAAGT-1	other
AGCTATTTAATCCAAC-1	other
AGCTCCTTCGCACATC-1	other
AGCTCTAGACGTTCCA-1	other
AGCTCTTCCCAGTGCA-1	other
AGCTCTTCGTAACCTT-1	other
AGCTCTTTACTCAGTT-1	other
AGCTGAAGTAAACCAA-1	other
AGCTGTAACCTCAATC-1	other
AGCTTGATCTTAACTT-1	other
AGGAAGCTGTCCGCCG-1	other
AGGACAGTCGAATCCC-1	other
AGGACATCGCACGTCG-1	other
AGGACGACCCATTAGA-1	other
AGGACGCTCGATGTTG-1	other
AGGAGACATCCACAGT-1	other
AGGAGAGTCTGGCTAC-1	other
AGGAGGCCTTCGCGCG-1	other
AGGATAAAGTCGGGAT-1	other
AGGATATAGGGATTTA-1	other
AGGATCACGCGATCTG-1	other
AGGATTGCTTACGACA-1	other
AGGCAGATGCGTAAAC-1	other
AGGCAGGGAGCGTACT-1	other
AGGCATTGTCGTAGGG-1	other
AGGCCACATTGGTTAC-1	other
AGGCCACCCGTTATGA-1	other
AGGCCCAGTGACTGGT-1	other
AGGCCCATTGTACAGG-1	other
AGGCCCTAGAACGCCA-1	other
AGGCCTGAGAATCTCG-1	other
AGGCGGTTTGTCCCGC-1	other
AGGCGTCTATGGACGG-1	other
AGGCTATGGTTAGCTT-1	other
AGGCTTCCCGAAGAAG-1	other
AGGCTTGCTAGACACC-1	other
AGGGAAACGAGGTACT-1	other
AGGGACCGGCTGCGTT-1	other
AGGGACTCTACGCGAC-1	other
AGGGAGACATACTTCG-1	other
AGGGCAGCGGCGTGGT-1	other
AGGGCGAGCAGCTGAT-1	other
AGGGCGTGATCGGCTA-1	other
AGGGCTGCAGTTACAG-1	other
AGGGTCAGAGCACTCG-1	other
AGGGTCAGTAACCCTA-1	other
AGGGTCGATGCGAACT-1	other
AGGGTGCCGTTCTTTA-1	other
AGGGTGCTCTCGAGGG-1	other
AGGGTGGATAGTGCAT-1	other
AGGGTTCAGACGGTCC-1	other
AGGGTTCCCTTTGGTT-1	other
AGGGTTTAGTTCGGGA-1	other
AGGTAACCTCCTATTC-1	other
AGGTACGATATTGCCA-1	other
AGGTAGATCGAGATAT-1	other
AGGTAGGTACAAAGCT-1	other
AGGTATAATTGATAGT-1	other
AGGTATGCGGACATTA-1	other
AGGTCAGGTGAGAGTG-1	other
AGGTCGCGGAGTTACT-1	other
AGGTGGTGACCTTCGC-1	other
AGGTGTATCGCCATGA-1	other
AGGTTACACCATGCCG-1	other
AGGTTGAGGCACGCTT-1	other
AGGTTTCACACACCTT-1	other
AGTAACGTTCATCCTG-1	other
AGTAATGTCTTGCCGC-1	other
AGTACATCATTTATCA-1	other
AGTACCTTCGAGTGCT-1	other
AGTACGGCCCGTATCG-1	other
AGTACGGGCACCTGGC-1	other
AGTACGTGGCCTGTCT-1	other
AGTACTCTTATGCCCA-1	other
AGTAGAAGGCGCCTCA-1	other
AGTAGGAAGGAAGTTG-1	other
AGTAGGTAACATACAT-1	other
AGTATAATACTAGGCA-1	other
AGTATACACAGCGACA-1	other
AGTATGCTGGAGACCA-1	other
AGTATTTGGCACGACC-1	other
AGTCAAATGATGTGAT-1	other
AGTCAACACCACCATC-1	other
AGTCAAGATGACACTT-1	other
AGTCACTAGCTCTCGA-1	other
AGTCACTCCGCCTCAT-1	other
AGTCAGCCACCGCCTG-1	other
AGTCCATTGGCTGATG-1	other
AGTCCCGCCTTTAATT-1	other
AGTCCCTCGCAGAAAG-1	other
AGTCGACGGTCTCAAG-1	other
AGTCGGTTGCGTGAGA-1	other
AGTCGTATAAAGCAGA-1	other
AGTCGTCGACCACCAA-1	other
AGTCGTGGGCATTACG-1	other
AGTCTAAAGTATACTC-1	other
AGTCTCACAAGACTAC-1	other
AGTCTGGACATCCTTG-1	other
AGTCTTTAAAGTGTCC-1	other
AGTGAACAAACTTCTC-1	other
AGTGAAGATGGTGTCC-1	other
AGTGACCTACTTTACG-1	other
AGTGACTGTGACACAA-1	other
AGTGAGACTTCCAGTA-1	other
AGTGAGCCTCGCCGCC-1	other
AGTGAGGGTTTCTGAC-1	other
AGTGATAACCTGCGCG-1	other
AGTGATATGAGTAGTT-1	other
AGTGATTCAAGCAGGA-1	other
AGTGCACGCTTAAGAA-1	other
AGTGCGTAGCTCGTAA-1	other
AGTGCTAAACACAGCA-1	other
AGTGCTTGCACGAATA-1	other
AGTGGCGGCAATTTGA-1	other
AGTGGCGTCTGAAGGT-1	other
AGTGGCTCCGTCGGCC-1	other
AGTGGTGTTACCCGTG-1	other
AGTGGTTGCGTATAGG-1	other
AGTGTATTGCGCATTG-1	other
AGTGTGCTAAGATCGC-1	other
AGTGTGGTCTATTGTG-1	other
AGTTAAACACTTGCGA-1	other
AGTTAAGCGGTCCCGG-1	other
AGTTAAGTCAACCGCT-1	other
AGTTACCCTTAAGACT-1	other
AGTTACCGCACATGGT-1	other
AGTTACTCTATCGTGG-1	other
AGTTCACCGGTTGGAC-1	other
AGTTCCTACAGAATTA-1	other
AGTTCCTATTTATGTT-1	other
AGTTCTGCGTTGTATC-1	other
AGTTGACATCGGCTGG-1	other
AGTTGACGGTCCTTGC-1	other
AGTTGCTGACTGATAT-1	other
AGTTTATGTAAAGACA-1	other
AGTTTCGCAGGTCGGA-1	other
AGTTTGCACCTGCCTC-1	other
AGTTTGGCACGGGTTG-1	other
AGTTTGGCCAGACCTA-1	other
ATAAACGGACCCGTAA-1	other
ATAAAGGCTCGGTCGT-1	other
ATAAAGGTCAAGTACG-1	other
ATAAATATTAGCAGCT-1	other
ATAACGCCGGAGGGTC-1	other
ATAACGGAGTCCAACG-1	other
ATAAGGTGGAGAACAT-1	other
ATAAGTAGGATTCAGA-1	other
ATAAGTAGGGCGACTC-1	other
ATAAGTTACCGCGACG-1	other
ATAATACCGTTAGCCG-1	other
ATAATAGCTGTTGAAT-1	other
ATAATAGTGTAGGGAC-1	other
ATAATCTTGGAGAACC-1	other
ATAATTAGCTAAGTAG-1	other
ATACAGGCCCTCCAAT-1	other
ATACCACGGGCAACTT-1	other
ATACCAGGCTAATAGA-1	other
ATACCGTCATCCATAA-1	other
ATACCTAACCAAGAAA-1	other
ATACGAAGGCTTTCCA-1	other
ATACGCCGGCGAAACC-1	other
ATACGGAACGTCGTTT-1	other
ATACGGGTTTCGATTG-1	other
ATACGGTGAAGATGCA-1	other
ATACGTACTTAGCCAC-1	other
ATACGTCCACTCCTGT-1	other
ATACGTTATGCACGGA-1	other
ATACTAGCATGACCCT-1	other
ATACTCTCGCCACTCT-1	other
ATACTGCCTTACACCG-1	other
ATACTTGTTCTCGAGC-1	other
ATAGACAACGGGACCT-1	other
ATAGACGAAGAGAAAG-1	other
ATAGAGTACTGGGACA-1	other
ATAGAGTTATCAACTT-1	other
ATAGCAACTAGGGAAG-1	other
ATAGCCTCAGTACCCA-1	other
ATAGCTGCTCTTGTTA-1	other
ATAGGCGGCTATAGAA-1	other
ATAGGCTAGCTTCGCA-1	other
ATAGGGATATCCTTGA-1	other
ATAGGTTGGGCAGATG-1	other
ATAGTCTTTGACGTGC-1	other
ATAGTGAAGCGTTCTC-1	other
ATAGTTCCACCCACTC-1	other
ATATAAAGCGCTCGTG-1	other
ATATAAATGTAGCTGC-1	other
ATATACATGTATGGTA-1	other
ATATAGAGTATTGGTC-1	other
ATATCAACCTACAGAG-1	other
ATATCGGTAGGGAGAT-1	other
ATATCGTTCCTCGAAC-1	other
ATATCTCCCTCGTTAA-1	other
ATATCTTAGGGCCTTC-1	other
ATATGTCTCCCTAGCC-1	other
ATATTCAGTTAAACCT-1	other
ATATTCCACATAGTGA-1	other
ATATTCCCACAGGTCA-1	other
ATATTGCTGTCAAAGT-1	other
ATATTTAACCCTCAAG-1	other
ATCAAACACTGTTCCA-1	other
ATCAAACGAAGGTTTG-1	other
ATCAATCTGGGCTGCA-1	other
ATCAATGCCGTGGCTG-1	other
ATCACATTAGAATATC-1	other
ATCACGTGCTAATTAA-1	other
ATCACTTCATCCTCGC-1	other
ATCAGACGGCACGCCG-1	other
ATCAGCCTCATGCTGC-1	other
ATCAGCTCGTCCACTA-1	other
ATCAGGTAGCTGACAG-1	other
ATCAGGTCGCCATTGC-1	other
ATCAGTAGGCAGGGAT-1	other
ATCATCCAATATTTGT-1	other
ATCATGGACTACCGAC-1	other
ATCCAATGGAGGGTCC-1	other
ATCCAATGGTACCGAA-1	other
ATCCACATCGACAGAA-1	other
ATCCACGCTAAATGTT-1	other
ATCCAGAGCAACAACC-1	other
ATCCAGGATTCGTGAA-1	other
ATCCCATCCACAGCGC-1	other
ATCCTACCTAAGCTCT-1	other
ATCCTGAATCGCTGCG-1	other
ATCCTGCGTGGAATGG-1	other
ATCCTGCTGCAGATAG-1	other
ATCGACCCAATACAGA-1	other
ATCGCACGATTGTTCA-1	other
ATCGCACGCCGGGAGA-1	other
ATCGCCAGTCAACATT-1	other
ATCGCTGCGTGCAGCA-1	other
ATCGCTTTACGTCTCA-1	other
ATCGGAGACAGACGGC-1	other
ATCGGCAAGCAGTCCA-1	other
ATCGGTTACCTAGTAA-1	other
ATCGTCCAATCGAGTC-1	other
ATCGTGGAAAGTCTGG-1	other
ATCGTTAGCTAGCGGA-1	other
ATCGTTCACTTTCGCC-1	other
ATCTAATATCCTACGG-1	other
ATCTAGCTTGTGAGGG-1	other
ATCTCCCTGCAATCTA-1	other
ATCTCGTGAGCGAAAC-1	other
ATCTGACATGGAAGGA-1	other
ATCTGATAGTGTCTTA-1	other
ATCTGCACCTCTGCGA-1	other
ATCTGCTGTTATCGCC-1	other
ATCTGGGCTGTTCTTG-1	other
ATCTGGTTAAGACTGT-1	other
ATCTGTAATTGTACCC-1	other
ATCTTGACCTGCAACG-1	other
ATCTTGACTTGTCCAA-1	other
ATCTTTCGTATAACCA-1	other
ATGAAGCCAAGGAGCC-1	other
ATGAAGTGGACCCAGC-1	other
ATGACGCCGGCTCTAA-1	other
ATGACGCGTTCTATCC-1	other
ATGACTATCAGCTGTG-1	other
ATGACTATGCGACATT-1	other
ATGAGGGCAGCGGCTA-1	other
ATGATCGGGAATAGAC-1	other
ATGATGCAATGGTACA-1	other
ATGCACCTTCCTTAAT-1	other
ATGCACGCGCTGTTCA-1	other
ATGCACTACCGCATTG-1	other
ATGCCAATCGCTCTGC-1	other
ATGCCATTTGCGACCA-1	other
ATGCCGGTCTTGCATA-1	other
ATGCCGGTTGATGGGA-1	other
ATGCGACAATTGGTCC-1	other
ATGCGACAGTCCCATT-1	other
ATGCGAGTCCCACCAC-1	other
ATGCTCAGTGTTGCAT-1	other
ATGCTCTGGCGCGGTA-1	other
ATGGAACCTTTGCACA-1	other
ATGGAGCAGGCCGTGA-1	other
ATGGATCCGGCGTCCG-1	other
ATGGATTGACCAAACG-1	other
ATGGCAGCATTACGAT-1	other
ATGGCAGCCGAGAAAC-1	other
ATGGCGGAATAGTCGC-1	other
ATGGCTGGAAATGGCC-1	other
ATGGGACCTGCTGAAC-1	other
ATGGGCCTCGGCCTCT-1	other
ATGGGTGTATACCTCC-1	other
ATGGTATTTACTGATT-1	other
ATGGTCGCGTGGTTTC-1	other
ATGTAAGGCTGCTCTT-1	other
ATGTACGATGACGTCG-1	other
ATGTAGCGCGCGTAGG-1	other
ATGTGAAAGCCTAATG-1	other
ATGTGCATCCGACGCA-1	other
ATGTGGACATCTTGAT-1	other
ATGTTACGAGCAATAC-1	other
ATGTTCCTGCCCACCT-1	other
ATGTTCGTCGACCCAC-1	other
ATGTTGTAGTCTGTTT-1	other
ATGTTTCGGCCCGGAG-1	other
ATTAAACATGCGGACC-1	other
ATTAATACTACGCGGG-1	other
ATTAATGAACCAGTCG-1	other
ATTAATTCGGTCACTC-1	other
ATTACAACTACCGGCC-1	other
ATTACATGTCAGTCTT-1	other
ATTACCACACTGCCTG-1	other
ATTACGCGCTGGCAGG-1	other
ATTACTAGCCTCTTGC-1	other
ATTACTTACTGGGCAT-1	other
ATTAGATTCCTCAGCA-1	other
ATTAGATTGATAGCGG-1	other
ATTAGGCGATGCTTTC-1	other
ATTATACTTTGCTCGT-1	other
ATTATAGCTACTTTAC-1	other
ATTATCGGAATGTACG-1	other
ATTATCTCGACAGATC-1	other
ATTATGAGACCCAATT-1	other
ATTATGCCATAGGGAG-1	other
ATTATTATGTCCGTCA-1	other
ATTCAACCATTTAAGG-1	other
ATTCACTGATGTTGGA-1	other
ATTCAGGACCTATTTC-1	other
ATTCAGTAGCAGGGTC-1	other
ATTCATATACTGTCCA-1	other
ATTCATCGTTGAGGCA-1	other
ATTCCCACATAAACAA-1	other
ATTCCTAAGACGTGGA-1	other
ATTCCTCCGCCAGTGC-1	other
ATTCCTTCCAGGCGGT-1	other
ATTCGACGCCGGGCCT-1	other
ATTCGTGCTATCTCTT-1	other
ATTCTCGTCTCTTTAG-1	other
ATTCTGAGTATGAACT-1	other
ATTCTTCGTACTTATG-1	other
ATTGAAGATCTTAGTG-1	other
ATTGACCGGCGATGAC-1	other
ATTGACGTAACTCGGT-1	other
ATTGATAGCAACGAGA-1	other
ATTGATCACCACATTT-1	other
ATTGATGAGTCCTAAC-1	other
ATTGCCTATTAGACCG-1	other
ATTGCCTTTATGTTTG-1	other
ATTGCGATCAGTAACT-1	other
ATTGCTGCTCCTCCAT-1	other
ATTGGATTACAGCGTA-1	other
ATTGGGAATATCTTGG-1	other
ATTGTACAACTCGGCT-1	other
ATTGTCGCAATACCTT-1	other
ATTGTCTGTTTCATGT-1	other
ATTGTGACTTCGCTGC-1	other
ATTTAACTCGTATTAC-1	other
ATTTACAGTTTACTGG-1	other
ATTTACTAAGTCCATT-1	other
ATTTCATTATTTCGCG-1	other
ATTTCCGGGTTCTGCG-1	other
ATTTGCGCGAGTAGCT-1	other
ATTTGTCTTGGGAGCT-1	other
ATTTGTTCCAGGGCTC-1	other
CAAACGAGTATCGCAG-1	other
CAAACGGTCGCACTTT-1	other
CAAACTACGATAGAGA-1	other
CAAACTATTGAGCTTC-1	other
CAAACTCGCGACGCCG-1	other
CAAAGATTATTGGGCC-1	other
CAAAGGTCATCTGAAA-1	other
CAAAGTCAGGTTAGCT-1	other
CAAATCTCTCACAAGG-1	other
CAAATGTCCTTCCGTG-1	other
CAAATTGGATTATGCC-1	other
CAAATTGTCAGCAAGC-1	other
CAACACATCTCCTGCC-1	other
CAACCTGAACCTGCCA-1	other
CAACGACCCGTTTACA-1	other
CAACGGTTCTTGATAC-1	other
CAACTATATCGAATGC-1	other
CAACTCCGTAACTTGC-1	other
CAACTCCTTGATCCCG-1	other
CAACTGCTCATCCGAT-1	other
CAACTTGTAGTGGGCA-1	other
CAAGACTCAGAAGCGC-1	other
CAAGAGGGCGGAGTAC-1	other
CAAGATATTATAACGT-1	other
CAAGCAACGTCGGAGT-1	other
CAAGCACCAAATGCCT-1	other
CAAGCGGCACATAATT-1	other
CAAGGATCGCATGTTC-1	other
CAAGGTCCTATAGGCT-1	other
CAAGTAAGTGATAGAC-1	other
CAAGTGAACTTTGGTT-1	other
CAAGTGTGGTTGCAAA-1	other
CAATAAACCTTGGCCC-1	other
CAATACGAGAGTCTGA-1	other
CAATACGCTCTGAGGC-1	other
CAATATTCTTGACCTA-1	other
CAATATTGGACTAGTG-1	other
CAATCCCTATACCAGC-1	other
CAATCCTGCCGTGGAG-1	other
CAATGAGGTTCGACTA-1	other
CAATGCGAGAAGTATC-1	other
CAATGGAATCTACATA-1	other
CAATGGATCTCTACCA-1	other
CAATGGTCGGCCTGGG-1	other
CAATGTGCCAACCCTT-1	other
CAATTAAGGGTGATGA-1	other
CAATTTCGTATAAGGG-1	other
CACAAGAAAGATATTA-1	other
CACAAGCTAAGAAAGG-1	other
CACAATGAGCTGCTAT-1	other
CACACACGCTAACGAG-1	other
CACACAGCTTGCGCTC-1	other
CACACAGGGATAGATT-1	other
CACACGCGCTGTCTTA-1	other
CACACGTTTCAATGGG-1	other
CACAGAGACGAGGACG-1	other
CACAGCACCCACGGCA-1	other
CACAGCTAGGGAGTGA-1	other
CACAGGGCCATATAGT-1	other
CACAGGGCCGTTGTCA-1	other
CACATATTAGCAGGAT-1	other
CACATCGTGCACGCGC-1	other
CACATCTCACCGACGA-1	other
CACATGATTCAGCAAC-1	other
CACATGTTTGGACATG-1	other
CACATTCTTTCGATGG-1	other
CACATTTCTTGTCAGA-1	other
CACCACGCCACACAGA-1	other
CACCAGTCAGCATGCA-1	other
CACCATCGGAGGAGAC-1	other
CACCATGATCGCAAAG-1	other
CACCCAAATCTTATGT-1	other
CACCCACACGTCACCC-1	other
CACCCACGAGGCAATT-1	other
CACCCGGTTTGTGACT-1	other
CACCCTAACAAGATCT-1	other
CACCCTTGGTGAGACC-1	other
CACCCTTTCCTCGCTC-1	other
CACCGATACACCGAGC-1	other
CACCGCCAGAAGGTTT-1	other
CACCGCCGACCAGCGA-1	other
CACCGCGTCCACTCTA-1	other
CACCGGAGATATCTCC-1	other
CACCGGTAGAGACATT-1	other
CACCGTATCCCATCCG-1	other
CACCGTTAGGGATCAC-1	other
CACCGTTGCGCGATAT-1	other
CACCTAATAGAGTCGT-1	other
CACCTAATCAGTTTAC-1	other
CACCTCGATGGTGGAC-1	other
CACCTTGCGAAACTCG-1	other
CACCTTGGCGCCTTTG-1	other
CACGAAAGTTAGTCCC-1	other
CACGCACAGCGCAGCT-1	other
CACGCAGCGAGGCTTT-1	other
CACGCGGAACTGTTGC-1	other
CACGGACGTGGATGGC-1	other
CACGGCGCGCCAAAGG-1	other
CACGGGATTGAGGGTT-1	other
CACGTCGGCAACCTCT-1	other
CACGTCTATGATGTGG-1	other
CACGTTCGTGCTCTAG-1	other
CACGTTTCGTACACAC-1	other
CACTAAAGTTGCCTAT-1	other
CACTACTCAGTTCTGT-1	other
CACTCAAGAGCTATGG-1	other
CACTCAGCTCTTGAGG-1	other
CACTCCTATGTAAGAT-1	other
CACTCCTCTCGGTCGG-1	other
CACTCGAGCTGAACAA-1	other
CACTCGGTTAGGAGGA-1	other
CACTCTCAAGCATCGA-1	other
CACTCTTCTGCTAGCC-1	other
CACTGACGATTGTGGA-1	other
CACTGTCCAAGTGAGA-1	other
CACTTAATCAGACGGA-1	other
CACTTCGCCACAGGCT-1	other
CACTTCGTCTTATCTC-1	other
CAGAACTTAGCCCTCT-1	other
CAGACACCGATCGCTG-1	other
CAGACCTGTAAGTGTT-1	other
CAGACGAACCTGATAC-1	other
CAGAGACGGTCACCCA-1	other
CAGAGCATGAGCTTGC-1	other
CAGAGGCGATGCATGA-1	other
CAGAGTGATTTAACGT-1	other
CAGATACTAACATAGT-1	other
CAGATCATTTAAAGTC-1	other
CAGATCCTGGTTTGAA-1	other
CAGCAGTCCAGACTAT-1	other
CAGCAGTCTGTGCTGC-1	other
CAGCCGGGCCCTCTAT-1	other
CAGCCTCCTGCAGAGG-1	other
CAGCCTCTCCTCAAGA-1	other
CAGCGATTCCCTTCAA-1	other
CAGCGCCAACACGATA-1	other
CAGCTCACTGAGACAT-1	other
CAGCTCGACAAGTTAA-1	other
CAGCTCGTGCTTGTGT-1	other
CAGCTGGCGTAACCGT-1	other
CAGCTTAGTAGGTAGC-1	other
CAGGAAGACTTTATAT-1	other
CAGGACAGCTGCCCTT-1	other
CAGGATATATCGTTGT-1	other
CAGGCCAGTACCACCT-1	other
CAGGCCGTTTGGGTGT-1	other
CAGGCGCACGGTGGTC-1	other
CAGGCGCCATGCTAGG-1	other
CAGGTTTAGTACTACA-1	other
CAGTAACTATTTATTG-1	other
CAGTAATCCCTCCCAG-1	other
CAGTACATTCTCTAAA-1	other
CAGTACCAGTTTACGT-1	other
CAGTAGCCCACGCGGT-1	other
CAGTCGAGGATGCAAT-1	other
CAGTCGGCCTAGATAT-1	other
CAGTCTCTCGGCTAAT-1	other
CAGTCTGTATACTGGG-1	other
CAGTGAATAAATGACT-1	other
CAGTGGTTGCACATGA-1	other
CAGTGTCCGCAGAATG-1	other
CAGTGTCGGCTGGCCC-1	other
CAGTGTTAATCTCTCA-1	other
CAGTTCAAATTGACAC-1	other
CAGTTCCGCGGGTCGA-1	other
CAGTTCGAGGACCCGA-1	other
CATAACGGACAGTCGT-1	other
CATAAGAAGCTTGGCT-1	other
CATAAGCTCTCCGTCT-1	other
CATAATGAGCGGGCGA-1	other
CATACAAAGCCGAACC-1	other
CATACACGGTTCCCAC-1	other
CATACCCGTACCCAGT-1	other
CATACGAACTAGCTGG-1	other
CATACGGCGTCTGGGC-1	other
CATACTTAGGCAATAC-1	other
CATACTTCTTTCTCCG-1	other
CATAGCCGCCCGGGAT-1	other
CATAGCGTTGCCCACC-1	other
CATAGTACATTGAGAG-1	other
CATAGTAGCATAGTAG-1	other
CATAGTCAAATACATA-1	other
CATAGTCCACAAGAAC-1	other
CATATACTACTGATAA-1	other
CATATAGGTACAGTCA-1	other
CATATGTCAGGCTACG-1	other
CATATTATTTGCCCTA-1	other
CATCAAACTGGCGCCC-1	other
CATCAACACCTACTAA-1	other
CATCATCTACCCGGAC-1	other
CATCATTACCCTGAGG-1	other
CATCCGCAGGCCCGAA-1	other
CATCCTCTCAAAGATC-1	other
CATCGCCCGCGGCCAA-1	other
CATCGGACGGGTTAAT-1	other
CATCGTCCGGTTACTA-1	other
CATCTAGTGAAGGGAA-1	other
CATCTATCCCGTGTCT-1	other
CATCTGCAGGATCATT-1	other
CATCTTACACCACCTC-1	other
CATGAACCGACATTTG-1	other
CATGAACCTCTTATCA-1	other
CATGACTTCGCTGAAT-1	other
CATGAGATGCACTCTC-1	other
CATGATGCACAATTCT-1	other
CATGATGGAAGTTAGC-1	other
CATGCACATGAGAGGC-1	other
CATGCATGGAGACCCT-1	other
CATGCCAACTCGCAAA-1	other
CATGCGACCAGTTTAA-1	other
CATGCGTTAGACAGAA-1	other
CATGCTGGCTCCAATT-1	other
CATGGATTGTCTTCCG-1	other
CATGGCAGGAAGATCG-1	other
CATGGGTATGCCTTAT-1	other
CATGGGTCGGGTGTGG-1	other
CATGGTAAGTAGCGTT-1	other
CATGGTATTAGTTTGT-1	other
CATGGTCTAGATACCG-1	other
CATGTAAGAGACATTT-1	other
CATGTAGGAGCGCCAA-1	other
CATGTCTCATTTATGG-1	other
CATTACATAGATTGTG-1	other
CATTACGTCGGCCCGT-1	other
CATTATCCCATTAACG-1	other
CATTATGCTTGTTGTG-1	other
CATTCACTGACAGCTA-1	other
CATTCCCATTCCGTCG-1	other
CATTCCCTAAGTACAA-1	other
CATTGATGAACACGCC-1	other
CATTGCGAAATGGGCG-1	other
CATTGCGGGTCAATTC-1	other
CATTGTGTGCTAGATC-1	other
CATTTAGCGGACCATG-1	other
CATTTATCGTTCAAGA-1	other
CATTTCTAGCAGACTA-1	other
CATTTGAGTGGTACGT-1	other
CCAAACAGAACCCTCG-1	other
CCAAAGCAGTTGGTTG-1	other
CCAAATAACAAGATTC-1	other
CCAAATCAAAGGGCAA-1	other
CCAACCTTATGTAACT-1	other
CCAACGATGCACTGAT-1	other
CCAACGCTTGCCAGGG-1	other
CCAAGAAAGTGGGCGA-1	other
CCAAGACTTCTGCGAA-1	other
CCAAGCGTAACTCGTA-1	other
CCAAGGAACAGAGAGG-1	other
CCAAGTTTCTACAGAT-1	other
CCAATAGTGCCGTCGA-1	other
CCAATCGGTAGATCGA-1	other
CCAATGTCACAGCAAG-1	other
CCAATTACGGGTCGAG-1	other
CCAATTGAATGTTAAT-1	other
CCACAATGTACGTCTT-1	other
CCACACTGAGATATTA-1	other
CCACAGCTGAAATCAT-1	other
CCACAGTACCCATCCT-1	other
CCACCAACTTTACTGT-1	other
CCACCCAAGGAAAGTG-1	other
CCACGAATTTAACCTC-1	other
CCACGAGAAGAGAATC-1	other
CCACGGAGCCATAAGA-1	other
CCACGGCAGGTGTAGG-1	other
CCACGGTGCCCGGTAG-1	other
CCACGTAAATTAGACT-1	other
CCACTATCCGGGTCAC-1	other
CCACTGGTGGCTGGTT-1	other
CCAGAAAGCAACTCAT-1	other
CCAGAGACAAAGCCGG-1	other
CCAGATAGTTGAGTGA-1	other
CCAGCCTGGACCAATA-1	other
CCAGCGGGATCACCAG-1	other
CCAGCTACGCCTCATA-1	other
CCAGCTCGAACGCATT-1	other
CCAGCTGATGGTACTT-1	other
CCAGCTTCCGCCCGCA-1	other
CCAGGGACGTGGCCTC-1	other
CCAGTAGTCTGATCCA-1	other
CCAGTCAAATCTCTTA-1	other
CCAGTCCATTATTCGA-1	other
CCAGTCTAGACGGCGC-1	other
CCAGTCTTGTCATAGA-1	other
CCATAAACAACCCGAC-1	other
CCATACCTTTACTTGT-1	other
CCATAGGTTGGCGTGG-1	other
CCATAGTCAGTAACCC-1	other
CCATATGGAAACTATA-1	other
CCATATTGGATCATGA-1	other
CCATCCATACCAAGTC-1	other
CCATCGCAGTTAAACT-1	other
CCATCTCACCAGTGAA-1	other
CCATCTTGTTCACAAT-1	other
CCATGCCCTAGATTTC-1	other
CCATGCCTGTTTAGTA-1	other
CCATGCTCTGCAGGAA-1	other
CCATGGCCCTTGTACC-1	other
CCATGTTCATCTATAT-1	other
CCATTCCCTGCCCACA-1	other
CCATTGTTTCCTCCAT-1	other
CCATTTCTACCTATTA-1	other
CCCAAACATGCTGCTC-1	other
CCCAACATACGTCGCG-1	other
CCCAACCACACTAACA-1	other
CCCAATGAGATTTGCA-1	other
CCCAATTTCACAACTT-1	other
CCCACTCCACGGTATC-1	other
CCCAGGTCTGAAGGCT-1	other
CCCAGTAAACTTGGGA-1	other
CCCAGTTAAGGCGCCG-1	other
CCCGAAGTTTCGCGAA-1	other
CCCGACCATAGTCCGC-1	other
CCCGAGTTTCTCCGTA-1	other
CCCGATAGCCTCGCCT-1	other
CCCGCAGCGCGAACTA-1	other
CCCGCAGGGCCCAAAG-1	other
CCCGCCATGCTCCCGT-1	other
CCCGCGCAATGCACCC-1	other
CCCGGGTCGTTCAGGG-1	other
CCCGGTGGAAGAACCT-1	other
CCCGGTGTATCGGAAT-1	other
CCCGTAAGTCTAGGCC-1	other
CCCGTAGCTGGGAAGA-1	other
CCCGTCAGCGTCTGAC-1	other
CCCGTGAGGGCGGTGA-1	other
CCCGTTTCGCAGATGT-1	other
CCCTAGGCAACAAGAG-1	other
CCCTATGTAGAGCAGA-1	other
CCCTCAGATCGAGAAC-1	other
CCCTCATTCTGGAATT-1	other
CCCTCCTCGCTCGTAT-1	other
CCCTCGATAATACACA-1	other
CCCTGAAATGAGTTGA-1	other
CCCTGACTAACAAATT-1	other
CCCTGATGTAACTCGT-1	other
CCCTGCCCAATCCGCT-1	other
CCCTGCGCTACGCATA-1	other
CCCTGGCTGTTCCTTC-1	other
CCCTGGTATGGGCGGC-1	other
CCCTGTTGGCAAAGAC-1	other
CCCTTTGACAGGTCTT-1	other
CCGAAAGTGGTGAGCA-1	other
CCGAACACTGGGCCTC-1	other
CCGAACCTTCCCGGCC-1	other
CCGAAGGGCGTACCGC-1	other
CCGAAGTATATTGTTC-1	other
CCGACAAACACATGAG-1	other
CCGACAAAGGGAGTGC-1	other
CCGACGGGCATGAGGT-1	other
CCGACGTAAACACAAC-1	other
CCGAGAAGTCGCATAA-1	other
CCGAGCTGTGCTTGTC-1	other
CCGAGGGATGTTAGGC-1	other
CCGATCTCAACCTTAT-1	other
CCGATTCGAGGGACCC-1	other
CCGCACAAAGACCAAC-1	other
CCGCACACGAACGTGT-1	other
CCGCACGTGACCTCGG-1	other
CCGCATGTGGTACGAT-1	other
CCGCCGGAACTTCTCG-1	other
CCGCCGGTCAACACAC-1	other
CCGCCGTTGAGGATAA-1	other
CCGCCTGCGAATTGGT-1	other
CCGCCTTGCGATGTCG-1	other
CCGCGATTTGGTAGGT-1	other
CCGCGGAATGCGTCAC-1	other
CCGCGGGTACGAAGAA-1	other
CCGCGTAGGTAAGGGC-1	other
CCGCTATCAGCACCAG-1	other
CCGCTGGTGCCATTCA-1	other
CCGCTTACCTCACTCT-1	other
CCGCTTGCTGACATGG-1	other
CCGGAATGGTTTCAGT-1	other
CCGGAGCGTACTTTCT-1	other
CCGGCACGACCGTTTC-1	other
CCGGCGCATATTGGAT-1	other
CCGGCGTGAGACTCTG-1	other
CCGGGACCCGCAGAGA-1	other
CCGGGCGGTCTCGTCA-1	other
CCGGGCTAAGAATTTC-1	other
CCGGGCTGCTCCATAC-1	other
CCGGTAATGGCTAGTC-1	other
CCGGTTTGTAATTGTG-1	other
CCGTAAGTTGGTCCCA-1	other
CCGTACCCAAGCGCCA-1	other
CCGTAGGAAATCCCTG-1	other
CCGTATCTCGTCGTAG-1	other
CCGTATTAGCGCAGTT-1	other
CCGTCAACCTCTGGCG-1	other
CCGTGAGGCATTCATG-1	other
CCGTGCCCATGACGGC-1	other
CCGTGGAACGATCCAA-1	other
CCGTGTTAAATTCCAT-1	other
CCGTTACGTTAGAACA-1	other
CCGTTCCGAATCTCGG-1	other
CCTAAAGGCTGACGCT-1	other
CCTAAATTAACGGTTC-1	other
CCTAAATTGTATCCTA-1	other
CCTAACCCAAACAAGT-1	other
CCTAACTAAGGCTCTA-1	other
CCTACAAGTCCGGAAT-1	other
CCTACATTCACAGACG-1	other
CCTACGGCTCAGTCGA-1	other
CCTACTGCGGCGGCCA-1	other
CCTACTGCTTACACTT-1	other
CCTAGGCGTAGCGATC-1	other
CCTAGGTAAAGGTAGC-1	other
CCTAGTTAGTCGCATG-1	other
CCTATAATGAGTGCCC-1	other
CCTATACCGTCCTGTC-1	other
CCTATATCGTGTCACG-1	other
CCTATATTTGTCCTGG-1	other
CCTATCTATATCGGAA-1	other
CCTATGAAGTGGTGCC-1	other
CCTATGGCTCCTAGTG-1	other
CCTATGGGTTACCGTC-1	other
CCTATGGTCAAAGCTG-1	other
CCTATGTCCACTCCAC-1	other
CCTCACCAATCTTGAC-1	other
CCTCACCTGAGGGAGC-1	other
CCTCACCTTAGCATCG-1	other
CCTCATGCAGCTACGA-1	other
CCTCCCGACAATCCCT-1	other
CCTCCGACAATTCAAG-1	other
CCTCCTAGCTAGAGTC-1	other
CCTCCTGAGCCCACAT-1	other
CCTCCTGTTGTGTCGT-1	other
CCTCGAAGTGGACGGG-1	other
CCTCGCCAGCAAATTA-1	other
CCTCGCGCGATATAGG-1	other
CCTCGCGCTGTGCGAT-1	other
CCTCGGACCGGGATAG-1	other
CCTCGGATGCTACCTG-1	other
CCTCGGTTTCCTTGCC-1	other
CCTCTAATCTGCCAAG-1	other
CCTCTACAAGGATTGG-1	other
CCTCTATCGATTAGCA-1	other
CCTCTCTCCCATCTAG-1	other
CCTCTGGCCTAGACGG-1	other
CCTCTGTACTATTCTA-1	other
CCTGAACGATATATTC-1	other
CCTGAATATTTACATA-1	other
CCTGAGAATAAATGCA-1	other
CCTGCCCGTTGTCTAG-1	other
CCTGCGATAGAACTGT-1	other
CCTGCGTTCTACGCTT-1	other
CCTGCTATTTGAGAAG-1	other
CCTGGAAACGTTCTGC-1	other
CCTGGCTAGACCCGCC-1	other
CCTGGTCGAATGTGGG-1	other
CCTGTAAGACATGATA-1	other
CCTGTACTCACGCCCA-1	other
CCTGTCACCCGGGCTC-1	other
CCTGTCCCTCACGTTA-1	other
CCTGTCGCCCGTAAAT-1	other
CCTGTTCAACCTCGGG-1	other
CCTGTTTGAAGACACG-1	other
CCTTCAGTTAAAGTGA-1	other
CCTTCCGCAACGCTGC-1	other
CCTTCGTATAGAATCC-1	other
CCTTCTCAGCGTTCCT-1	other
CCTTCTTGATCCAGTG-1	other
CCTTGACCACTTTATT-1	other
CCTTTAAGGGAGCACT-1	other
CCTTTCAATGAAGAAA-1	other
CCTTTGAATTATGGCT-1	other
CGAAACATAGATGGCA-1	other
CGAAACGCAATTCATG-1	other
CGAACAGTATGGGCGT-1	other
CGAACCCGCATGCGTC-1	other
CGAACCTCTTTCCTAG-1	other
CGAACGCCCAGTGCCG-1	other
CGAACGGCCGGACAAC-1	other
CGAAGCTATAAATTCA-1	other
CGAAGGGTTTCAGATT-1	other
CGAAGTTGCTCTGTGT-1	other
CGAATCTGCTCGACGC-1	other
CGAATGAAGTCATTGC-1	other
CGAATGACGCATAATG-1	other
CGAATGGTAGGTCGTC-1	other
CGACAATTTGATCTAA-1	other
CGACACGCTCCGACAG-1	other
CGACAGTTCGCGTTAT-1	other
CGACATGCGATCTTCT-1	other
CGACCCTTAACGCCGG-1	other
CGACGCATCCGTACCT-1	other
CGACTCAGGATGTTAT-1	other
CGACTTTGTATAGCCT-1	other
CGAGACCCTAGAGTGT-1	other
CGAGAGATGTGAACCT-1	other
CGAGAGCGCGTAGATA-1	other
CGAGAGGGTAGCCGCG-1	other
CGAGATTTCGCTCGGG-1	other
CGAGCACTTCAAGTTT-1	other
CGAGCGTTGATCAGCC-1	other
CGAGCTGGGCTTTAGG-1	other
CGAGGAGCTTCCATAT-1	other
CGAGGATCGGGAACGA-1	other
CGAGGCCAGGCATTGG-1	other
CGAGGCTAAATATGGC-1	other
CGAGGGACTGCGGTCG-1	other
CGAGGGTATCCAGGTG-1	other
CGAGTACTAAAGAGGA-1	other
CGAGTGAAGGTACCAG-1	other
CGAGTGCTATAGTTCG-1	other
CGAGTTCTGTCCCACC-1	other
CGAGTTTATCGGACTG-1	other
CGATAATACTCAGGTT-1	other
CGATACCTCGCGGACA-1	other
CGATATTAGCCGCAGG-1	other
CGATCATTAGAGGCAC-1	other
CGATCCGACCCAGTGC-1	other
CGATCCTCGCAACATA-1	other
CGATCTGTTGGAGGAC-1	other
CGATGGACCCTACGCC-1	other
CGATGTTGTTATCTAC-1	other
CGATTAAATATCTCCT-1	other
CGATTCGCCTGGCTGC-1	other
CGCAAACACGAGTTAC-1	other
CGCAATTACTTTCGGT-1	other
CGCAATTAGGGTAATA-1	other
CGCAATTCTACAATAA-1	other
CGCACATGTCCACTAC-1	other
CGCACGTCTGTTTATG-1	other
CGCACGTGCGCTATCA-1	other
CGCAGAAACATTTGCG-1	other
CGCAGATCTTCACCCG-1	other
CGCAGGCGATCCAAAC-1	other
CGCATCATGGCTTCAG-1	other
CGCATCCATCAGCCAG-1	other
CGCATGGTGCGATGCT-1	other
CGCATTAGCTAATAGG-1	other
CGCCAAGAAGCCGAGT-1	other
CGCCACAGGTCGCGAT-1	other
CGCCACCCGCATTAAC-1	other
CGCCATCCGATTATGA-1	other
CGCCCAGCACGCCTAG-1	other
CGCCCGCTTCCGTACA-1	other
CGCCCTAATTGTTCAA-1	other
CGCCCTTGAAGGCTGA-1	other
CGCCGACTATTCGCTA-1	other
CGCCGCCCATGCCTGT-1	other
CGCCGTCTACCCATCG-1	other
CGCCTCCCTCCTCTAT-1	other
CGCCTGGCCTACGTAA-1	other
CGCCTTTAGCATGCTC-1	other
CGCGACACTGCGCAGC-1	other
CGCGACCGCGACAGAT-1	other
CGCGAGAGGGACTTGT-1	other
CGCGAGTCTGCCGGGT-1	other
CGCGCAAATGTCCAGA-1	other
CGCGCATGTTTGATTG-1	other
CGCGCCCGACTTAATA-1	other
CGCGGCAGTATTACGG-1	other
CGCGGCTCAACTTGAA-1	other
CGCGGTAAGTCTAGCT-1	other
CGCGGTCACAAACCAA-1	other
CGCGTTCATGAAATAC-1	other
CGCTAGAGACCGCTGC-1	other
CGCTATACCGCCCACT-1	other
CGCTATTCAATGTATG-1	other
CGCTATTCTTAGGCTC-1	other
CGCTCGACATAATGAT-1	other
CGCTCTCCGTAGATTA-1	other
CGCTGGTGACTACCCT-1	other
CGCTGTGACGCCGCAC-1	other
CGCTGTGTGGATGTTG-1	other
CGCTTAGTATTGATAC-1	other
CGCTTATTCCCGGTCG-1	other
CGCTTCCACTGAAATC-1	other
CGCTTTCATACCGGTG-1	other
CGCTTTCTTGCATTCG-1	other
CGGAAAGAATCAAACG-1	other
CGGAAAGCAAATGTGC-1	other
CGGAACGTAAACATAG-1	other
CGGACGTTACTTGAAG-1	other
CGGAGCAATTTAATCG-1	other
CGGAGCATGGCGATCC-1	other
CGGAGCTTATAACACC-1	other
CGGAGTTTGAGAGACA-1	other
CGGATAAGCGGACATG-1	other
CGGATCCTCAAGGACT-1	other
CGGATGAATGCTGTGA-1	other
CGGCAAACATCGTGCG-1	other
CGGCAATAAGATCGCC-1	other
CGGCACCGTTAGCGCC-1	other
CGGCACTCAAGAAAGT-1	other
CGGCAGGGTCGGGTTG-1	other
CGGCCACGCACAAAGT-1	other
CGGCCAGAGCGACCAT-1	other
CGGCCCAACCTGTAGT-1	other
CGGCCCAGGTATATCC-1	other
CGGCGCCATCAATCCC-1	other
CGGCTCTAAAGCTGCA-1	other
CGGCTCTTCGTCGAAC-1	other
CGGCTTTGTATGATAA-1	other
CGGGAATATAGTATAC-1	other
CGGGAATTTATGTAAA-1	other
CGGGAGCTTCAGTGTA-1	other
CGGGAGTATACCGCCG-1	other
CGGGCAGCTAAACCGC-1	other
CGGGCCATAGCCGCAC-1	other
CGGGCCTTCTTTGTAA-1	other
CGGGTGTACCCATTTA-1	other
CGGTACTAGAATCAAA-1	other
CGGTAGAGGTGCAGGT-1	other
CGGTATAGGTATTAGC-1	other
CGGTCAAGTGGGAACC-1	other
CGGTCCGTCGCAAGCC-1	other
CGGTCTATCAACCCGT-1	other
CGGTGAAGACTAAAGT-1	other
CGGTGCAGATAGAACG-1	other
CGGTGCGCGTTGGTCC-1	other
CGGTGGGCTCCAGCCT-1	other
CGGTGTACTTGATCCC-1	other
CGGTTATCCAACAGTG-1	other
CGGTTCAAGTAGGTGT-1	other
CGGTTCCGGCTTCTTG-1	other
CGGTTGACCTGGCATA-1	other
CGGTTGAGTATCCTTC-1	other
CGGTTGGGTTCAAGTT-1	other
CGGTTTATGAAGGAAC-1	other
CGTAAAGCAAGAAATC-1	other
CGTAACTTCGACACTT-1	other
CGTACCGAAAGTCTAG-1	other
CGTACCTGATAGGCCT-1	other
CGTAGCGAATTGTCAG-1	other
CGTAGCGCCGACGTTG-1	other
CGTATTAAGAGATCTA-1	other
CGTATTGTTTCCTAAT-1	other
CGTCAAGGCTATAAAT-1	other
CGTCAATCTTTAACAT-1	other
CGTCACGTCCATTGGT-1	other
CGTCAGCTATTTACTC-1	other
CGTCAGTGCGCACAAG-1	other
CGTCATACCATATCCA-1	other
CGTCGCATGTGAGCCA-1	other
CGTCGCGGCGGGATTT-1	other
CGTCGCTTGGTTATAC-1	other
CGTCGGATAGTGTTGA-1	other
CGTCGGGTCTAAGCGC-1	other
CGTCGTCCTTCGCGAA-1	other
CGTCTGGAAGGGCCCG-1	other
CGTCTTGAGTGTGACG-1	other
CGTGAAGTTAATTCAC-1	other
CGTGACATTGGGTCGT-1	other
CGTGACCAGTCCTCTG-1	other
CGTGCAGACTGGGACA-1	other
CGTGCATTGTCGACGC-1	other
CGTGCCCTCCCGAAGA-1	other
CGTGCTGGCCTAGTCG-1	other
CGTGCTTCTACCTAAA-1	other
CGTGGAAGCCTCGTAC-1	other
CGTGGCCGAATATCTA-1	other
CGTGGTACCCAAAGGC-1	other
CGTGTCCCATTCGCGA-1	other
CGTGTGTTAAACCCTG-1	other
CGTTAAACTAGTTAGG-1	other
CGTTAATGTCCCGACG-1	other
CGTTAGCTCACAACTG-1	other
CGTTCAAGGAAACGGA-1	other
CGTTCAGACCCGCGAA-1	other
CGTTCATGGTGCGCGT-1	other
CGTTCTTCGCACACCT-1	other
CGTTGAATACCGCGCT-1	other
CGTTGAGCGACCGTCG-1	other
CGTTGAGTAATTGCGT-1	other
CGTTGCCCGCGTGGGA-1	other
CGTTGTAAACGTCAGG-1	other
CGTTGTAAGATTGATT-1	other
CGTTGTCGGCAATTGA-1	other
CGTTGTTTCAATTCCC-1	other
CGTTTAAGCGGAGCAC-1	other
CGTTTACAAGGCAGCT-1	other
CGTTTCACTTCGGGCG-1	other
CGTTTCGCTCATTACA-1	other
CGTTTGTGTAGAGGGT-1	other
CTAAAGAATGCCTACT-1	other
CTAAAGGGAAATAGGA-1	other
CTAAATCCGGTGTACA-1	other
CTAAATCCTATTCCGG-1	other
CTAACCGCGCGCCCGT-1	other
CTAACGAAACTTGCTG-1	other
CTAACTGATAATCGCC-1	other
CTAACTGGTCCGGTTC-1	other
CTAAGGGAATGATTGG-1	other
CTAATTCGCACGCGCT-1	other
CTAATTCTCAGATATT-1	other
CTAATTTCAACAACAC-1	other
CTACAAGAAATAACCC-1	other
CTACACTCGCAGATGG-1	other
CTACATATCGCGGGAC-1	other
CTACCCTAAGGTCATA-1	other
CTACGAACTAGGTCGA-1	other
CTACGACTAGCTATAA-1	other
CTACGATCCTATCCTA-1	other
CTACGCACGGAGTACC-1	other
CTACGCCATTTCCGAT-1	other
CTACGTGTTGCCACCA-1	other
CTACTATCATAGGTTT-1	other
CTACTATCTTTCAGAG-1	other
CTACTCAAGGTATAGT-1	other
CTACTCTAGGCCCGGC-1	other
CTACTGCCACCTGACC-1	other
CTAGACTGCATTTCGT-1	other
CTAGATAAACTCCTCG-1	other
CTAGATGTGAGTGTAA-1	other
CTAGATTTACGACGGC-1	other
CTAGCATAGTATAATG-1	other
CTAGCCGATGTTATGA-1	other
CTAGGCGCCCTATCAG-1	other
CTAGGGATAGGGACAA-1	other
CTAGGTCTGAAGGAAT-1	other
CTAGGTTCGGACGTGA-1	other
CTAGTAGAAAGGGATT-1	other
CTAGTATTCGGAATTA-1	other
CTAGTCACGTCTTAAG-1	other
CTAGTGAAGGACAGGA-1	other
CTAGTTACAACCCGGT-1	other
CTAGTTGGGCCCGGTA-1	other
CTATAAGAGCCAATCG-1	other
CTATAGGCGTTGATGT-1	other
CTATATCCAGCCTGGC-1	other
CTATCGACGAAATACA-1	other
CTATCGGGTCTCAACA-1	other
CTATGAACACCTTGCC-1	other
CTATGCCCGAATGCAA-1	other
CTATGGGAAGCGGAAT-1	other
CTATGTCACTAGCCCA-1	other
CTATGTCTATTGAAAC-1	other
CTATGTGAGTCACGGC-1	other
CTATTCATGTGTCCCA-1	other
CTATTGTGTTTGGTCA-1	other
CTATTTGGTTACGGAT-1	other
CTCAAACCACTGCCCG-1	other
CTCAACTAACCCGGAT-1	other
CTCAAGACATTAGCGC-1	other
CTCACATTTACTAAAT-1	other
CTCACTGTGATACTTA-1	other
CTCACTTGGCTGGTAA-1	other
CTCAGATTGTGATAAG-1	other
CTCAGGACTCACCTGT-1	other
CTCAGTCACGACAAAT-1	other
CTCATCACTTAGTGAT-1	other
CTCATGGCTCACAATC-1	other
CTCATGGTAATTTGCG-1	other
CTCATTAACGTTGCCC-1	other
CTCATTGCTCTAACAA-1	other
CTCATTTGATGGGCGG-1	other
CTCCCAATGAGTCGCG-1	other
CTCCCTCCTTTCGATC-1	other
CTCCGCCCACATGAGG-1	other
CTCCGGCCTAATATGC-1	other
CTCCGGCTTGTAGACA-1	other
CTCCTAAGTTATGTCT-1	other
CTCCTCCAGCTCACAC-1	other
CTCCTTTACGCAAGTC-1	other
CTCGAGACATACGATA-1	other
CTCGAGATCCAAAGCA-1	other
CTCGAGGCAAGTTTCA-1	other
CTCGAGGTCGAACAGT-1	other
CTCGATATTTGCGAGC-1	other
CTCGCACCTATATAGT-1	other
CTCGCATTGCATAGCC-1	other
CTCGCCGAATGTAGGG-1	other
CTCGGGATAACACCTA-1	other
CTCGGGTTCTCTGGCC-1	other
CTCGGTACCACTGCTC-1	other
CTCGGTCCGTAGCCTG-1	other
CTCGGTTGTCGGCCCT-1	other
CTCGTCGAGGGCTCAT-1	other
CTCGTTACGGCTACCA-1	other
CTCTAATGCATTGATC-1	other
CTCTACACTGGCGATT-1	other
CTCTAGCCCTCGGAAA-1	other
CTCTATTTGGCTGCAG-1	other
CTCTCACAATCGATGA-1	other
CTCTCGCTGTACTATG-1	other
CTCTCTAACTGCCTAG-1	other
CTCTGCAGGCATTCTT-1	other
CTCTGCGAAGCAAGCA-1	other
CTCTGGACGCCTGGTG-1	other
CTCTGTTTGAGGATTC-1	other
CTCTTCTATTGACTGG-1	other
CTCTTCTGGAAGTTAG-1	other
CTCTTGTCCCGCTTGG-1	other
CTGAAAGAGATCCGAC-1	other
CTGAATCCGAGACCTC-1	other
CTGAATTTATTGCCAG-1	other
CTGACTGCGCAGCTCG-1	other
CTGAGAAAGTTCGGCG-1	other
CTGAGCAAGTAACAAG-1	other
CTGAGCGAGACTTATT-1	other
CTGATAGTGTATCTCA-1	other
CTGATCCCTTTATGCA-1	other
CTGCACAACTACATAT-1	other
CTGCACCTAGTCCACA-1	other
CTGCACCTGGAACCGC-1	other
CTGCACTCCAGTACAG-1	other
CTGCCAAGGTTGGAAG-1	other
CTGCCATGCATCACAT-1	other
CTGCCCACGAAGCGTT-1	other
CTGCCTAGCCACCAAG-1	other
CTGCCTCATATGCAAC-1	other
CTGCCTTTAATACCTT-1	other
CTGCCTTTCTAGTAAA-1	other
CTGCGGGTGAAATGTT-1	other
CTGCGGTAGTCACGTG-1	other
CTGCGTTACGATATAA-1	other
CTGCTGAGGCCACGAA-1	other
CTGCTGTCTAACGAGC-1	other
CTGCTTGGCGATAGCT-1	other
CTGCTTTATGTCCGCG-1	other
CTGGAAATGGATGCTT-1	other
CTGGAAGACACGGTGG-1	other
CTGGACGCAGTCCGGC-1	other
CTGGATTTACACTTGA-1	other
CTGGCATCCGAATGAG-1	other
CTGGCGACATAAGTCC-1	other
CTGGCGCACAGGTCTG-1	other
CTGGCGGGAATAAGTA-1	other
CTGGCTCCTGCGGGAT-1	other
CTGGCTGATTCATCCT-1	other
CTGGCTGGTTGTCAGT-1	other
CTGGGATAAATAATGG-1	other
CTGGGATACGCTACCC-1	other
CTGGGCCTGCTATATC-1	other
CTGGGTAGGCAGTTAA-1	other
CTGGGTTGAGTTAAAG-1	other
CTGGTAACACATAGAA-1	other
CTGGTAACGAGCTCTT-1	other
CTGGTCATTCCAATCC-1	other
CTGGTCCTAACTTGGC-1	other
CTGGTGAATGGGCCTA-1	other
CTGGTTCAACGCATCA-1	other
CTGGTTCGCGAGCTAC-1	other
CTGGTTTCGAGCAAGA-1	other
CTGTACTTCTTAGCAT-1	other
CTGTAGCCATCTCACT-1	other
CTGTAGTGAGGATCGA-1	other
CTGTATGGTGTAGAAA-1	other
CTGTCAAATGGCTCGG-1	other
CTGTCACGCCAGGCGC-1	other
CTGTGCAGGGTAGGTC-1	other
CTGTGGTCGGGAGATA-1	other
CTGTTACCCAATCTAG-1	other
CTGTTCACTGCCTGTG-1	other
CTGTTCATCTCACGGG-1	other
CTTAAATAAGACCCAT-1	other
CTTAACTTCGAAGTAC-1	other
CTTACACGGTATTCCA-1	other
CTTACACTGGGAAATA-1	other
CTTAGCCCGGATAGTG-1	other
CTTAGCCTTCCACATG-1	other
CTTAGGTATAGACCAG-1	other
CTTAGGTCCCAATCGT-1	other
CTTAGTAGGCCTACAG-1	other
CTTAGTGTAGTAGCAT-1	other
CTTAGTTGAGGAATCG-1	other
CTTATGCGCTCAGGGC-1	other
CTTATGTTGACTACCA-1	other
CTTCAACTCCACTTGG-1	other
CTTCACGCCCTGGTAC-1	other
CTTCAGTGGTCGCCTA-1	other
CTTCATAGCTCAAGAA-1	other
CTTCATTGTCAGTGGA-1	other
CTTCCGCTCCGTGAAG-1	other
CTTCGGCCAATTGTTT-1	other
CTTCGTAGATAGGTGA-1	other
CTTCTATGTTGAAGTA-1	other
CTTCTATTAATGCTAG-1	other
CTTCTGGGCGTACCTA-1	other
CTTCTTACGTCGTATA-1	other
CTTGACCCGAAAGATA-1	other
CTTGAGGTTATCCCGA-1	other
CTTGAGTTAGGGTAAT-1	other
CTTGCAACCGCCTCCT-1	other
CTTGCCCAGGCTCTAC-1	other
CTTGGCCAAGCTGGGA-1	other
CTTGTACTTGTTGACT-1	other
CTTGTCAACATTCGAG-1	other
CTTGTGAGTCTTTGAC-1	other
CTTGTGCTCACCGATT-1	other
CTTGTTGCTGAGTCAA-1	other
CTTGTTTATGTAGCCA-1	other
CTTTAACTTTCAAAGG-1	other
CTTTAATATTGGTCGA-1	other
CTTTACCGAATAGTAG-1	other
CTTTAGGAACACTGTT-1	other
CTTTAGTGCTATTATT-1	other
CTTTCTGTGCGGGCTT-1	other
CTTTGCATCGCTCTTG-1	other
CTTTGGCGCTTTATAC-1	other
CTTTGGGATTGTTGCA-1	other
CTTTGTCGAATGCTCC-1	other
GAAACAGATGACCACC-1	other
GAAACAGCCATGCAGT-1	other
GAAACCATGGTGCGCT-1	other
GAAACCGAATTACCTT-1	other
GAAACCTATACAAATG-1	other
GAAACTCGTGCGATGC-1	other
GAAACTCTAATGAAGG-1	other
GAAAGAACAGCGTTAT-1	other
GAAAGCAGTGCACTTT-1	other
GAAAGCCCTTTGGACC-1	other
GAAAGTGACTAACTGC-1	other
GAAATACCTGCTGGCT-1	other
GAAATACTAAACGTTT-1	other
GAAATATCACCATCAG-1	other
GAAATATGCTTGAATG-1	other
GAAATCGCGCGCAACT-1	other
GAAATGGCGGTGTTAG-1	other
GAAATGGGATGTAAAC-1	other
GAAATTAGCACGGATA-1	other
GAAATTCACATCGCTG-1	other
GAAATTGTCTCTATAA-1	other
GAACACACATCAACCA-1	other
GAACAGATTACTAAAT-1	other
GAACATTAGTATGTTA-1	other
GAACCCTCTGTGTTCT-1	other
GAACCTCGACCTACAC-1	other
GAACCTTTAACGATCC-1	other
GAACGACCGAATGATA-1	other
GAACGATAAGTTAAAG-1	other
GAACGCGGGTCACACG-1	other
GAACGTCTCATGGTCG-1	other
GAACGTTAGGAAGACG-1	other
GAACTGTGGAGAGACA-1	other
GAAGAAACGATATTGT-1	other
GAAGAACGGTGCAGGT-1	other
GAAGCCACTGATTATG-1	other
GAAGCCTGCACATTCC-1	other
GAAGCGTGAGGAATTT-1	other
GAAGCTCGGACCCGTC-1	other
GAAGCTTGCTGACCGC-1	other
GAAGGAGTCGAGTGCG-1	other
GAAGGCTACCATTGTT-1	other
GAAGTCAGTTGCACTA-1	other
GAAGTCTCCCTAGCGA-1	other
GAAGTGATTTATCGTG-1	other
GAAGTGCTGGATAGCT-1	other
GAAGTTTCCACTCAAT-1	other
GAATAGACGCGACCCA-1	other
GAATAGCATTTAGGGT-1	other
GAATAGCCCTGCGGTC-1	other
GAATAGTGCTCGATTA-1	other
GAATATTCGGAGTCCC-1	other
GAATCGACATGGTCAC-1	other
GAATCGCCGGACACGG-1	other
GAATCTGAACATTCTC-1	other
GAATGAAGGTCTTCAG-1	other
GAATGCCGAAATGACC-1	other
GAATGCGAATCGGTTC-1	other
GAATGGGCTTATCGAC-1	other
GAATGTATGGCAGGTC-1	other
GAATGTGGTCCGGATT-1	other
GAATGTTGGGTAATCT-1	other
GAATTATAGTGAAAGG-1	other
GAATTTCTCGCTGCAG-1	other
GACAAACATATGCAGG-1	other
GACAACGACCATTGAA-1	other
GACAACGCAGCTTACG-1	other
GACACAAGGGAAGAAA-1	other
GACACGAGTTAGAGGA-1	other
GACACTGGAACCCGAT-1	other
GACAGATTTCTGGCTC-1	other
GACAGCCAGACCTGAC-1	other
GACAGGCACACACTAT-1	other
GACATACTGTCGCAGA-1	other
GACATCCGTCGAACTG-1	other
GACATCGATTTATAAC-1	other
GACCAGAGCCCTGTAG-1	other
GACCCAATTATGATAC-1	other
GACCCGTCGCCGGCTA-1	other
GACCGACGTGAAAGCA-1	other
GACCGACTGAAGCGTC-1	other
GACCGATTAAATATGT-1	other
GACCGCGTCTGACGTG-1	other
GACCGTCAGGTCGTGA-1	other
GACCGTGCTGACGGTG-1	other
GACCGTTACATGCGAC-1	other
GACCTTCCACGTCTAC-1	other
GACGACGATCCGCGTT-1	other
GACGAGGCTAATAAAC-1	other
GACGATATCACTGGGT-1	other
GACGCCGTAAAGGCTA-1	other
GACGCCTGTTGCAGGG-1	other
GACGCTTGCTTCTAAA-1	other
GACGGGTTGGCCCGTA-1	other
GACGGTCAATAGAAGC-1	other
GACGGTCCTAGGGTGT-1	other
GACGTGAGACTCCATG-1	other
GACGTGTAGGGATTAT-1	other
GACGTTCGTAAATACA-1	other
GACTAACACAGCACCT-1	other
GACTAAGTAGGCTCAC-1	other
GACTACAAAGCGGTGG-1	other
GACTACAATTGCTCGT-1	other
GACTAGGCCGTTAGGT-1	other
GACTCACCCACGTGAG-1	other
GACTCCCAGAATAAGG-1	other
GACTCCTTCCAATTGA-1	other
GACTCGCGGGAATGAC-1	other
GACTCGGTCGGCGGAT-1	other
GACTGATTGGTCACAA-1	other
GACTGCAAATCGAGCT-1	other
GACTGCGGCACGTGTA-1	other
GACTGCTGGTGAGAAA-1	other
GACTGGGCGCCGCAAC-1	other
GAGAATCTCACGATCA-1	other
GAGACCCTGCAACGCC-1	other
GAGACTGATGGGTAGA-1	other
GAGACTTCGCGACCGA-1	other
GAGAGCGCAGTCCCTG-1	other
GAGAGGGCGCGAGGTT-1	other
GAGAGGTGCATTCTGG-1	other
GAGAGTCTCGGGAGAG-1	other
GAGATCTGCTTGGCAT-1	other
GAGATCTGTCACTCCG-1	other
GAGATCTTCCATGACA-1	other
GAGATGACAATCCTTA-1	other
GAGATGGGAGTCGACA-1	other
GAGCACCTGTGTCCAG-1	other
GAGCACGGCGCCTCTT-1	other
GAGCATCAACAACTTG-1	other
GAGCATCATCCCTGGG-1	other
GAGCCACGGTAGTAGG-1	other
GAGCCAGCTACCTGTG-1	other
GAGCCGAGCGTTTATT-1	other
GAGCGAGGGAGTACCG-1	other
GAGCGCAAATACTCCG-1	other
GAGCGCGCACGAGTAG-1	other
GAGCGCTGTTAGGTAA-1	other
GAGCGGAATGCGGTGT-1	other
GAGCTAAGGGCATATC-1	other
GAGCTCTCGGACCTAA-1	other
GAGCTGTCGTCTCGGA-1	other
GAGGAATATCTCTTTG-1	other
GAGGAATGGAGAGGTT-1	other
GAGGAGATCCTCATGC-1	other
GAGGATAAACAGTGCT-1	other
GAGGCCCGACTCCGCA-1	other
GAGGCTATCAAAGTCG-1	other
GAGGGAGTCAGATCGC-1	other
GAGGGCATCGCGTATC-1	other
GAGGGCGCAGCTCTGC-1	other
GAGGGTAGTAACAAAG-1	other
GAGGTACATCCATCTT-1	other
GAGGTACGCGTGTCCC-1	other
GAGGTCCCAAAGATCT-1	other
GAGTAAGGCCACGGGA-1	other
GAGTACGGGTATACAA-1	other
GAGTAGATACTAGTTG-1	other
GAGTATACCCTAATCA-1	other
[truncated: 1,586 more rows]

## Sheet: 2.1.1
ACGCATTCGTGAGTAC-1	Nageotte Nodule
AGGATATAGGGATTTA-1	Nageotte Nodule
CAATTTCGTATAAGGG-1	Nageotte Nodule
CACATGATTCAGCAAC-1	Nageotte Nodule
CAGCAGTCTGTGCTGC-1	Nageotte Nodule
GAGCACCTGTGTCCAG-1	Nageotte Nodule
GCTAGAGTAGAGATGT-1	Nageotte Nodule
GGTAGACCGTTGGGCG-1	Nageotte Nodule
TAGGCCTATATAGTCT-1	Nageotte Nodule
TCGGAGTACATGAGTA-1	Nageotte Nodule
TTACACGATCTGCGAC-1	Nageotte Nodule
ACGCGGGCCAAGGACA-1	nearby_neuron
GAAGCGTGAGGAATTT-1	nearby_neuron
GGGACTGCATAGATAG-1	nearby_neuron
GTATCAAACGTTAGCT-1	nearby_neuron
GTGATCACTAACGCCT-1	nearby_neuron
TCAGCAAATGCATCTC-1	nearby_neuron
TCTGAACTCGTACCCG-1	nearby_neuron
TGCTCCACAGTTCTTA-1	nearby_neuron
AAACATTTCCCGGATT-1	other
AAACCGTTCGTCCAGG-1	other
AAACCTAAGCAGCCGG-1	other
AAACGAGACGGTTGAT-1	other
AAACGGGCGTACGGGT-1	other
AAACGGTTGCGAACTG-1	other
AAACTCGGTTCGCAAT-1	other
AAACTGCTGGCTCCAA-1	other
AAAGAATGTGGACTAA-1	other
AAAGACCCAAGTCGCG-1	other
AAAGGCTACGGACCAT-1	other
AAAGGCTCTCGCGCCG-1	other
AAAGGGATGTAGCAAG-1	other
AAAGGGCAGCTTGAAT-1	other
AAAGTCACTGATGTAA-1	other
AAAGTGTGATTTATCT-1	other
AAATACCTATAAGCAT-1	other
AAATAGGGTGCTATTG-1	other
AAATCCGATACACGCC-1	other
AAATCGTGTACCACAA-1	other
AAATCTAGCCCTGCTA-1	other
AAATGCTCGTTACGTT-1	other
AAATGGTCAATGTGCC-1	other
AAATTAACGGGTAGCT-1	other
AAATTTGCGGGTGTGG-1	other
AACAACTGGTAGTTGC-1	other
AACAATTACTCTACGC-1	other
AACACACGCTCGCCGC-1	other
AACAGGATGGGCCGCG-1	other
AACATTGTGACTCGAG-1	other
AACCATGGGATCGCTA-1	other
AACCCAGAGACGGAGA-1	other
AACCGAGCTTGGTCAT-1	other
AACCGCTAAGGGATGC-1	other
AACCTCGCTTTAGCCC-1	other
AACCTTTAAATACGGT-1	other
AACGATAATGCCGTAG-1	other
AACGATAGAAGGGCCG-1	other
AACGATATGTCAACTG-1	other
AACGCGGTCTCCAGCC-1	other
AACGCTGTTGCTGAAA-1	other
AACGGACGTACGTATA-1	other
AACGGCCATCTCCGGT-1	other
AACGTACTGTGGGTAC-1	other
AACGTCAGACTAGTGG-1	other
AACGTCGCTGCACTTC-1	other
AACGTGCGAAAGTCTC-1	other
AACTAGGCTTGGGTGT-1	other
AACTCAAGTTAATTGC-1	other
AACTCCAGAGCGTGTT-1	other
AACTCGATGGCGCAGT-1	other
AACTCTCAGTGTGCTC-1	other
AACTGATATTAGGCCT-1	other
AACTGGGTCCCGACGT-1	other
AACTGGTGTGGGCCTT-1	other
AACTTCTGCGTCTATC-1	other
AACTTGCCCGTATGCA-1	other
AACTTGCGTTCTCGCG-1	other
AAGACATACGTGGTTT-1	other
AAGACCCAACTGAACA-1	other
AAGACTGCAAGCTACT-1	other
AAGAGATGAATCGGTA-1	other
AAGAGCTCTTTATCGG-1	other
AAGAGGATGTACGCGA-1	other
AAGAGGCATGGATCGC-1	other
AAGAGGCCCTTTGGAA-1	other
AAGCACCCTGCGTATC-1	other
AAGCATACTCTCCTGA-1	other
AAGCGCAGGGCTTTGA-1	other
AAGCTAGATCGAGTAA-1	other
AAGCTCGTGCCAAGTC-1	other
AAGCTCTTTCATGGTG-1	other
AAGGAGCGGTTGGTGC-1	other
AAGGCGCGTAAAGCTT-1	other
AAGGCTGTGCTCATCG-1	other
AAGGTGATAAACCAGC-1	other
AAGTAGAAGACCGGGT-1	other
AAGTAGTGACGCGAGG-1	other
AAGTGAGTCGGGTTTA-1	other
AAGTGTTTGGAGACGG-1	other
AAGTTCACTCCAAGCT-1	other
AAGTTCGGCCAACAGG-1	other
AAGTTGTGATGTTATA-1	other
AAGTTTATGGGCCCAA-1	other
AATAACAACGCTCGGC-1	other
AATAACACTAGAACAA-1	other
AATACCTGATGTGAAC-1	other
AATAGAACAGAGTGGC-1	other
AATAGAATCTGTTTCA-1	other
AATAGTCCGTCCCGAC-1	other
AATATCAAGGTCGGAT-1	other
AATCATGTAAAGACTC-1	other
AATCCAAGGGCCTGAG-1	other
AATCGCCTCAGCGCCA-1	other
AATCGGTATAGCCCTC-1	other
AATCGTGAGCCGAGCA-1	other
AATGACGTAGGATGTC-1	other
AATGACTGTCAGCCGG-1	other
AATGAGTTCGCATATG-1	other
AATGCAACCGGGTACC-1	other
AATGGTTCTCACAAGC-1	other
AATGTTGTCGTGAGAC-1	other
AATTAAAGGTCGGCGT-1	other
AATTAACGGATTTCCA-1	other
AATTAGCGCTGCAGCG-1	other
AATTATACCCAGCAAG-1	other
AATTCCAAGCATGTAC-1	other
AATTCGATTCGAGGAT-1	other
AATTCTAGAGTTAGGC-1	other
AATTGAACGCTCTGGT-1	other
AATTGCAGCAATCGAC-1	other
ACAAAGCATGACCTAG-1	other
ACAAATCGCACCGAAT-1	other
ACAAATGGTAGTGTTT-1	other
ACAACAGCATGAGCTA-1	other
ACAACGGTCCCTGCGA-1	other
ACAAGCAGTGCCTAGC-1	other
ACAAGGAAATCCGCCC-1	other
ACAAGGACAAGAGGTT-1	other
ACAAGGATGCTTTAGG-1	other
ACAAGGGCAGGCTCTG-1	other
ACAATCCATTTAAACC-1	other
ACAATTGTGTCTCTTT-1	other
ACACAAAGACGGGTGG-1	other
ACACACCAGGACCAGT-1	other
ACACCCAGCATGCAGC-1	other
ACACCCGAGAAATCCG-1	other
ACACCTTAAGTAGGGC-1	other
ACACGAGACTCCTTCT-1	other
ACACGGGAACTTAGGG-1	other
ACACTGATCAAGGTGT-1	other
ACAGCGACATTCTCAT-1	other
ACAGGCACGGATCCTT-1	other
ACAGGCTTGCCCGACT-1	other
ACAGGTGGAGGTGAGG-1	other
ACATAATAAGGCGGTG-1	other
ACATACAATCAAGCGG-1	other
ACATCCCGGCCATACG-1	other
ACATCGATCGTTTACC-1	other
ACATCGGTCAGCCGCG-1	other
ACATCGTATGCAATGG-1	other
ACATTAGTTTATATCC-1	other
ACATTTGAAACCTAAC-1	other
ACCAACCGCACTCCAC-1	other
ACCAACGCTTATTTAT-1	other
ACCAAGAACGCGTGTC-1	other
ACCAAGTCATCGGCAG-1	other
ACCAATATGCAAGTTA-1	other
ACCACAAGTTTCTATC-1	other
ACCACGTGCAGCTATA-1	other
ACCAGTGCGGGAGACG-1	other
ACCATATCCGCAATAA-1	other
ACCATCGTATATGGTA-1	other
ACCCACCTACATGCTC-1	other
ACCCATCTTGAGGGTA-1	other
ACCCATTTGTCCCTCT-1	other
ACCCGGAAACTCCCAG-1	other
ACCCGGTTACACTTCC-1	other
ACCCGTGTCATCAGTA-1	other
ACCCTATAGGACTGAG-1	other
ACCCTATGCCATATCG-1	other
ACCCTCCCGTCAGGGC-1	other
ACCCTCCCTTGCTATT-1	other
ACCGAAAGGGCCCTGC-1	other
ACCGACACATCTCCCA-1	other
ACCGACTGAGTCCCAC-1	other
ACCGAGTCTCCTTATT-1	other
ACCGCAATAACTGCCT-1	other
ACCGGGCCTTTGTTGA-1	other
ACCTAATCGACTTCCT-1	other
ACGAAATGGGCGGCAC-1	other
ACGACTCTAGGGCCGA-1	other
ACGAGAACCCATCACG-1	other
ACGATCATACATAGAG-1	other
ACGATGCATATGTTAT-1	other
ACGCAAACTAATAGAT-1	other
ACGCATACGTTTACTA-1	other
ACGCCAGTGCGTTTGC-1	other
ACGCCGCTAGACGACC-1	other
ACGCGAAGTCAGACGA-1	other
ACGCGCTACACAGGGT-1	other
ACGGAACACGAGTGCC-1	other
ACGGACTCTCAAAGCG-1	other
ACGGATGGTGCGGATA-1	other
ACGGCACTTGCTTGGG-1	other
ACGGCCAACATGGACT-1	other
ACGGCGACGATGGGAA-1	other
ACGGTACAGTTCAATG-1	other
ACGTAGATTGCTGATG-1	other
ACGTAGGAGAGTCGCT-1	other
ACGTGCGCCTCGTGCA-1	other
ACGTTAATGTCGAAGA-1	other
ACGTTAGATTTGCCCG-1	other
ACGTTCCGCGCTCCGT-1	other
ACGTTCGTTCAGGAAA-1	other
ACGTTCTGTACAAGTC-1	other
ACTACCAGCTCTCTGG-1	other
ACTACGCGTTAGAATT-1	other
ACTATTTCCGGGCCCA-1	other
ACTCAACGAATGTATT-1	other
ACTCAAGTGCAAGGCT-1	other
ACTCAATAAAGGCACG-1	other
ACTCAGACCTGCTTCT-1	other
ACTCCCTAATGCTAAA-1	other
ACTCCCTAGAATAGTA-1	other
ACTCCGGCCGACCACT-1	other
ACTCGCCGTTCGATAA-1	other
ACTCGTCAGTAATCCC-1	other
ACTCTCTGACTTAGGT-1	other
ACTCTGACCTAATAGA-1	other
ACTCTTGTATAGTAAC-1	other
ACTGAAACGCCGTTAG-1	other
ACTGAATGGCGAAAGT-1	other
ACTGTACGATACACAT-1	other
ACTGTAGCACTTTGGA-1	other
ACTGTATACGCGAGCA-1	other
ACTGTCCAGGATTATA-1	other
ACTGTCTTCTTTAGAA-1	other
ACTGTGCTAGTAGATC-1	other
ACTTACGCATCCACGC-1	other
ACTTAGTACGACAAGA-1	other
ACTTATTAGGATCGGT-1	other
ACTTATTTATGTGCCA-1	other
ACTTCAGGCTGATCCC-1	other
ACTTCCATGCGGGACA-1	other
ACTTCGCCATACGCAC-1	other
ACTTGACTCCCTCTTT-1	other
ACTTGGGACCCGGTGG-1	other
ACTTTCCTATAGCTTC-1	other
AGAACGTGGTACATTC-1	other
AGAACTGTACTTTGTA-1	other
AGAAGAGCGCCGTTCC-1	other
AGAAGGTTGCCGAATT-1	other
AGAAGGTTGTAGGTCG-1	other
AGAATACAGGCTATCC-1	other
AGAATTGTTTGACATA-1	other
AGACATAGATCCTTCC-1	other
AGACCATGGGATACAA-1	other
AGACCCACCGCTGATC-1	other
AGACCCGCCCTCCTCG-1	other
AGACGAAGTGCCGGTC-1	other
AGACTAGCCTTCCAGA-1	other
AGAGCGGGCTAATCAT-1	other
AGAGCGTACAAGCTCG-1	other
AGAGGCTTCGGAAACC-1	other
AGATAACTTCAGGGCC-1	other
AGATACCAATAGAACC-1	other
AGATACCGGTGTTCAC-1	other
AGATACGACTTCATAT-1	other
AGATACTCAAGATCGA-1	other
AGATATAATACGACTA-1	other
AGATCTCAGGTGTGAT-1	other
AGATGACTCGCCCACG-1	other
AGATTATAGGACGTTT-1	other
AGCAAAGGCCGCTAGT-1	other
AGCACCAGTACTCACG-1	other
AGCACTACCTCACCAG-1	other
AGCACTTAAGGACGCC-1	other
AGCAGAAGGAGAAAGA-1	other
AGCAGCCAGATGAATA-1	other
AGCATATCAATATGCT-1	other
AGCATCGTCGATAATT-1	other
AGCATTACGAGGCAAG-1	other
AGCCAAGCTTTGTGTC-1	other
AGCCACAGGTTACCCG-1	other
AGCCCGCACTACAATG-1	other
AGCCCGGTAGCCTGTA-1	other
AGCCCTAAGCGAAGTT-1	other
AGCGACAGGAACGGTC-1	other
AGCGACATCCCATTCA-1	other
AGCGACCAACGATATT-1	other
AGCGATGCGCCTAATA-1	other
AGCGCATAATGAATCG-1	other
AGCGGACACTTCGTAG-1	other
AGCGGGAAGGGTCCAT-1	other
AGCGGGTCTGACACTC-1	other
AGCGTGGTATTCTACT-1	other
AGCTAAGTACGCAGGC-1	other
AGCTCCTTCGCACATC-1	other
AGCTCTAGACGTTCCA-1	other
AGCTCTTTACTCAGTT-1	other
AGCTTATAGAGACCTG-1	other
AGCTTCTTCTCGAGCA-1	other
AGGAAGCTGTCCGCCG-1	other
AGGACAGTCGAATCCC-1	other
AGGACATCGCACGTCG-1	other
AGGACGACCCATTAGA-1	other
AGGAGGCCTTCGCGCG-1	other
AGGATAAAGTCGGGAT-1	other
AGGATATCCGACTGCA-1	other
AGGCAGGGAGCGTACT-1	other
AGGCATTGTCGTAGGG-1	other
AGGCCACCCGTTATGA-1	other
AGGCCCATTGTACAGG-1	other
AGGCCTGAGAATCTCG-1	other
AGGCTATGGTTAGCTT-1	other
AGGCTTCCCGAAGAAG-1	other
AGGGACTCTACGCGAC-1	other
AGGGCGTGATCGGCTA-1	other
AGGGCTGCAGTTACAG-1	other
AGGGTTTAGTTCGGGA-1	other
AGGTAACCTCCTATTC-1	other
AGGTAGGTACAAAGCT-1	other
AGGTGCACGTCCACAT-1	other
AGGTGGTGACCTTCGC-1	other
AGGTTGAGGCACGCTT-1	other
AGGTTTCACACACCTT-1	other
AGTAACTATAGCAGCC-1	other
AGTAATCTAAGGGTGG-1	other
AGTAATGTCTTGCCGC-1	other
AGTACAGAAGCTTATA-1	other
AGTACTCTTATGCCCA-1	other
AGTAGGTAACATACAT-1	other
AGTATAATACTAGGCA-1	other
AGTATTTGGCACGACC-1	other
AGTCAACACCACCATC-1	other
AGTCAAGATGACACTT-1	other
AGTCACTAGCTCTCGA-1	other
AGTCAGCCACCGCCTG-1	other
AGTCGGCCCAAACGAC-1	other
AGTCGTATAAAGCAGA-1	other
AGTCGTCGACCACCAA-1	other
AGTCTGGACATCCTTG-1	other
AGTCTTCTCCTCAAAT-1	other
AGTCTTTAAAGTGTCC-1	other
AGTGACCTACTTTACG-1	other
AGTGAGACTTCCAGTA-1	other
AGTGAGTCGAATTAAC-1	other
AGTGATAACCTGCGCG-1	other
AGTGATATGAGTAGTT-1	other
AGTGCACGCTTAAGAA-1	other
AGTGCGTAGCTCGTAA-1	other
AGTGCTAAACACAGCA-1	other
AGTGCTTGCACGAATA-1	other
AGTGGCCCGCAAATGG-1	other
AGTGGCGTCTGAAGGT-1	other
AGTGTGGTCTATTGTG-1	other
AGTTAAACACTTGCGA-1	other
AGTTCCTACAGAATTA-1	other
AGTTCCTATTTATGTT-1	other
AGTTCTGCGTTGTATC-1	other
AGTTGACGGTCCTTGC-1	other
AGTTGCTGACTGATAT-1	other
AGTTGGCAAGGCTAGA-1	other
AGTTTGCACCTGCCTC-1	other
ATAAACGGACCCGTAA-1	other
ATAAACGTTGCACCAC-1	other
ATAAAGGCTCGGTCGT-1	other
ATAAATATTAGCAGCT-1	other
ATAACGCCGGAGGGTC-1	other
ATAACGGAGTCCAACG-1	other
ATAAGGTGGAGAACAT-1	other
ATAAGTTACCGCGACG-1	other
ATAATACCGTTAGCCG-1	other
ATAATAGCTGTTGAAT-1	other
ATAATAGTGTAGGGAC-1	other
ATAATCTTGGAGAACC-1	other
ATAATTAGCTAAGTAG-1	other
ATACAGGCCCTCCAAT-1	other
ATACCACGGGCAACTT-1	other
ATACCAGGCTAATAGA-1	other
ATACCTAACCAAGAAA-1	other
ATACGCCGGCGAAACC-1	other
ATACGTACTTAGCCAC-1	other
ATACGTCCACTCCTGT-1	other
ATACGTTATGCACGGA-1	other
ATACTACCCGTACCAC-1	other
ATACTAGCATGACCCT-1	other
ATACTGCCTTACACCG-1	other
ATAGACGAAGAGAAAG-1	other
ATAGAGTACTGGGACA-1	other
ATAGCAACTAGGGAAG-1	other
ATAGGCGGCTATAGAA-1	other
ATAGGGATATCCTTGA-1	other
ATAGGTTGGGCAGATG-1	other
ATAGTGAAGCGTTCTC-1	other
ATATAAAGCGCTCGTG-1	other
ATATAAATGTAGCTGC-1	other
ATATAACACGGGCGCA-1	other
ATATACGCTCGTGACG-1	other
ATATCGTTCCTCGAAC-1	other
ATATCTTAGGGCCTTC-1	other
ATATTCAGTTAAACCT-1	other
ATATTCCACATAGTGA-1	other
ATATTGCTGTCAAAGT-1	other
ATATTTAACCCTCAAG-1	other
ATCAAACGAAGGTTTG-1	other
ATCAATCTGGGCTGCA-1	other
ATCACGTGCTAATTAA-1	other
ATCACTTCATCCTCGC-1	other
ATCAGACGGCACGCCG-1	other
ATCAGCCTCATGCTGC-1	other
ATCATAGCCCTATGTA-1	other
ATCATCCAATATTTGT-1	other
ATCCAACGCAGTCATA-1	other
ATCCACATCGACAGAA-1	other
ATCCAGAGCAACAACC-1	other
ATCCAGGATTCGTGAA-1	other
ATCCTACCTAAGCTCT-1	other
ATCCTGCGTGGAATGG-1	other
ATCCTGCTGCAGATAG-1	other
ATCGACCCAATACAGA-1	other
ATCGACTCTTTCCGTT-1	other
ATCGCACGCCGGGAGA-1	other
ATCGGAGACAGACGGC-1	other
ATCGTTAGCTAGCGGA-1	other
ATCTAATATCCTACGG-1	other
ATCTACCATCTGCTCC-1	other
ATCTAGCTTGTGAGGG-1	other
ATCTCCCACGGAATAT-1	other
ATCTGCTGTTATCGCC-1	other
ATCTGGGCTGTTCTTG-1	other
ATCTGGTTAAGACTGT-1	other
ATCTGTAATTGTACCC-1	other
ATCTTATCGCACACCC-1	other
ATCTTGACCTGCAACG-1	other
ATGAAGCCAAGGAGCC-1	other
ATGACGCCGGCTCTAA-1	other
ATGACTATGCGACATT-1	other
ATGAGGAGTGTTAATC-1	other
ATGATCGGGAATAGAC-1	other
ATGATGCAATGGTACA-1	other
ATGCACTACCGCATTG-1	other
ATGCATGATCCAGGAT-1	other
ATGCCATTTGCGACCA-1	other
ATGCCGGTCTTGCATA-1	other
ATGCGACAGTCCCATT-1	other
ATGCTCAGTGTTGCAT-1	other
ATGCTCTGGCGCGGTA-1	other
ATGGAGCAGGCCGTGA-1	other
ATGGATTGACCAAACG-1	other
ATGGGCCTCGGCCTCT-1	other
ATGGTCGCGTGGTTTC-1	other
ATGTACATGCGGTGAG-1	other
ATGTACGATGACGTCG-1	other
ATGTAGCGCGCGTAGG-1	other
ATGTGCATCCGACGCA-1	other
ATGTGGACATCTTGAT-1	other
ATGTTGATTAGAGACT-1	other
ATTAAACATGCGGACC-1	other
ATTAATACTACGCGGG-1	other
ATTACGCGCTGGCAGG-1	other
ATTACTAGCCTCTTGC-1	other
ATTAGATTGATAGCGG-1	other
ATTAGGCGATGCTTTC-1	other
ATTATGCCATAGGGAG-1	other
ATTATTCAGAGTCACT-1	other
ATTCAACCATTTAAGG-1	other
ATTCACTGATGTTGGA-1	other
ATTCAGTAGCAGGGTC-1	other
ATTCATATACTGTCCA-1	other
ATTCATCGTTGAGGCA-1	other
ATTCCCACATAAACAA-1	other
ATTCCTCCGCCAGTGC-1	other
ATTCGCGCCTTGAGAG-1	other
ATTCTCGTCTCTTTAG-1	other
ATTGAAGATCTTAGTG-1	other
ATTGATAGCAACGAGA-1	other
ATTGCCTTTATGTTTG-1	other
ATTGCGATCAGTAACT-1	other
ATTGCTGCTCCTCCAT-1	other
ATTGGATTACAGCGTA-1	other
ATTGGGAATATCTTGG-1	other
ATTGGTTGTGCATTAC-1	other
ATTTAACTCGTATTAC-1	other
ATTTACAGTTTACTGG-1	other
ATTTGTCTTGGGAGCT-1	other
ATTTGTTCCAGGGCTC-1	other
CAAACCCTCCGGCGGG-1	other
CAAACGAGTATCGCAG-1	other
CAAACGGTCGCACTTT-1	other
CAAATGTCCTTCCGTG-1	other
CAACCTACCGAGCAGT-1	other
CAACGACCCGTTTACA-1	other
CAACGGTTCTTGATAC-1	other
CAACTCCTTGATCCCG-1	other
CAACTGCTCATCCGAT-1	other
CAACTTGTAGTGGGCA-1	other
CAAGAGGGCGGAGTAC-1	other
CAAGATATTATAACGT-1	other
CAAGCAACGTCGGAGT-1	other
CAAGCACCAAATGCCT-1	other
CAAGCGGCACATAATT-1	other
CAAGGATCGCATGTTC-1	other
CAAGGCCAGTGGTGCA-1	other
CAATAAACCTTGGCCC-1	other
CAATATTCTTGACCTA-1	other
CAATGCGAGAAGTATC-1	other
CAATTAAGGGTGATGA-1	other
CACAATGAGCTGCTAT-1	other
CACACACGCTAACGAG-1	other
CACACAGGGATAGATT-1	other
CACAGCACCCACGGCA-1	other
CACAGCTAGGGAGTGA-1	other
CACAGGGCCATATAGT-1	other
CACAGGGCCGTTGTCA-1	other
CACATATTAGCAGGAT-1	other
CACATCTCACCGACGA-1	other
CACCCACACGTCACCC-1	other
CACCCGGTTTGTGACT-1	other
CACCCTAACAAGATCT-1	other
CACCCTTTCCTCGCTC-1	other
CACCGCCAGAAGGTTT-1	other
CACCGGGCATCACAAG-1	other
CACCGTTAGGGATCAC-1	other
CACCTAATAGAGTCGT-1	other
CACCTAATCAGTTTAC-1	other
CACCTCGATGGTGGAC-1	other
CACGAAAGTTAGTCCC-1	other
CACGCACAGCGCAGCT-1	other
CACGCAGCGAGGCTTT-1	other
CACGTCGGCAACCTCT-1	other
CACGTTCGTGCTCTAG-1	other
CACGTTTCGTACACAC-1	other
CACTAAAGTTGCCTAT-1	other
CACTACGGGAGCTGCC-1	other
CACTCAAGAGCTATGG-1	other
CACTCCTATGTAAGAT-1	other
CACTCGAGCTGAACAA-1	other
CACTCTTCTGCTAGCC-1	other
CACTGACGATTGTGGA-1	other
CACTGTCCAAGTGAGA-1	other
CACTTAATCAGACGGA-1	other
CACTTCGCCACAGGCT-1	other
CAGAACTTAGCCCTCT-1	other
CAGACACCGATCGCTG-1	other
CAGACGAACCTGATAC-1	other
CAGAGACGGTCACCCA-1	other
CAGAGCATGAGCTTGC-1	other
CAGAGGCGATGCATGA-1	other
CAGATAATGGGCGGGT-1	other
CAGATACTAACATAGT-1	other
CAGCAGCCCGTTCCTT-1	other
CAGCAGTCCAGACTAT-1	other
CAGCGATTCCCTTCAA-1	other
CAGCTCACTGAGACAT-1	other
CAGCTCGTGCTTGTGT-1	other
CAGCTTAGTAGGTAGC-1	other
CAGGATATATCGTTGT-1	other
CAGGCAGTCTTACCAG-1	other
CAGGCCGTTTGGGTGT-1	other
CAGGCGCCATGCTAGG-1	other
CAGTAATCCCTCCCAG-1	other
CAGTCTGTATACTGGG-1	other
CAGTGGTTGCACATGA-1	other
CAGTGTCCGCAGAATG-1	other
CAGTGTCGGCTGGCCC-1	other
CAGTTCAAATTGACAC-1	other
CAGTTCCGCGGGTCGA-1	other
CATAAGAAGCTTGGCT-1	other
CATAATGAGCGGGCGA-1	other
CATACAAAGCCGAACC-1	other
CATACACGGTTCCCAC-1	other
CATACCCGTACCCAGT-1	other
CATACGGCGTCTGGGC-1	other
CATACTATGTAATTGT-1	other
CATAGAGGAGATACTA-1	other
CATAGCCGCCCGGGAT-1	other
CATAGCGTTGCCCACC-1	other
CATAGTAGCATAGTAG-1	other
CATAGTCAAATACATA-1	other
CATAGTCCACAAGAAC-1	other
CATATAGGTACAGTCA-1	other
CATCATTACCCTGAGG-1	other
CATCCCGAGATTCATA-1	other
CATCCTCTCAAAGATC-1	other
CATCGCCCGCGGCCAA-1	other
CATCGGACGGGTTAAT-1	other
CATGAACCGACATTTG-1	other
CATGAGATGCACTCTC-1	other
CATGATCGCTTTGAGA-1	other
CATGATGCACAATTCT-1	other
CATGCGTTAGACAGAA-1	other
CATGCTGGCTCCAATT-1	other
CATGGATTGTCTTCCG-1	other
CATGGCAGGAAGATCG-1	other
CATGGGTATGCCTTAT-1	other
CATGGTAAGTAGCGTT-1	other
CATGGTCTAGATACCG-1	other
CATGGTTTATTAATCA-1	other
CATGTAAGAGACATTT-1	other
CATGTCTCATTTATGG-1	other
CATTACGCAGGAAGGG-1	other
CATTACGTCGGCCCGT-1	other
CATTATGCTTGTTGTG-1	other
CATTTCTAGCAGACTA-1	other
CATTTGAGTGGTACGT-1	other
CCAAACAGAACCCTCG-1	other
CCAACGATGCACTGAT-1	other
CCAAGAAAGTGGGCGA-1	other
CCAAGACTTCTGCGAA-1	other
CCAAGCGTAACTCGTA-1	other
CCAAGGAACAGAGAGG-1	other
CCAAGGTTGCCCTTTC-1	other
CCAATAGTGCCGTCGA-1	other
CCAATGTCACAGCAAG-1	other
CCAATTGAATGTTAAT-1	other
CCACACTGAGATATTA-1	other
CCACAGTACCCATCCT-1	other
CCACCAACTTTACTGT-1	other
CCACCCAAGGAAAGTG-1	other
CCACTCAGATCCGCAA-1	other
CCACTGTTTGGATTAA-1	other
CCAGAAACTGATGCGA-1	other
CCAGAAAGCAACTCAT-1	other
CCAGAGACAAAGCCGG-1	other
CCAGCCTGGACCAATA-1	other
CCAGCTACGCCTCATA-1	other
CCAGCTCGAACGCATT-1	other
CCAGGGACGTGGCCTC-1	other
CCAGTCTTGTCATAGA-1	other
CCAGTTCGGTAACTCA-1	other
CCATAGGTTGGCGTGG-1	other
CCATAGTCAGTAACCC-1	other
CCATATGGAAACTATA-1	other
CCATCCATACCAAGTC-1	other
CCATCGCAGTTAAACT-1	other
CCATCTTGTTCACAAT-1	other
CCATGCCCTAGATTTC-1	other
CCATGCCTGTTTAGTA-1	other
CCATGCTCTGCAGGAA-1	other
CCATTAGCGATAATCC-1	other
CCATTCCCTGCCCACA-1	other
CCATTTCTACCTATTA-1	other
CCCAACATACGTCGCG-1	other
CCCAAGTCATTACACT-1	other
CCCAATTTCACAACTT-1	other
CCCAGTTAAGGCGCCG-1	other
CCCATATAGGTCGATT-1	other
CCCGCAGCGCGAACTA-1	other
CCCGCCATGCTCCCGT-1	other
CCCGCGCAATGCACCC-1	other
CCCGGCACGTGTCAGG-1	other
CCCGGGTCGTTCAGGG-1	other
CCCGGTGGAAGAACCT-1	other
CCCGTAGCTGGGAAGA-1	other
CCCGTCAGCGTCTGAC-1	other
CCCTACCCACACCCAG-1	other
CCCTACTTGAACAATG-1	other
CCCTAGTGTCAGGTGT-1	other
CCCTCATTCTGGAATT-1	other
CCCTGAAATGAGTTGA-1	other
CCCTTTAATGGAGTTC-1	other
CCCTTTGACAGGTCTT-1	other
CCGAAAGTGGTGAGCA-1	other
CCGAACCTTCCCGGCC-1	other
CCGAAGTATATTGTTC-1	other
CCGCACAAAGACCAAC-1	other
CCGCACGTGACCTCGG-1	other
CCGCACTTGCAATGAC-1	other
CCGCATGTGGTACGAT-1	other
CCGCCGGTCAACACAC-1	other
CCGCGGAATGCGTCAC-1	other
CCGCGGGTACGAAGAA-1	other
CCGCTATCAGCACCAG-1	other
CCGCTCTTCCGAACTA-1	other
CCGCTTACCTCACTCT-1	other
CCGGAAGTGCAATATG-1	other
CCGGAATGGTTTCAGT-1	other
CCGGAGCGTACTTTCT-1	other
CCGGCGCATATTGGAT-1	other
CCGGGACCCGCAGAGA-1	other
CCGGGCGGTCTCGTCA-1	other
CCGGGCTGCTCCATAC-1	other
CCGGGTTCGAGGTTAC-1	other
CCGGTTTGTAATTGTG-1	other
CCGTAAGTTGGTCCCA-1	other
CCGTACCCAAGCGCCA-1	other
CCGTAGGAAATCCCTG-1	other
CCGTAGGGTTGTTTAC-1	other
CCGTGCCCATGACGGC-1	other
CCGTGTTAAATTCCAT-1	other
CCTAAATTAACGGTTC-1	other
CCTAACCCAAACAAGT-1	other
CCTACGGCTCAGTCGA-1	other
CCTACTGCTTACACTT-1	other
CCTATAATGAGTGCCC-1	other
CCTATACCGTCCTGTC-1	other
CCTATATTTGTCCTGG-1	other
CCTATGGGTTACCGTC-1	other
CCTATGGTCAAAGCTG-1	other
CCTATGTCCACTCCAC-1	other
CCTCACCAATCTTGAC-1	other
CCTCATGCAGCTACGA-1	other
CCTCCGACAATTCAAG-1	other
CCTCCTGTTGTGTCGT-1	other
CCTCGCGCTGTGCGAT-1	other
CCTCGGACCGGGATAG-1	other
CCTCTAATCTGCCAAG-1	other
CCTCTCTCCCATCTAG-1	other
CCTCTGTACTATTCTA-1	other
CCTGAACGATATATTC-1	other
CCTGAATATTTACATA-1	other
CCTGACCACCGATGGT-1	other
CCTGATTCGCGAAGAA-1	other
CCTGCTATTTGAGAAG-1	other
CCTGGCTAGACCCGCC-1	other
CCTGGTCGAATGTGGG-1	other
CCTGTAAGACATGATA-1	other
CCTGTCACCCGGGCTC-1	other
CCTGTCGCCCGTAAAT-1	other
CCTGTTTGAAGACACG-1	other
CCTTAAGTACGCAATT-1	other
CCTTCAGTTAAAGTGA-1	other
CCTTTAAGGGAGCACT-1	other
CGAAACGCAATTCATG-1	other
CGAACAGTATGGGCGT-1	other
CGAACCCGCATGCGTC-1	other
CGAAGTTGCTCTGTGT-1	other
CGAATGACGCATAATG-1	other
CGACACGCTCCGACAG-1	other
CGACAGTTCGCGTTAT-1	other
CGAGACCCTAGAGTGT-1	other
CGAGACTACTGCTGCT-1	other
CGAGAGATGTGAACCT-1	other
CGAGAGCTTTCACTAC-1	other
CGAGAGGGTAGCCGCG-1	other
CGAGCACTTCAAGTTT-1	other
CGAGCGTTGATCAGCC-1	other
CGAGCTGGGCTTTAGG-1	other
CGAGGCCAGGCATTGG-1	other
CGAGGCTAAATATGGC-1	other
CGAGGGACTGCGGTCG-1	other
CGAGGGTATCCAGGTG-1	other
CGAGTACTAAAGAGGA-1	other
CGAGTGCTATAGTTCG-1	other
CGATACCTCGCGGACA-1	other
CGATAGTCGTACTGCA-1	other
CGATATTAGCCGCAGG-1	other
CGATCCGACCCAGTGC-1	other
CGATTAAATATCTCCT-1	other
CGATTCGCCTGGCTGC-1	other
CGCAAACACGAGTTAC-1	other
CGCAATTACTTTCGGT-1	other
CGCAATTAGGGTAATA-1	other
CGCAATTCTACAATAA-1	other
CGCACATGTCCACTAC-1	other
CGCAGGCGATCCAAAC-1	other
CGCATGCCGAATGCGT-1	other
CGCATGGTGCGATGCT-1	other
CGCATTAGCTAATAGG-1	other
CGCCCAGCACGCCTAG-1	other
CGCCCAGCGTTTCACG-1	other
CGCCCTTGAAGGCTGA-1	other
CGCCGCCCATGCCTGT-1	other
CGCCGTTCAGCATAGT-1	other
CGCCTCCCTCCTCTAT-1	other
CGCGAAGTGGCATACT-1	other
CGCGACCGCGACAGAT-1	other
CGCGCATGTTTGATTG-1	other
CGCGGGAATTAGGCAG-1	other
CGCGGGAATTCCTTTC-1	other
CGCGTTCATGAAATAC-1	other
CGCTACGGGACATTTA-1	other
CGCTATACCGCCCACT-1	other
CGCTATTCAATGTATG-1	other
CGCTATTCTTAGGCTC-1	other
CGCTCGACATAATGAT-1	other
CGCTCTCCGTAGATTA-1	other
CGCTGGTGACTACCCT-1	other
CGCTGTGACGCCGCAC-1	other
CGCTGTGTGGATGTTG-1	other
CGCTTCCACTGAAATC-1	other
CGCTTCGGTCTAAGAC-1	other
CGCTTTCATACCGGTG-1	other
CGGAAAGAATCAAACG-1	other
CGGAACGTAAACATAG-1	other
CGGAGCAATTTAATCG-1	other
CGGAGCATGGCGATCC-1	other
CGGAGTTTGAGAGACA-1	other
CGGATCCTCAAGGACT-1	other
CGGCAAACATCGTGCG-1	other
CGGCCACGCACAAAGT-1	other
CGGCGCCATCAATCCC-1	other
CGGGAATTTATGTAAA-1	other
CGGGAGCTTCAGTGTA-1	other
CGGGATCAATGTAAGA-1	other
CGGGCAGCTAAACCGC-1	other
CGGGCCATAGCCGCAC-1	other
CGGGCCTTCTTTGTAA-1	other
CGGGCGATGGATCACG-1	other
CGGTACTAGAATCAAA-1	other
CGGTCCGTCGCAAGCC-1	other
CGGTGCAGATAGAACG-1	other
CGGTGCGCGTTGGTCC-1	other
CGGTGTACTTGATCCC-1	other
CGGTTCCGGCTTCTTG-1	other
CGTAAACGCTTGAGTG-1	other
CGTACCTGATAGGCCT-1	other
CGTAGAGAGTAATTAT-1	other
CGTATTAAGAGATCTA-1	other
CGTCACGTCCATTGGT-1	other
CGTCAGTGCGCACAAG-1	other
CGTCATACCATATCCA-1	other
CGTCCTCATCGCGTGC-1	other
CGTCGCATGTGAGCCA-1	other
CGTCGTCCTTCGCGAA-1	other
CGTCTGGAAGGGCCCG-1	other
CGTGAAGTTAATTCAC-1	other
CGTGACCAGTCCTCTG-1	other
CGTGCACACCACTGTA-1	other
CGTGCAGACTGGGACA-1	other
CGTGCATTGTCGACGC-1	other
CGTGCCCTCCCGAAGA-1	other
CGTGCTGGCCTAGTCG-1	other
CGTGTATGGGAGCTGA-1	other
CGTGTCCCATTCGCGA-1	other
CGTTAATGTCCCGACG-1	other
CGTTCAGACCCGCGAA-1	other
CGTTGAATACCGCGCT-1	other
CGTTGAGCGACCGTCG-1	other
CGTTGTCGGCAATTGA-1	other
CGTTGTTTCAATTCCC-1	other
CGTTTAAGCGGAGCAC-1	other
CGTTTCGCTCATTACA-1	other
CGTTTGTGTAGAGGGT-1	other
CTAAAGAATGCCTACT-1	other
CTAAAGGGAAATAGGA-1	other
CTAACCGCGCGCCCGT-1	other
CTAACTGATAATCGCC-1	other
CTAACTGGTCCGGTTC-1	other
CTAAGGGAATGATTGG-1	other
CTAATTCGCACGCGCT-1	other
CTAATTTCAACAACAC-1	other
CTACAAGAAATAACCC-1	other
CTACACTCGCAGATGG-1	other
CTACGCACGGAGTACC-1	other
CTACTCAAGGTATAGT-1	other
CTACTCTAGGCCCGGC-1	other
CTACTGCCACCTGACC-1	other
CTAGATTTACGACGGC-1	other
CTAGCATAGTATAATG-1	other
CTAGGCGCCCTATCAG-1	other
CTAGGTTCGGACGTGA-1	other
CTAGTAGAAAGGGATT-1	other
CTAGTCACGTCTTAAG-1	other
CTAGTGAAGGACAGGA-1	other
CTAGTTACAACCCGGT-1	other
CTAGTTGGGCCCGGTA-1	other
CTATCGACGAAATACA-1	other
CTATCGGGTCTCAACA-1	other
CTATGCCCGAATGCAA-1	other
CTATGGGAAGCGGAAT-1	other
CTATGTCACTAGCCCA-1	other
CTATGTCTATTGAAAC-1	other
CTATTCATGTGTCCCA-1	other
CTATTTGGTTACGGAT-1	other
CTCAACTAACCCGGAT-1	other
CTCACATTTACTAAAT-1	other
CTCACTGTGATACTTA-1	other
CTCAGGACTCACCTGT-1	other
CTCATAAATGTGTATA-1	other
CTCATTGCTCTAACAA-1	other
CTCATTTGATGGGCGG-1	other
CTCCGCCCACATGAGG-1	other
CTCCGGCCTAATATGC-1	other
CTCCGGCTTGTAGACA-1	other
CTCCTAAGTTATGTCT-1	other
CTCCTCCAGCTCACAC-1	other
CTCGAGGTCGAACAGT-1	other
CTCGCACCTATATAGT-1	other
CTCGCCGAATGTAGGG-1	other
CTCGCTAGGTAAGCGA-1	other
CTCGGTACCACTGCTC-1	other
CTCGGTCCGTAGCCTG-1	other
CTCGTCTGTGCCTTCG-1	other
CTCTAGCCCTCGGAAA-1	other
CTCTATTTGGCTGCAG-1	other
CTCTCACAATCGATGA-1	other
CTCTGCGAAGCAAGCA-1	other
CTCTGGACGCCTGGTG-1	other
CTCTGTCCATGCACCA-1	other
CTCTTCTATTGACTGG-1	other
CTCTTGTCCCGCTTGG-1	other
CTGAAAGAGATCCGAC-1	other
CTGAATCCGAGACCTC-1	other
CTGCAAGCACGTTCCG-1	other
CTGCACAACTACATAT-1	other
CTGCACCTGGAACCGC-1	other
CTGCACTCCAGTACAG-1	other
CTGCAGAGAATCAGAG-1	other
CTGCCATGCATCACAT-1	other
CTGCCTTTCTAGTAAA-1	other
CTGCTGAGGCCACGAA-1	other
CTGCTTGGCGATAGCT-1	other
CTGGAAATGGATGCTT-1	other
CTGGAAGACACGGTGG-1	other
CTGGATTTACACTTGA-1	other
CTGGCGATTTACATGT-1	other
CTGGCGGGAATAAGTA-1	other
CTGGCTGATTCATCCT-1	other
CTGGCTGGTTGTCAGT-1	other
CTGGGATAAATAATGG-1	other
CTGGGTAGGCAGTTAA-1	other
CTGGTAAAGACTTACA-1	other
CTGGTAACACATAGAA-1	other
CTGGTTCAACGCATCA-1	other
CTGGTTTCGAGCAAGA-1	other
CTGTACTTCTTAGCAT-1	other
CTGTAGCCATCTCACT-1	other
CTGTATGGTGTAGAAA-1	other
CTGTGCAGGGTAGGTC-1	other
CTGTGGTCGGGAGATA-1	other
CTGTTACCCAATCTAG-1	other
CTGTTCACTGCCTGTG-1	other
CTGTTCATCTCACGGG-1	other
CTTAACTTACAGTATA-1	other
CTTACACGGTATTCCA-1	other
CTTACACTGGGAAATA-1	other
CTTAGTGTAGTAGCAT-1	other
CTTATGTTGACTACCA-1	other
CTTCAACTCCACTTGG-1	other
CTTCAGTTGGACAACG-1	other
CTTCATAGCTCAAGAA-1	other
CTTCATTGTCAGTGGA-1	other
CTTCCGCTCCGTGAAG-1	other
CTTCGATTGCGCAAGC-1	other
CTTCGTAGATAGGTGA-1	other
CTTCTATTAATGCTAG-1	other
CTTCTTACGTCGTATA-1	other
CTTGACCCGAAAGATA-1	other
CTTGATGACCATCCAG-1	other
CTTGCCCACCCACGCA-1	other
CTTGCCCAGGCTCTAC-1	other
CTTGGCCAAGCTGGGA-1	other
CTTGTACTTGTTGACT-1	other
CTTGTCAACATTCGAG-1	other
CTTGTGAGTCTTTGAC-1	other
CTTGTTGCTGAGTCAA-1	other
CTTGTTTATGTAGCCA-1	other
CTTTAACTTTCAAAGG-1	other
CTTTAATATTGGTCGA-1	other
CTTTACCGAATAGTAG-1	other
CTTTAGGAACACTGTT-1	other
CTTTAGTGCTATTATT-1	other
CTTTATCCGACGCATG-1	other
CTTTCTGTGCGGGCTT-1	other
CTTTGCATCGCTCTTG-1	other
CTTTGGCTTTAGTAAA-1	other
CTTTGGGATTGTTGCA-1	other
GAAACAGCCATGCAGT-1	other
GAAACCGAATTACCTT-1	other
GAAACCTATACAAATG-1	other
GAAACTCGTGCGATGC-1	other
GAAAGCAGTGCACTTT-1	other
GAAAGTGACTAACTGC-1	other
GAAATACTAAACGTTT-1	other
GAAATCGCGCGCAACT-1	other
GAAATGGCGGTGTTAG-1	other
GAAATGGGATGTAAAC-1	other
GAAATTCACATCGCTG-1	other
GAAATTGTCTCTATAA-1	other
GAACAACTGGGATGAA-1	other
GAACACACATCAACCA-1	other
GAACAGATTACTAAAT-1	other
GAACCCTCTGTGTTCT-1	other
GAACCTTTAACGATCC-1	other
GAACGACCGAATGATA-1	other
GAACTGTGGAGAGACA-1	other
GAAGAACGGTGCAGGT-1	other
GAAGCCACTGATTATG-1	other
GAAGCCTGCACATTCC-1	other
GAAGCTTGCTGACCGC-1	other
GAAGGAGTCGAGTGCG-1	other
GAAGTCAGTTGCACTA-1	other
GAAGTGATTTATCGTG-1	other
GAAGTGCTGGATAGCT-1	other
GAAGTTTCCACTCAAT-1	other
GAATAGACGCGACCCA-1	other
GAATCGACATGGTCAC-1	other
GAATCGCCGGACACGG-1	other
GAATCTGAACATTCTC-1	other
GAATGCGAATCGGTTC-1	other
GAATGTGGTCCGGATT-1	other
GAATGTTGGGTAATCT-1	other
GAATTATAGTGAAAGG-1	other
GAATTCACCCGGGTGT-1	other
GAATTTCTCGCTGCAG-1	other
GACAACGACCATTGAA-1	other
GACAACGCAGCTTACG-1	other
GACACAAGGGAAGAAA-1	other
GACACAGCCGGGACTG-1	other
GACACGAGTTAGAGGA-1	other
GACACTGAGTTCAGTG-1	other
GACACTTCCAATTACC-1	other
GACAGCCAGACCTGAC-1	other
GACATCCGTCGAACTG-1	other
GACATCGATTTATAAC-1	other
GACCAAACGTTGACTG-1	other
GACCACACTTCCCTTT-1	other
GACCAGAGCCCTGTAG-1	other
GACCGTGCTGACGGTG-1	other
GACCTTCCACGTCTAC-1	other
GACGACGATCCGCGTT-1	other
GACGAGGCTAATAAAC-1	other
GACGCCGTAAAGGCTA-1	other
GACGCCTGTTGCAGGG-1	other
GACGCTTGCTTCTAAA-1	other
GACGGGCATCGAATTT-1	other
GACGGGTTGGCCCGTA-1	other
GACGTGTAGGGATTAT-1	other
GACTAAGATCATGCAC-1	other
GACTAAGTAGGCTCAC-1	other
GACTAGGCCGTTAGGT-1	other
GACTGCAAATCGAGCT-1	other
GACTGCACCAGCCCAG-1	other
GACTTCAACGCATCAA-1	other
GAGAACGGTTCTGACT-1	other
GAGACTGATGGGTAGA-1	other
GAGACTTCGCGACCGA-1	other
GAGAGGGCGCGAGGTT-1	other
GAGATCTGCTTGGCAT-1	other
GAGATCTGTCACTCCG-1	other
GAGATCTTCCATGACA-1	other
GAGATGGCTTTAATCA-1	other
GAGATGGGAGTCGACA-1	other
GAGCATCATCCCTGGG-1	other
GAGCCACGGTAGTAGG-1	other
GAGCCAGCTACCTGTG-1	other
GAGCGAGGGAGTACCG-1	other
GAGCGCGCACGAGTAG-1	other
GAGCTCTCGGACCTAA-1	other
GAGGAATGGAGAGGTT-1	other
GAGGCCTGTTGATACA-1	other
GAGGCTATCAAAGTCG-1	other
GAGGGCATCGCGTATC-1	other
GAGGTACGCGTGTCCC-1	other
GAGGTCCCAAAGATCT-1	other
GAGTACGGGTATACAA-1	other
GAGTAGATACTAGTTG-1	other
GAGTATGCCCGCCTTG-1	other
GAGTATGCGCGTGCAT-1	other
GAGTCAGACCAGAATC-1	other
GAGTCCGCTTACCGGA-1	other
GAGTGTCAACCAGAAA-1	other
GAGTGTGCGGTACCCA-1	other
GATAAATCGGTGGATG-1	other
GATAACTCGCACTGTG-1	other
GATACGATGGGAGTCA-1	other
GATAGATAGTACAGTC-1	other
GATAGGTAACGTTGAC-1	other
GATATCTCATGCAATA-1	other
GATATGAGACACTAAC-1	other
GATCATTCCAAACATT-1	other
GATCCCTTTATACTGC-1	other
GATCCGGGAATTAACA-1	other
GATCGACACTATCTGA-1	other
GATCGCGGGCTCTCCA-1	other
GATCGCTACCCGATTT-1	other
GATCGGTGGCCATAAC-1	other
GATCGTGACTGATATC-1	other
GATCTGCTATCTAAGG-1	other
GATCTTGGAGGGCATA-1	other
GATCTTTGCAGGGTAT-1	other
GATGAGGAACCTTCGG-1	other
GATGCGTCCTGCATTC-1	other
GATGCTACAAGCGCCT-1	other
GATGCTGTATTTCATC-1	other
GATGGCGCACACATTA-1	other
GATGTCCGGATCACAT-1	other
GATGTTCAATCCACGA-1	other
GATGTTTGTGCGAGAT-1	other
GATTAACCGAAAGCCC-1	other
GATTACTGAATTTGGG-1	other
GATTCCCTTGTCGCAG-1	other
GATTCCTATACGGCGC-1	other
GATTCGACGGTTCACG-1	other
GATTGGGAAAGGTTGT-1	other
GCAAACCCTACATTAT-1	other
GCAAACCTTGGCCATA-1	other
GCAAATATTACGCTTT-1	other
GCAAGAATTCCTTGGC-1	other
GCAAGTGCACAGAGAA-1	other
GCACACACTGGTAGCC-1	other
GCACCTAGGCGAGTCC-1	other
GCACGCCTACTTAGAT-1	other
GCACGTGGTTTACTTA-1	other
GCACTAGTCGCGCTAT-1	other
GCACTGCCTACCTTTA-1	other
GCACTGTGCAAATGTA-1	other
GCAGATCCATAAGACT-1	other
GCAGATTAGGGATATC-1	other
GCAGCACACAGCCCAG-1	other
GCAGCTGTCAACGCAT-1	other
GCAGGACTATAGAATA-1	other
GCAGTGTGGCTATAGG-1	other
GCATAGAGCACTCAGG-1	other
GCATCCCTAACTTTGA-1	other
GCATGCTAATAACGAT-1	other
GCCACAATTTAAGGAC-1	other
GCCACTCAGAGCGCGA-1	other
GCCATCGAGCTGCGTG-1	other
GCCCACCAAGGCTGTC-1	other
GCCCAGTTGGTATGCC-1	other
GCCCGATCTGTGGTCG-1	other
GCCCGCGCGTAAACGG-1	other
GCCCGCGCGTTTGACA-1	other
GCCCGTAATACCTTCT-1	other
GCCCTGAGGATGGGCT-1	other
GCCGAAATTCCTACGT-1	other
GCCGATTGGCCAAGCT-1	other
GCCGCTTGTGAGAAAC-1	other
GCCGGGTTAGGGTCGC-1	other
GCCTACGTTCTGTGCA-1	other
GCCTAGCGATCTGACC-1	other
GCCTATTCCGATATAG-1	other
GCCTATTTGCTACACA-1	other
GCCTCCGACAATTCAC-1	other
GCCTCTATACATAGCA-1	other
GCCTTCAGCCCTACCG-1	other
GCGAAACGATCGGGAG-1	other
GCGAAACTTAACTGGA-1	other
GCGAAGAATCTGACGG-1	other
GCGAAGCCATACCCGT-1	other
GCGACGATAGTTGTAC-1	other
GCGAGGCCCGAGCAGA-1	other
GCGAGTTCTGCAAAGA-1	other
GCGATTGTTAACGTTA-1	other
GCGCCGTTCCACGATA-1	other
GCGCGGTCTAGTAACT-1	other
GCGCGTCATTGGTACA-1	other
GCGCTAATTGAATAGA-1	other
GCGCTATGCCGAGGCA-1	other
GCGCTTAAATAATTGG-1	other
GCGGACCGCGTTGTGG-1	other
GCGGAGAGGGAGAACG-1	other
GCGGCTCTGACGTACC-1	other
GCGGCTTTAGCAAGTT-1	other
GCGGGAACCAGGCCCT-1	other
GCGGGCGAGCCTTACC-1	other
GCGGTCCCTAGACGCA-1	other
GCGGTCTTGCTTTCAC-1	other
GCGGTTCCCTATCATG-1	other
GCGTCGAAATGTCGGT-1	other
GCGTCGCCAGGGTGAT-1	other
GCGTCTCTGCATTGGG-1	other
GCTAAACCTGAGGTGA-1	other
GCTAACTGAAGTCTGA-1	other
GCTAAGCCCAGTATGC-1	other
GCTAAGTAGTTTCTCT-1	other
GCTAATACCGAATGCC-1	other
GCTACAATCGAGGATA-1	other
GCTACGACTTATTGGG-1	other
GCTACTATAGTAGAGT-1	other
GCTAGCAACGCACCTA-1	other
GCTAGCTTGAATAGCT-1	other
GCTAGGCACCACGGAG-1	other
GCTAGTAGAGCTTGTA-1	other
GCTAGTTTCATTGAGG-1	other
GCTATACGTCTCGGAC-1	other
GCTATCATACTCATGG-1	other
GCTATCGCGGCGCAAC-1	other
GCTCAATCCGTTTATT-1	other
GCTCAATGTAATACCG-1	other
GCTCTAAACCCTGACG-1	other
GCTCTATGTTACGTGC-1	other
GCTCTCGGGTACCGAA-1	other
GCTCTTTCCGCTAGTG-1	other
GCTGAGGCGTGAGTAT-1	other
GCTGCACGGTTTCTTA-1	other
GCTGCTAAGTAGTCGA-1	other
GCTGCTACTGCGTAGC-1	other
GCTGCTCTCCGGACAC-1	other
GCTGGCATATTCACCT-1	other
GCTGGCGGCGCATGCT-1	other
GCTGTATTACTGGCCC-1	other
GCTTAATGTAACTAAC-1	other
GCTTCCATGTAACCGC-1	other
GCTTCCCGTAAGCTCC-1	other
GCTTCCGTCCCTAGAC-1	other
GCTTGATGATAATCAG-1	other
GCTTTACACAACTGGG-1	other
GGAAACTAAATGGGCC-1	other
GGAACCGTGTAAATTG-1	other
GGAACTTTGGCGATTA-1	other
GGAAGGACACCGTATA-1	other
GGAATGCGCTAGCGTG-1	other
GGACAACCATGAAGCC-1	other
GGACCAACAGGATAAC-1	other
GGACGGGCGACCAACC-1	other
GGACTCTTTGACTAAG-1	other
GGAGAAGTCATTGGCA-1	other
GGAGACGACACCTTTG-1	other
GGAGCAACATTTCAAG-1	other
GGAGCGAGGCCTACTT-1	other
GGAGGGCTTGGTTGGC-1	other
GGAGTGCCGCCCTGGA-1	other
GGAGTTGATTCTGTGT-1	other
GGATACTCATGAATTG-1	other
GGATCAAAGGACGAGG-1	other
GGATCCGGAATATACT-1	other
GGATGACGCGAGTTTA-1	other
GGATGGCTTGAAGTAT-1	other
GGATTCAGTACGGTGG-1	other
GGATTGAAGTAGCCTC-1	other
GGATTGCTGTGACTCC-1	other
GGCAAATTACTTTACT-1	other
GGCAAGCCCATAGTGG-1	other
GGCAAGGCGAAATAGC-1	other
GGCAATAGTCAATGAG-1	other
GGCACGCTGCTACAGT-1	other
GGCACTCCACTGGGCA-1	other
GGCACTGCGGTGGTTT-1	other
GGCATACAGGTAGCGG-1	other
GGCCAATTGTATAGAC-1	other
GGCCCAGCTGGTTTGC-1	other
GGCCGCAGGAACCGCA-1	other
GGCCGGCGTCTGCTAT-1	other
GGCCGTTTGGGTTTCA-1	other
GGCGAAATCTAACTTG-1	other
GGCGCATGAATTGATG-1	other
GGCGCGGAGATCTTTC-1	other
GGCGCGTTCGAGTTTA-1	other
GGCGCTCCTCATCAAT-1	other
GGCGCTTCATTCCCTG-1	other
GGCGGAGTAATATTAG-1	other
GGCGGTAGGATCATTG-1	other
GGCGTAGGGAAAGCTG-1	other
GGCGTCCTATCCGCTG-1	other
GGCTATTAAGTTGTAT-1	other
GGCTCGTGCCACCAGC-1	other
GGCTCTGCTCCAACGC-1	other
GGCTGAAATAGCAAAG-1	other
GGCTTTCAATAAGGGT-1	other
GGGAAAGAATGCCAAC-1	other
GGGAACGGGAGGTTAG-1	other
GGGAAGACGGTCTGTC-1	other
GGGAAGGGCTTTCTCA-1	other
GGGACCCGTATATCTT-1	other
GGGAGAACTCACAGTA-1	other
GGGAGCGACCGTAGTG-1	other
GGGAGGATGCCCGAAA-1	other
GGGAGTAATGGCTGGC-1	other
GGGAGTTAATGAGGCG-1	other
GGGATGGTCGTAACCG-1	other
GGGATTTACCGCACCT-1	other
GGGCAGAGCAATCGTT-1	other
GGGCAGTCAACGCCAA-1	other
GGGCCCGTCTTAAACA-1	other
GGGCCGGCCGAAGTAC-1	other
GGGCGATATGTGTGAA-1	other
GGGCGGCAAATGAATT-1	other
GGGCGGGTTCCCTACG-1	other
GGGCGGTCCTATTGTC-1	other
GGGCGTACATTTATAT-1	other
GGGCGTCACCACGTAA-1	other
GGGCGTGGTTTCCCAG-1	other
GGGCTATGATCGATGG-1	other
GGGCTGCCTAGGGCGA-1	other
GGGCTGGTTAGTCGCG-1	other
GGGTACTTCATGAACT-1	other
GGGTATGTATGCACTT-1	other
GGGTCACCGTGACGGT-1	other
GGGTCAGGAGCTAGAT-1	other
GGGTCTATCGCTTTCC-1	other
GGGTGACACCTTAACT-1	other
GGGTTAACATTTGAGT-1	other
GGGTTCAGACGAACAA-1	other
GGTAAACTCTGCGCTG-1	other
GGTAACTATGTATCTG-1	other
GGTACAAACATGCTAT-1	other
GGTACGTTGCGGCCGG-1	other
GGTAGAAGACCGCCTG-1	other
GGTAGTGCTCGCACCA-1	other
GGTATTGCCGAGTTTA-1	other
GGTCAGTGGGTCCCAC-1	other
GGTCGGTAATTAGACA-1	other
GGTCGGTCGTCCACAG-1	other
GGTCTCCGTCCAGGTT-1	other
GGTCTCTGAATGGACT-1	other
GGTCTGAGAATCTGGA-1	other
GGTCTTGAGCGCTCTT-1	other
GGTGAAACCGGGAATG-1	other
GGTGAACGGGCTAGCC-1	other
GGTGAAGTACAGGGAT-1	other
GGTGAGATGCAGATAA-1	other
GGTGATAAGGAGCAGT-1	other
GGTGATTTCATCTTGT-1	other
GGTGCGGATAAGTGGC-1	other
GGTGCTGATCACAAAG-1	other
GGTGCTGGTACACATT-1	other
GGTGGACTGCTCTGGC-1	other
GGTTACCACCCTCGGG-1	other
GGTTAGCTATATGTCT-1	other
GGTTAGGCTTGGAGAA-1	other
GGTTAGTTACGGCGCC-1	other
GGTTCGCATTTGCCGT-1	other
GGTTTACAATCTCAAT-1	other
GGTTTGAGTGCTGGAA-1	other
GGTTTGTGACCTGAGG-1	other
GTAACTTGCGGCAGTC-1	other
GTAAGCGGGCAGTCAG-1	other
GTAAGTAACAGTCTGG-1	other
GTAAGTAGGGTATACC-1	other
GTAATCTGATTCTTCG-1	other
GTACACTTACCTGAAG-1	other
GTACAGAGGCAAGGGT-1	other
GTACGAGATTGCGACA-1	other
GTACGCTTCATTGCAC-1	other
GTACGTTTGCCCGTCA-1	other
GTACTAAGATTTGGAG-1	other
GTACTGAGGTCGTAAC-1	other
GTACTGCATGAAGCGT-1	other
GTACTGGAGTTAGACC-1	other
GTACTTGGGCACTTCT-1	other
GTAGACACGCCTGACT-1	other
GTAGACGTCGTTACAT-1	other
GTAGCCAAACATGGGA-1	other
GTAGCGCTGTTGTAGT-1	other
GTAGCGGCTATACACT-1	other
GTAGTCGCGGGAATCA-1	other
GTAGTCTACGATATTG-1	other
GTAGTGAGCAACCTCA-1	other
GTATAGGACTCAGTAG-1	other
GTATCAGCTTGGGTTC-1	other
GTATCCTTTGGTAACC-1	other
GTATCTTTCATAACCA-1	other
GTATTAAGGCGTCTAA-1	other
GTATTCTGAGAAACGA-1	other
GTCAAAGTTTACATAG-1	other
GTCAACCAGGCCTATA-1	other
GTCAAGCGGACTCGGG-1	other
GTCAATTGTACTGAAG-1	other
GTCACTCTCCAAATCT-1	other
GTCAGAATAGTCTATG-1	other
GTCATGCACCTCCGTT-1	other
GTCATGCGCGAGGGCT-1	other
GTCATGGACATGACTA-1	other
GTCATTAGAGCGAACG-1	other
GTCCAATATTTAGCCT-1	other
GTCCCAACGTAAAGTA-1	other
GTCCCGCGACGTTATG-1	other
GTCCGGACCTGAAATT-1	other
GTCCGGCTGAATTGCG-1	other
GTCCGGGTTCACATTA-1	other
GTCCTACGAATAGTCT-1	other
GTCGCCGTTGTGTGTT-1	other
GTCGCGTAACCCGTTG-1	other
GTCGGATATCTCAGAC-1	other
GTCGGGAAGCAGAAAC-1	other
GTCGTACCATCTCGGG-1	other
GTCGTCAATTATAAGG-1	other
GTCGTTATTCGCTTAT-1	other
GTCTAGTGAGCCGCTT-1	other
GTCTATCTGAGTTTCT-1	other
GTCTATTGCATGCTCG-1	other
GTCTATTGGTTCCGGT-1	other
GTCTCAAGGCCCGGCT-1	other
GTCTCCCGAGTCCCGT-1	other
GTCTGCCGACTCGACG-1	other
GTCTGGGCGGTCGAGA-1	other
GTGAAACGTGCTCCAC-1	other
GTGACAGCTTCCCACT-1	other
GTGACGCAGGTTTCAT-1	other
GTGACTTCAGTAGTGC-1	other
GTGAGGACACTTAAGG-1	other
GTGAGTCGACTAATAG-1	other
GTGAGTGGTACAACGC-1	other
GTGATCATAGATCTGC-1	other
GTGATCCTTGTCATGA-1	other
GTGATTCGCCGCTCAA-1	other
GTGCAACAAATGTGGC-1	other
GTGCACCAGCTTCAAC-1	other
GTGCCATCACACGGTG-1	other
GTGCCCGTTCGGATTC-1	other
GTGCCGCTTCAAAGGT-1	other
GTGCCTGAGACCAAAC-1	other
GTGCGAAATCGAACAC-1	other
GTGCGGGTCTCCAAAT-1	other
GTGCGTGTATATGAGC-1	other
GTGCTCAAGTACTGTC-1	other
GTGGACGCATTTGTCC-1	other
GTGGACGTGCTGAGAC-1	other
GTGGAGTCGGCGGTTG-1	other
GTGGCTGTTTCTGTTC-1	other
GTGGGCTTAGACACAC-1	other
GTGGTATAGTCTGCCG-1	other
GTGGTGGCCAAGTGAA-1	other
GTGGTTTCCGCCTTTC-1	other
GTGTATATCAGCGGGC-1	other
GTGTCGTATAGCGTTC-1	other
GTGTGAATAACTTAGG-1	other
GTGTTACTATGCGTCC-1	other
GTTAAAGTAGGACTGG-1	other
GTTAACATCACTTAAA-1	other
GTTAAGGGTGCGATGT-1	other
GTTACAATTGGTGACG-1	other
GTTACCTACAACTTGC-1	other
GTTACTTTGGGCCTAG-1	other
GTTAGCCCATGACATC-1	other
GTTATATTATCTCCCT-1	other
GTTATCAAGCTATCGA-1	other
GTTCACAGGAGTCTAG-1	other
GTTCCAGTCTGACCAT-1	other
GTTCGCCATAAGTGCC-1	other
GTTCGGAGCACTCAAC-1	other
GTTCGTCTAAAGAACT-1	other
GTTCTTCCCTCGATGT-1	other
GTTGAACCGGTTCCAT-1	other
GTTGAGTCCCGCCGGT-1	other
GTTGCACGGAGTTTCG-1	other
GTTGGATTTGCGTTGG-1	other
GTTGGTCATGCTATCC-1	other
GTTGTCGTGTTAGTTG-1	other
GTTTACGTTCCATCTG-1	other
GTTTCAAACGAGTTGT-1	other
GTTTCCTGGAGGGTGA-1	other
GTTTCTAGAGGCGCGG-1	other
GTTTCTGCAGTCTCCC-1	other
GTTTGACCAAATCCTA-1	other
GTTTGGCCCAAGTTAT-1	other
GTTTGGCCGCTCAGCG-1	other
GTTTGGGCTTGTGAGC-1	other
GTTTGGGTTTCGCCCG-1	other
GTTTGGTAGGGTCAAC-1	other
TAAACCCAGGAGGGCA-1	other
TAAAGAGCCCGAAACC-1	other
TAAAGCGGTATTTCCA-1	other
TAAATGAATCCGTTTC-1	other
TAACAAAGGGAGAAGC-1	other
TAACATACAATGTGGG-1	other
TAACCGCCCGCAGTGC-1	other
TAACCTAGGGAGTCCA-1	other
TAACGCTTTGAGAGCG-1	other
TAACTATCGAAGGTCC-1	other
TAACTCATCCGCGCGG-1	other
TAACTCCATGGAGGCT-1	other
TAAGGAACTTGTGGGA-1	other
TAAGGCAACATAAGAT-1	other
TAAGGCATAACATCAA-1	other
TAAGGCCCGTCACCCT-1	other
TAAGGCTGAATCCCTC-1	other
TAAGGGCCTGTCCGAT-1	other
TAAGTAACATCTTGAC-1	other
TAAGTTGCGACGTAGG-1	other
TAATACACAGTAGTAT-1	other
TAATACTAGAACAGAC-1	other
TAATAGAACAGAGTTA-1	other
TAATATTGAAATTCGC-1	other
TAATTACGTCAGTAGA-1	other
TAATTAGATGGATATG-1	other
TACAACGCACAACTCA-1	other
TACAAGGGCTTCTTTA-1	other
TACAAGTCTCGTGCAT-1	other
TACACCTCTTCGAATC-1	other
TACAGAAACGGTGGGC-1	other
TACATAGGCATACACC-1	other
TACATTTCTAACGTGC-1	other
TACCAAATAGCCCAGA-1	other
TACCAATAAAGTACCA-1	other
TACCAGAAGTAGGTTC-1	other
TACCGAATAATTGTAA-1	other
TACCGGCTCACTGCCC-1	other
TACCGGTCGTTTCCAT-1	other
TACCGTAGGTTAACTA-1	other
TACCGTGCCTCGGACC-1	other
TACCTACTCCCAGTAT-1	other
TACCTCACGCTTGTAC-1	other
TACCTCAGTTGTCTGT-1	other
TACCTGCTGCACTGTG-1	other
TACGAACACGACTTCA-1	other
TACGACGCTTGCTGCG-1	other
TACGACTGCCTCTTAG-1	other
TACGAGAACTTCACGT-1	other
TACGATGTTGATCATC-1	other
TACGCAGTTCTTTCCT-1	other
TACGCCATATTCTAAT-1	other
TACGCCTCCATTCCGA-1	other
TACGGAAGCCAAACCA-1	other
TACGGCATGGACGCTA-1	other
TACGGGTAATAACATA-1	other
TACGTAAAGCGGAGTG-1	other
TACGTGCACTATGCTG-1	other
TACGTGGGCCCAGGGC-1	other
TACGTTTACCGGCAAT-1	other
TACTACGTGCAATGCG-1	other
TACTATGGTTCCTCAG-1	other
TACTCGTTTGAATCAA-1	other
TACTCTTTCGTCTTCA-1	other
TACTGAACAGATTTAG-1	other
TACTTAAACATGTACA-1	other
TACTTGTTAGTAGTCC-1	other
TAGAAAGGTGGCGCTA-1	other
TAGAATAGCCGATGAA-1	other
TAGACGAAACGCCAAT-1	other
TAGAGCTACGAAGAAC-1	other
TAGAGGTTCTACTTGT-1	other
TAGAGTCTAAGCGAAC-1	other
TAGAGTGTTCCGGGTA-1	other
TAGATATGGACTGGAA-1	other
TAGATGGTTCCTTACT-1	other
TAGCAACCTGTCACAA-1	other
TAGCAGATACTTAGGG-1	other
TAGCAGTATGACTAAA-1	other
TAGCCATTTCAAAGTC-1	other
TAGCCGGCGGTCAGCG-1	other
TAGCGTCCGGTGTGGT-1	other
TAGCGTTGGGTCTTAC-1	other
TAGCTAAGTCCGGGAG-1	other
TAGCTAGAAGGCATGA-1	other
TAGCTAGTGATGATGG-1	other
TAGCTCGCCTGATAAC-1	other
TAGGCTAAAGTGGCAC-1	other
TAGGGTGTTTCAAGAG-1	other
TAGGTCCAAGTAAGGA-1	other
TAGGTGACGATAACCT-1	other
TAGGTGAGCCCTACTC-1	other
TAGGTGCTCGCCTAGC-1	other
TAGGTGTTCCACAGAT-1	other
TAGGTTCGAGTTCGTC-1	other
TAGTACCTTAGTGGTC-1	other
TAGTAGCTTATACCAG-1	other
TAGTCCGCAGAGAATG-1	other
TAGTCGATCACGGGTT-1	other
TAGTCTAACAACGAGA-1	other
TAGTGCCCTCCAGAGT-1	other
TAGTGTCAGAAACGGC-1	other
TAGTTTATTCTTGCTT-1	other
TATAAATCCACAAGCT-1	other
TATAAGTGAGGATAGC-1	other
TATACACAGACGCCTT-1	other
TATACACGCAAAGTAT-1	other
TATACGCGTCATCACT-1	other
TATCCAATTGGTTATC-1	other
TATCCATATCATGCGA-1	other
TATCCGCACCGTCGGG-1	other
TATCCTGCATGGGAAT-1	other
TATCGATGATTAAACG-1	other
TATCTACAGAGGTAAT-1	other
TATCTACCACAGCGGG-1	other
TATGAAGAATTAAGGT-1	other
TATGATCTTCTCTTTA-1	other
TATGCTCCCTACTTAC-1	other
TATGGATGTGCTACGC-1	other
TATGGCCCGGCCTCGC-1	other
TATGGGACCGAGCAGG-1	other
TATGGGTACGTATCGT-1	other
TATGGTCTGAGTAACA-1	other
TATGTCTCATTGTGCC-1	other
TATTAACCTGACCGCG-1	other
TATTCAATTCTAATCC-1	other
TATTCCACTCAGCTCG-1	other
TATTCCGAGCTGTTAT-1	other
TATTCCTCCGCCCACT-1	other
TATTCGTGCCAGAATA-1	other
TATTGCCGGGCTTGTA-1	other
TATTTAGTCTAGATCG-1	other
TATTTGTTACCCTTTA-1	other
TCAAACAACCGCGTCG-1	other
TCAAACTTAGATTGTT-1	other
TCAAATTGTTGTGCCG-1	other
TCAAATTTGAGACTCA-1	other
TCAACACATTGGGTAA-1	other
TCAACATAGCGCCCTA-1	other
TCAACCATGTTCGGGC-1	other
TCAACGAGGAGACAAA-1	other
TCAACGCAGGAAATAA-1	other
TCAATACGCCGTCATG-1	other
TCAATCCGGGAAGTTT-1	other
TCACAAACCGAGGTAC-1	other
TCACAGCAAACTCGAA-1	other
TCACAGGAGAATAAGA-1	other
TCACAGGGAATCGCAA-1	other
TCACAGGTTATTGGGC-1	other
TCACCCTCTTAAGATT-1	other
TCACGCATTGTAGATC-1	other
TCACGGTCATCGCACA-1	other
TCACGTGCCCGATTCA-1	other
TCACTATCCCTTCGGT-1	other
TCAGACGCTATAGAAG-1	other
TCAGCCAATCCGTAAA-1	other
TCAGGGTGTAACGTAA-1	other
TCAGGTTCTTTGAGAA-1	other
TCAGTACTGACCCGCG-1	other
TCAGTAGGGACTATAA-1	other
TCATACTTACAGATCC-1	other
TCATATGAGCTTTGTT-1	other
TCATCACTCGAGCTCG-1	other
TCATCCTCAGCTGCTT-1	other
TCATCGACGACCGTCG-1	other
TCCAACTCAGCTATCT-1	other
TCCAACTTTAAATTCT-1	other
TCCAAGCCTAGACACA-1	other
TCCAATAAAGGCTACC-1	other
TCCACAATGGTTTACG-1	other
TCCACATCGTATATTG-1	other
TCCACCAAGACATAGG-1	other
TCCACCTCTAGCCTTT-1	other
TCCACTTTATCTAGGT-1	other
TCCAGAGCACCGGTTC-1	other
TCCAGGCGAGTACGGT-1	other
TCCAGGGTATATACGA-1	other
TCCCAAAGACGAAGGA-1	other
TCCCAGCTTTAGTCTG-1	other
TCCCAGGCTTAGCTAA-1	other
TCCCGCGTACTCCTGG-1	other
TCCCGGGTGTGCTGCT-1	other
TCCCGGTCAGGAATTT-1	other
TCCCGTCAGTCCCGCA-1	other
TCCCGTGTGCAATTTG-1	other
TCCCTCTTCTCAAGGG-1	other
TCCCTGGCTCGCTGGA-1	other
TCCCTTGTCTGAAACT-1	other
TCCGAGAAGGCTAAGC-1	other
TCCGATAATTGCCATA-1	other
TCCGATGGTGCGACAT-1	other
TCCGATTACATTGCCG-1	other
TCCGCCTGTCTACAAG-1	other
TCCGCGGCAGCATCTG-1	other
TCCGCGGCCCAATGAA-1	other
TCCGCTGTCATCCCGG-1	other
TCCGCTTATCCCATTA-1	other
TCCGGGCCACTAACGG-1	other
TCCGGGCTTGACGGGA-1	other
TCCGGTTCGTCCGGTC-1	other
TCCGTTAAGCTAATAT-1	other
TCCTAAAGATTCAGAC-1	other
TCCTAAATTGGGAAGC-1	other
TCCTAACCGTCGGGCA-1	other
TCCTACATCCACGGCC-1	other
TCCTAGCAAAGAAGCT-1	other
TCCTCGGGCTGGGCTT-1	other
TCCTCTACGAGATGGC-1	other
TCCTGCGTTGATACTC-1	other
TCCTTACGACGGTCCG-1	other
TCCTTGTCCTTTAATT-1	other
TCCTTTAAATCCGCTT-1	other
TCCTTTCTTACGCTTA-1	other
TCGAAATTTAGGACCA-1	other
TCGAAGAACCGAGCAC-1	other
TCGAGACCAACACCGT-1	other
TCGATAGGCTAGTCGC-1	other
TCGCAAAGATGCATTT-1	other
TCGCACCAGGAGGCAG-1	other
TCGCATAAAGGGCGCA-1	other
TCGCATCCCTAAGTGT-1	other
TCGCATTCAATGACTT-1	other
TCGCCGAAGTTGCGTC-1	other
TCGCCGACATATTCGC-1	other
TCGCCGGTCGATCCGT-1	other
TCGCCTCCTTCGGCTC-1	other
TCGCGTAGCAGTGTCC-1	other
TCGCGTCCAGAAGGTC-1	other
TCGCTACTGGCTTTGA-1	other
TCGCTCGATATATTCC-1	other
TCGCTGCCAATGCTGT-1	other
TCGCTGGGCGGATTGT-1	other
TCGCTGTGCGTAAATC-1	other
TCGGAATGCGCTCTGA-1	other
TCGGACGCCCAGCCCA-1	other
TCGGCTTGTATCGACG-1	other
TCGGGAGACAGCGTAC-1	other
TCGGGCCGTCGTGGTA-1	other
TCGGGTGAAACTGCTA-1	other
TCGTAAGACGACATTG-1	other
TCGTATAGTGCAATTA-1	other
TCGTCAAGTACGCGCA-1	other
TCGTCCGCTGGCGTCT-1	other
TCGTCTTAGGCGTTAA-1	other
TCGTGTACTATGGATG-1	other
TCGTGTTCGACCACAA-1	other
TCGTTAGGAGTCCCTA-1	other
TCGTTGCTATCCGGTC-1	other
TCGTTGGCTCGTCAAT-1	other
TCGTTTACGCGACCCT-1	other
TCTACCCAATAGAGAG-1	other
TCTACCGTCCACAAGC-1	other
TCTAGCATCTTCGATG-1	other
TCTAGCATGCCCAGAA-1	other
TCTAGTTATCAGAAGA-1	other
TCTATAGGTGGGTAAT-1	other
TCTATCATGCAGTTAC-1	other
TCTATCCGATTGCACA-1	other
TCTATCGGTCGCAACA-1	other
TCTATGCTATAACGAC-1	other
TCTATTACGCTGGCGA-1	other
TCTCAAATCAATCGGG-1	other
TCTCATGAGATAGGGT-1	other
TCTCCACAAGTTGAAT-1	other
TCTCCCTGGGCAGCGT-1	other
TCTCTAATAGCTGGTA-1	other
TCTGAACCGGTCGGCT-1	other
TCTGAAGCACGTGGTC-1	other
TCTGATGTATTCTGTC-1	other
TCTGCATACCTTGCTT-1	other
TCTGCCAGAAACTGCA-1	other
TCTGCGTCCGGTTTCT-1	other
TCTGGGTAGCGCTCAT-1	other
TCTGTCATACAAGAGC-1	other
TCTGTGCCATCATAGT-1	other
TCTGTTACCCAGCATA-1	other
TCTTACAGAGGTACCG-1	other
TCTTACGGCATCCGAC-1	other
TCTTACTTATGCCTCT-1	other
TCTTCGAATAGACGTT-1	other
TCTTCGATACCAATAA-1	other
TCTTGATGCGTAGCGA-1	other
TCTTGCTCCCGATACT-1	other
TCTTGGTAACACCAAA-1	other
TGAAAGGACCTGACTC-1	other
TGAATACCGACGCGTA-1	other
TGACCAAATCTTAAAC-1	other
TGACCCACGTTAGACA-1	other
TGACTATAATCCTTTC-1	other
TGAGAATGCTTTACCG-1	other
TGAGAGATTTACCACG-1	other
TGAGCCATACAGTCTC-1	other
TGAGCGGAAAGTGTTC-1	other
TGAGGAGTGCCAGCTT-1	other
TGAGTAAATTAGCGTA-1	other
TGAGTGCCTCTTAAAT-1	other
TGAGTGTAACAACGGG-1	other
TGATACATTTAGCCGT-1	other
TGATCGGTTTGACCCT-1	other
TGATCTATCACACTCT-1	other
TGATCTCCGGCGCCAG-1	other
TGATGTCAATTAAGTG-1	other
TGATTCCCGGTTACCT-1	other
TGATTCGTCTATCACT-1	other
TGATTCTGTCGCCGGT-1	other
TGATTTATTAGCTGTG-1	other
TGATTTCCTCCTGACG-1	other
TGCAACCCATCTGCGG-1	other
TGCAACTACTGGTTGA-1	other
TGCAAGAATGACGTAA-1	other
TGCAATCTAACACGGT-1	other
TGCAGAGTACCGAGCA-1	other
TGCAGGATCGGCAAAG-1	other
TGCAGTTTCCTCCCAT-1	other
TGCATATGTCTGTCAC-1	other
TGCATGGATCGGATCT-1	other
TGCCAATGGGTACTCT-1	other
TGCCAGTACGTGGAGA-1	other
TGCCCGTACCGTTAAA-1	other
TGCCGTGGATCGTCCT-1	other
TGCCTAATTGAAGATT-1	other
TGCCTGACATCGGTCA-1	other
TGCCTGATCAAACGAT-1	other
TGCCTTGGCCAGGCAA-1	other
TGCGACACCCTAGTGC-1	other
TGCGAGAATATTACCC-1	other
TGCGCAAAGCATTTGG-1	other
TGCGCGATTAACGGAG-1	other
TGCGGACTTGACTCCG-1	other
TGCGGAGTAAAGGTGC-1	other
TGCGGCATAGTTCAAC-1	other
TGCGTAAGAACCTGAT-1	other
TGCGTACGGCTAATTG-1	other
TGCGTTTGTTGACACT-1	other
TGCTAAGTGTCTATTT-1	other
TGCTCGGCGAAACCCA-1	other
TGCTCGGTGGGTCACC-1	other
TGCTCTTGAGAGTTTG-1	other
TGCTGGTTGGACAATT-1	other
TGCTGTTGAAGAACTC-1	other
TGCTTCCCAAGCAGTA-1	other
TGGAAGAAGGGAACGT-1	other
TGGAAGACGAACACCA-1	other
TGGAAGGATAAAGATG-1	other
TGGACCAATCTAAGAT-1	other
TGGACTGTTCGCTCAA-1	other
TGGAGTGATGCGATGA-1	other
TGGCAAACTAAATTAC-1	other
TGGCAAGCACAAGTCG-1	other
TGGCAGATTACGATCA-1	other
TGGCAGCAGTAATAGT-1	other
TGGCCAAACTGAAGTA-1	other
TGGCCGTATATTGACC-1	other
TGGCGACTGCTCCAAA-1	other
TGGCGATCAAGTTATG-1	other
TGGCGGTGTGCGATTG-1	other
TGGCTACACTCTACCT-1	other
TGGCTATGTGACATAC-1	other
TGGCTTTGGGTAGACA-1	other
TGGGAAATGCCTTTCC-1	other
TGGGCACAAACAGAAC-1	other
TGGGCCCATACTAATT-1	other
TGGGCGATACAATAAG-1	other
TGGGTGCACAAGCCAT-1	other
TGGGTGTAATAGATTT-1	other
TGGTAGAATATATGGG-1	other
TGGTCCCACGCTACGG-1	other
TGGTCTGTTGGGCGTA-1	other
TGGTTCAACGGGTAAT-1	other
TGGTTCGTAGCAAAGG-1	other
TGTACCTACACGAGGG-1	other
TGTACGAACAAATCCG-1	other
TGTACTTCCGGGCATG-1	other
TGTAGCCAATTCCGTT-1	other
TGTAGCCATCCCATTC-1	other
TGTAGGAGAAATTTCC-1	other
TGTAGTGATCTATAAT-1	other
TGTATAACAGATCCTG-1	other
TGTATCCTTATTCCAT-1	other
TGTATGGCGCAGACAG-1	other
TGTCCACGGCTCAACT-1	other
TGTCCCGACATAGCAC-1	other
TGTCCTAAGTCACCGC-1	other
TGTCTACAGTTTCTGT-1	other
TGTGACTACGCCAGTC-1	other
TGTGACTAGAGTTTGC-1	other
TGTGAGACTAGCCCAA-1	other
TGTGCCGGTGCCGGAA-1	other
TGTGGCGGGCTTCTGG-1	other
TGTGTCGCGAGTTGCA-1	other
TGTTATTGTATGTGGC-1	other
TGTTCCGCTTCCATGA-1	other
TGTTCGTATTGCGGTG-1	other
TGTTCTTCCATTGACT-1	other
TGTTTCGGTACTTCTC-1	other
TTAAACAGAGTCCCGC-1	other
TTAAACCGGTAGCGAC-1	other
TTAAAGTAAGTCGCCA-1	other
TTAACACCTCGAACAT-1	other
TTAACCAACCCTCCCT-1	other
TTAACGTCGCAAGACC-1	other
TTAAGCGCCTGACCCA-1	other
TTAAGGATACGGAGGT-1	other
TTAAGTATTGTTATCC-1	other
TTAATGTAGACCAGGT-1	other
TTAATTGCTTTGGGTG-1	other
TTAATTTCAGACGCGG-1	other
TTACAACTACGCATCC-1	other
TTACATCGTGGCCTGG-1	other
TTACCATTGATTACCC-1	other
TTACCCTAACAGTCCT-1	other
TTACCCTAGGGATTGG-1	other
TTACCGCCTTAGGGAA-1	other
TTACGTATCTATGACA-1	other
TTACTAAAGGACTTTA-1	other
TTACTCCGGCCGGGAA-1	other
TTACTCTGGTACGTAC-1	other
TTACTGGGATATTTCA-1	other
TTAGAAGAACATGACT-1	other
TTAGAATAAGGGTCGG-1	other
TTAGACGAGTCACCTC-1	other
TTAGAGTTTAGAAGGA-1	other
TTAGATAGGTCGATAC-1	other
TTAGCAACATGGATGT-1	other
TTAGGTCATAACCGAC-1	other
TTAGTAAACCTGCTCT-1	other
TTAGTAGGGCGGCGGG-1	other
TTAGTTATTCGTGGCA-1	other
TTATAGGTAATTGTCT-1	other
TTATATACGCTGTCAC-1	other
TTATATTTGGCAATCC-1	other
TTATCCAATCGAACTC-1	other
TTATCCGGGATCTATA-1	other
TTATCTGTATCATAAC-1	other
TTATGAATGAAAGGGA-1	other
TTATGACAAACTGGAT-1	other
TTATGATCTTAACGAA-1	other
TTATGCGTCCCGGTCC-1	other
TTATTAGAGCGTGTTC-1	other
TTATTAGGGAAGCATC-1	other
TTCAAAGTCTCTAGCC-1	other
TTCAACGACCCGACCG-1	other
TTCAATACTCTGAATC-1	other
TTCACGAAAGGATCAC-1	other
TTCACTCGAGCACCTA-1	other
TTCAGCCCTGGTCCAC-1	other
TTCAGCTGGCGTGCCC-1	other
TTCCAATCTGGCTATC-1	other
TTCCACACAGATTTGA-1	other
TTCCATCGACAGCGTG-1	other
TTCCGCGTGAGGCGAT-1	other
TTCCGGCCTTGAGGCT-1	other
TTCCGGTTACCCACTT-1	other
TTCCTCGAGGGTGTCT-1	other
TTCCTCGGACTAACCA-1	other
TTCGACAGAGCCCGTG-1	other
TTCGACGGGAAGGGCG-1	other
TTCGCACTCGCGTGCT-1	other
TTCGCACTGTACGACA-1	other
TTCGCGCGCCATACGA-1	other
TTCGGCTAGAGATGGT-1	other
TTCGGGACTAATCGCG-1	other
TTCGGGCGCTAGTCTT-1	other
TTCGGTACTGTAGAGG-1	other
TTCGTACTCCAGAACG-1	other
TTCTACTTGCGAGGGC-1	other
TTCTAGAAAGTCTTAT-1	other
TTCTAGGCCAATTGTG-1	other
TTCTGACCGGGCTCAA-1	other
TTCTGCCGCGCCTAGA-1	other
TTCTGCGGGTTAGCGG-1	other
TTCTTAGTGAACGGTG-1	other
TTCTTAGTGGCTCAGA-1	other
TTCTTATCCGCTGGGT-1	other
TTCTTGAGCCGCGCTA-1	other
TTCTTGTAACCTAATG-1	other
TTGAACGAATCCTTTG-1	other
TTGAACGACGTGCTGA-1	other
TTGAAGAATTCCCAGG-1	other
TTGAATATGGACTTTC-1	other
TTGACAGGAGCTCCCG-1	other
TTGACATGAACGTGGA-1	other
TTGACCAGGAACAACT-1	other
TTGACCGTGTTAATGA-1	other
TTGACGATTCAGCACG-1	other
TTGACTACCATATGGT-1	other
TTGAGAAGTTTAGCAT-1	other
TTGAGAGTACTGCTAA-1	other
TTGATCTAACTTTGTC-1	other
TTGATTAGCTGTTTCT-1	other
TTGATTATGCAGATGA-1	other
TTGCACAATTCAGAAA-1	other
TTGCACGGAGCAGCAC-1	other
TTGCATGCTGATCACG-1	other
TTGCCCTGATCACGGG-1	other
TTGCCGCTTTCTAGTA-1	other
TTGCCTTCTCGCCGGG-1	other
TTGCGCTTGATCAATA-1	other
TTGCGGCATCAGAAAG-1	other
TTGCGTCGGCCAACCG-1	other
TTGCGTGTGTAGGCAT-1	other
TTGCTCATAGTACGTG-1	other
TTGCTCCCATACCGGA-1	other
TTGCTGAAGGAACCAC-1	other
TTGCTGATCATGTTCG-1	other
TTGCTGCACCTATCCA-1	other
TTGGACCTATAACAGT-1	other
TTGGAGTCTCCCTTCT-1	other
TTGGATATCGTCTACG-1	other
TTGGATTGGGTACCAC-1	other
TTGGCCAAATTGTATC-1	other
TTGGCCATCTTGCGCT-1	other
TTGGCTCAATATGTGT-1	other
TTGGCTCGCATGAGAC-1	other
TTGGGAAGACGAGCCG-1	other
TTGGGACACTGCCCGC-1	other
TTGGGCGGCGGTTGCC-1	other
TTGGTCACACTCGTAA-1	other
TTGTAAGGACCTAAGT-1	other
TTGTAATCCGTACTCG-1	other
TTGTCGTTCAGTTACC-1	other
TTGTGAACCTAATCCG-1	other
TTGTGATCTGTTCAGT-1	other
TTGTGCAGCCACGTCA-1	other
TTGTGGCCCTGACAGT-1	other
TTGTGGTGGTACTAAG-1	other
TTGTGTATGCCACCAA-1	other
TTGTGTTTCCCGAAAG-1	other
TTGTTAGCAAATTCGA-1	other
TTGTTCAGTGTGCTAC-1	other
TTGTTGTGTGTCAAGA-1	other
TTGTTTCACATCCAGG-1	other
TTGTTTGTGTAAATTC-1	other

## Sheet: 2.1.2
GGACTCGTGAGTGGTC-1	Nageotte also touching neuron
AAACAGTGTTCCTGGG-1	Nageotte Nodule
CATATAGGTACAGTCA-1	Nageotte Nodule
CGGGCCTTCTTTGTAA-1	Nageotte Nodule
CTATTTGGTTACGGAT-1	Nageotte Nodule
GATGCTACAAGCGCCT-1	Nageotte Nodule
GCGACCCAACCATCTG-1	Nageotte Nodule
TCAACGAGGAGACAAA-1	Nageotte Nodule
TCCAACTTTAAATTCT-1	Nageotte Nodule
TCGCTGTGCGTAAATC-1	Nageotte Nodule
AACAGCTGTGTGGCAA-1	nearby_neuron
CTCAAACCACTGCCCG-1	nearby_neuron
GTACAGAGGCAAGGGT-1	nearby_neuron
GTAGTTCGAAGGCGAA-1	nearby_neuron
TAACAGCGTTTGTGCT-1	nearby_neuron
TACTCCTCTAGTTGAC-1	nearby_neuron
TCGAATATCCCGCAGG-1	nearby_neuron
TCTATCATGCAGTTAC-1	nearby_neuron
AAACAAGTATCTCCCA-1	other
AAACAATCTACTAGCA-1	other
AAACACCAATAACTGC-1	other
AAACAGGGTCTATATT-1	other
AAACCCGAACGAAATC-1	other
AAACCGGAAATGTTAA-1	other
AAACCGGGTAGGTACC-1	other
AAACCGTTCGTCCAGG-1	other
AAACCTCATGAAGTTG-1	other
AAACGAGACGGTTGAT-1	other
AAACGCTGGGCACGAC-1	other
AAACGGTTGCGAACTG-1	other
AAACTCGGTTCGCAAT-1	other
AAACTGCTGGCTCCAA-1	other
AAACTTGCAAACGTAT-1	other
AAAGACCCAAGTCGCG-1	other
AAAGACTGGGCGCTTT-1	other
AAAGGCTACGGACCAT-1	other
AAAGGCTCTCGCGCCG-1	other
AAAGGGATGTAGCAAG-1	other
AAAGGGCAGCTTGAAT-1	other
AAAGTAGCATTGCTCA-1	other
AAAGTCACTGATGTAA-1	other
AAAGTCGACCCTCAGT-1	other
AAAGTGCCATCAATTA-1	other
AAATAAGGTAGTGCCC-1	other
AAATACCTATAAGCAT-1	other
AAATAGGGTGCTATTG-1	other
AAATCGTGTACCACAA-1	other
AAATCTAGCCCTGCTA-1	other
AAATGCTCGTTACGTT-1	other
AAATGGCATGTCTTGT-1	other
AAATGGCCCGTGCCCT-1	other
AAATGGTCAATGTGCC-1	other
AAATTAACGGGTAGCT-1	other
AAATTCCAGGTCCAAA-1	other
AAATTGATAGTCCTTT-1	other
AAATTTACCGAAATCC-1	other
AAATTTGCGGGTGTGG-1	other
AACAACTGGTAGTTGC-1	other
AACAATACATTGTCGA-1	other
AACAATTACTCTACGC-1	other
AACACGACTGTACTGA-1	other
AACACGAGACGCGGCC-1	other
AACACGCGGCCGCGAA-1	other
AACAGGAAATCGAATA-1	other
AACAGGATGGGCCGCG-1	other
AACAGGTAGTATGGAT-1	other
AACATTGTGACTCGAG-1	other
AACCAAGACTTCTCTG-1	other
AACCATGGGATCGCTA-1	other
AACCCAGAGACGGAGA-1	other
AACCCATCCCATGATC-1	other
AACCCGACAACCCGTG-1	other
AACCCGAGCAGAATCG-1	other
AACCCGCTGTATTCCA-1	other
AACCGAGCTTGGTCAT-1	other
AACCGTTGTGTTTGCT-1	other
AACCTCGCTTTAGCCC-1	other
AACCTGTCACGGAATT-1	other
AACCTTTAAATACGGT-1	other
AACGACCTCCTAGCCG-1	other
AACGATAATGCCGTAG-1	other
AACGATAGAAGGGCCG-1	other
AACGATATGTCAACTG-1	other
AACGCGAACGGCAACA-1	other
AACGCGACCTTGGGCG-1	other
AACGCGGTCTCCAGCC-1	other
AACGGCCATCTCCGGT-1	other
AACGTACTGTGGGTAC-1	other
AACGTCAGACTAGTGG-1	other
AACGTGCGAAAGTCTC-1	other
AACGTTATCAGCACCT-1	other
AACGTTCTACCATTGT-1	other
AACTACCCGTTTGTCA-1	other
AACTAGCGTATCGCAC-1	other
AACTAGGCTTGGGTGT-1	other
AACTCAAGTTAATTGC-1	other
AACTCGATGGCGCAGT-1	other
AACTCTCAGTGTGCTC-1	other
AACTGAGTTATACTGA-1	other
AACTGATATTAGGCCT-1	other
AACTGGGTCCCGACGT-1	other
AACTGGTGTGGGCCTT-1	other
AACTTCTGCGTCTATC-1	other
AACTTGCCCGTATGCA-1	other
AACTTGCGTTCTCGCG-1	other
AACTTTAGCTGCTGAG-1	other
AAGAAGGATCAGTTAG-1	other
AAGACATACGTGGTTT-1	other
AAGACCCAACTGAACA-1	other
AAGACTAACCCGTTGT-1	other
AAGACTGCAAGCTACT-1	other
AAGAGATGAATCGGTA-1	other
AAGAGCTCTTTATCGG-1	other
AAGAGGATGTACGCGA-1	other
AAGAGGCATGGATCGC-1	other
AAGAGGCCCTTTGGAA-1	other
AAGATGGCACCGGACC-1	other
AAGCACCCTGCGTATC-1	other
AAGCATACTCTCCTGA-1	other
AAGCCGAAGCGGTTTA-1	other
AAGCCGGAGAGCAGGA-1	other
AAGCGCAGGGCTTTGA-1	other
AAGCGTCCCTCATCGA-1	other
AAGCTAGATCGAGTAA-1	other
AAGCTCGTGCCAAGTC-1	other
AAGCTCTTTCATGGTG-1	other
AAGGAGCGGTTGGTGC-1	other
AAGGATCGATCGCTTG-1	other
AAGGATGAGGGACCTC-1	other
AAGGCAGGCTGTCTCC-1	other
AAGGCGCGTAAAGCTT-1	other
AAGGCTGTGCTCATCG-1	other
AAGGGAACGACTGGCT-1	other
AAGGGACTATGCATTC-1	other
AAGGGTTAGCCATGCG-1	other
AAGGTATCCTAATATA-1	other
AAGTAGAAGACCGGGT-1	other
AAGTAGTGACGCGAGG-1	other
AAGTGACGACCGAATT-1	other
AAGTGAGTCGGGTTTA-1	other
AAGTGCAAAGGTAGAC-1	other
AAGTGCCTTGACTGTA-1	other
AAGTGCGTTAGAATCT-1	other
AAGTGCTTCTCTATTG-1	other
AAGTGTTTGGAGACGG-1	other
AAGTTCGGCCAACAGG-1	other
AAGTTTATGGGCCCAA-1	other
AATAACAACGCTCGGC-1	other
AATAACACTAGAACAA-1	other
AATAACGTCGCGCCCA-1	other
AATAATCTTCGTATCG-1	other
AATACAATGTTTCAGG-1	other
AATACCGGAGGGCTGT-1	other
AATAGAACAGAGTGGC-1	other
AATAGAATCTGTTTCA-1	other
AATAGTCCGTCCCGAC-1	other
AATATCAAGGTCGGAT-1	other
AATATCGAATCAATGC-1	other
AATATTGGAGTATTGA-1	other
AATCAGACTGCAGGAC-1	other
AATCAGGTTTCATTTA-1	other
AATCATGTAAAGACTC-1	other
AATCCAAGGGCCTGAG-1	other
AATCCATGCAAGGGTG-1	other
AATCCCGCTCAGAGCC-1	other
AATCGCCTCAGCGCCA-1	other
AATCGCGCAGAGGACT-1	other
AATCGGGACACTACGA-1	other
AATCTAGGTTTACTTG-1	other
AATCTGGCTTTCTAGT-1	other
AATGACAGCAATGTCT-1	other
AATGACGTAGGATGTC-1	other
AATGACTGTCAGCCGG-1	other
AATGAGTTCGCATATG-1	other
AATGCAACCGGGTACC-1	other
AATGGTCCACCGTTCA-1	other
AATGGTTCTCACAAGC-1	other
AATGTGCCCGAGGTGT-1	other
AATGTGCTAATCTGAG-1	other
AATTAAAGGTCGGCGT-1	other
AATTAACGGATTTCCA-1	other
AATTAGCGCTGCAGCG-1	other
AATTCCAAGCATGTAC-1	other
AATTCGATTCGAGGAT-1	other
AATTCTAGAGTTAGGC-1	other
AATTGAACGCTCTGGT-1	other
AATTGTGGTTGCCAAA-1	other
AATTTGGTTCCAAAGA-1	other
ACAAATCGCACCGAAT-1	other
ACAAATGGTAGTGTTT-1	other
ACAACAGCATGAGCTA-1	other
ACAACGGTCCCTGCGA-1	other
ACAAGCAGTGCCTAGC-1	other
ACAAGGAAATCCGCCC-1	other
ACAAGGACAAGAGGTT-1	other
ACAAGGGCAGGCTCTG-1	other
ACAATAGTCGTACGTT-1	other
ACAATCCATTTAAACC-1	other
ACAATGAATACGGAGA-1	other
ACAATTTAGGAGGCTC-1	other
ACAATTTGAGCAGTGG-1	other
ACAATTTGGCCATATT-1	other
ACACAAAGACGGGTGG-1	other
ACACACTTTCTACACG-1	other
ACACATGATCAAATCT-1	other
ACACATTTCCGTAGAC-1	other
ACACCACATAATTAGC-1	other
ACACCCAGCATGCAGC-1	other
ACACCCGAGAAATCCG-1	other
ACACCTTAAGTAGGGC-1	other
ACACCTTACTACTTGC-1	other
ACACGAGACTCCTTCT-1	other
ACACGGGAACTTAGGG-1	other
ACACGTAGGCCACAAG-1	other
ACACTCCAATGTCACT-1	other
ACACTGATCAAGGTGT-1	other
ACACTGGGACAGTCGT-1	other
ACAGAACTGAGAACAA-1	other
ACAGATTAGGTTAGTG-1	other
ACAGCATAGAGCCAGT-1	other
ACAGGTGGAGGTGAGG-1	other
ACAGTAATACAACTTG-1	other
ACATAATAAGGCGGTG-1	other
ACATCAGCTGGGACGC-1	other
ACATCCCGGCCATACG-1	other
ACATCGATCGTTTACC-1	other
ACATCGGTCAGCCGCG-1	other
ACATCGTATGCAATGG-1	other
ACATTAGTTTATATCC-1	other
ACCAACGCTTATTTAT-1	other
ACCAAGAACGCGTGTC-1	other
ACCAATATGCAAGTTA-1	other
ACCACAAGTTTCTATC-1	other
ACCACCAATGTAACAA-1	other
ACCACGTGCAGCTATA-1	other
ACCATATCCGCAATAA-1	other
ACCATCGTATATGGTA-1	other
ACCCAACGCCCGTGGC-1	other
ACCCACCTACATGCTC-1	other
ACCCATCTTGAGGGTA-1	other
ACCCGAGCGAAATTAC-1	other
ACCCGATTGGTTCCGA-1	other
ACCCGGAAACTCCCAG-1	other
ACCCGGAGCACCACAA-1	other
ACCCGGTTACACTTCC-1	other
ACCCGTAGTCTAGTTG-1	other
ACCCGTGTCATCAGTA-1	other
ACCCTATAGGACTGAG-1	other
ACCCTATGCCATATCG-1	other
ACCCTCCCTTGCTATT-1	other
ACCCTTCATCTGCGAA-1	other
ACCGAAAGGGCCCTGC-1	other
ACCGACACATCTCCCA-1	other
ACCGACTGAGTCCCAC-1	other
ACCGAGTCTCCTTATT-1	other
ACCGATAGGCATAACC-1	other
ACCGATATTTAATCAT-1	other
ACCGCAATAACTGCCT-1	other
ACCGCGGTGGAAGTCG-1	other
ACCGGTCAGGTACACC-1	other
ACCGTGACCACGTGGG-1	other
ACCTAAGTACCTTTCA-1	other
ACCTAATCGACTTCCT-1	other
ACCTACAGTATGTGGT-1	other
ACCTACTATAAATCTA-1	other
ACCTCCGCCCTCGCTG-1	other
ACCTCCGTTATTCACC-1	other
ACCTGCGTGTCATGTT-1	other
ACGAAATGGGCGGCAC-1	other
ACGACCCATGAGTTGC-1	other
ACGACTGGTCATACTC-1	other
ACGAGAACCCATCACG-1	other
ACGAGGATACCACTCT-1	other
ACGATACATAGAACTA-1	other
ACGATCATACATAGAG-1	other
ACGATGCATATGTTAT-1	other
ACGCAAACTAATAGAT-1	other
ACGCATACGTTTACTA-1	other
ACGCATTCGTGAGTAC-1	other
ACGCCAGATGATTTCT-1	other
ACGCCGCTAGACGACC-1	other
ACGCGAAGTCAGACGA-1	other
ACGCGCTACACAGGGT-1	other
ACGCGGGCCAAGGACA-1	other
ACGCTACTGAATGGGC-1	other
ACGGAATTTAGCAAAT-1	other
ACGGACTCTCAAAGCG-1	other
ACGGATGGTGCGGATA-1	other
ACGGCACTTGCTTGGG-1	other
ACGGCCAACATGGACT-1	other
ACGGCGACGATGGGAA-1	other
ACGGCGGGTTGCCCTG-1	other
ACGGGAGTGTCGGCCC-1	other
ACGTACAGATTTCTCT-1	other
ACGTACTTTGGCACGG-1	other
ACGTAGATTGCTGATG-1	other
ACGTAGGAGAGTCGCT-1	other
ACGTGCGCCTCGTGCA-1	other
ACGTTAATGTCGAAGA-1	other
ACGTTAGATTTGCCCG-1	other
ACGTTATTGGTCACTC-1	other
ACGTTCCGCGCTCCGT-1	other
ACGTTCGCAATCAATT-1	other
ACGTTCGTTCAGGAAA-1	other
ACGTTTAGTTGTGATC-1	other
ACGTTTCGGTGCACTT-1	other
ACTACAAAGAGAGGTG-1	other
ACTACCAGCTCTCTGG-1	other
ACTACGCGTTAGAATT-1	other
ACTAGTTGCGATCGTC-1	other
ACTATATGCTGTGTTC-1	other
ACTATCCAGGGCATGG-1	other
ACTATCTGCCCGCGTA-1	other
ACTATGTCCAGCTGCC-1	other
ACTATTTCCGGGCCCA-1	other
ACTCAACGAATGTATT-1	other
ACTCAATAAAGGCACG-1	other
ACTCAGACCTGCTTCT-1	other
ACTCCAATATCATCAT-1	other
ACTCCCATTCCTAAAG-1	other
ACTCCCTAATGCTAAA-1	other
ACTCCCTAGAATAGTA-1	other
ACTCGATGTATTTCAT-1	other
ACTCGCCGTTCGATAA-1	other
ACTCGCGATCTGACGC-1	other
ACTCGTAACCCGTCCT-1	other
ACTCGTCAGTAATCCC-1	other
ACTCTCTGACTTAGGT-1	other
ACTCTTCAGCTCCCGC-1	other
ACTCTTGTATAGTAAC-1	other
ACTGAATGGCGAAAGT-1	other
ACTGCCCGCCATTCTC-1	other
ACTGCCGTCGTAACTC-1	other
ACTGCGGACACACCGT-1	other
ACTGGGATGCCAGTGC-1	other
ACTGTACGATACACAT-1	other
ACTGTAGCACTTTGGA-1	other
ACTGTATACGCGAGCA-1	other
ACTGTCCAGGATTATA-1	other
ACTGTCTTCTTTAGAA-1	other
ACTGTGCTAGTAGATC-1	other
ACTTACGCATCCACGC-1	other
ACTTAGTACGACAAGA-1	other
ACTTATACTTACCCGG-1	other
ACTTATTAGGATCGGT-1	other
ACTTCAGGCTGATCCC-1	other
ACTTCGCCATACGCAC-1	other
ACTTCGCTAGCGAGTG-1	other
ACTTGACTCCCTCTTT-1	other
ACTTGGGACCCGGTGG-1	other
ACTTGTGGATGGAACG-1	other
ACTTGTTACCGGATCA-1	other
ACTTTCCTATAGCTTC-1	other
ACTTTGTCGACGCACT-1	other
AGAAATTATGACTCGC-1	other
AGAACCCAGCGTGACA-1	other
AGAACGTGGTACATTC-1	other
AGAAGAGCGCCGTTCC-1	other
AGAAGGTACACTTCAC-1	other
AGAAGGTTGCCGAATT-1	other
AGAAGGTTGTAGGTCG-1	other
AGAAGTGATTCGTGAT-1	other
AGAATTGTTTGACATA-1	other
AGACAGCTCAGAATCC-1	other
AGACAGGCATCTCAGC-1	other
AGACATAGATCCTTCC-1	other
AGACCATGGGATACAA-1	other
AGACCCACCGCTGATC-1	other
AGACCCGCCCTCCTCG-1	other
AGACCGCTCCGCGGTT-1	other
AGACCGGGAAACCCTG-1	other
AGACGACGATGCCGCT-1	other
AGACGCCCACTTCGCC-1	other
AGACTAGCCTTCCAGA-1	other
AGACTGTTACCGGGTC-1	other
AGAGAAACACCAGAAA-1	other
AGAGAACCGTCTAGGA-1	other
AGAGAAGGAGTACAAT-1	other
AGAGATCTCTAAAGCG-1	other
AGAGCAGTTATGAGAC-1	other
AGAGCCGCCGAGATTT-1	other
AGAGCGGGCTAATCAT-1	other
AGAGCGTACAAGCTCG-1	other
AGAGGCTTCGGAAACC-1	other
AGAGGTATCTCGGTCC-1	other
AGAGTAAACTTCACTA-1	other
AGAGTATAGTGTTACG-1	other
AGAGTCTTAATGAAAG-1	other
AGATAACTTCAGGGCC-1	other
AGATACCAATAGAACC-1	other
AGATACCGGTGTTCAC-1	other
AGATACGACTTCATAT-1	other
AGATACTCAAGATCGA-1	other
AGATATAATACGACTA-1	other
AGATCTCAGGTGTGAT-1	other
AGATGACTCGCCCACG-1	other
AGATGCAAGACGTGCA-1	other
AGATTATAGGACGTTT-1	other
AGCAAAGGCCGCTAGT-1	other
AGCAACCGAAAGTAAT-1	other
AGCACCAGTACTCACG-1	other
AGCACTACCGGCCTGT-1	other
AGCACTACCTCACCAG-1	other
AGCACTTAAGGACGCC-1	other
AGCAGAAGGAGAAAGA-1	other
AGCAGCCAGATGAATA-1	other
AGCATCATTTCGAAAG-1	other
AGCATCGTCGATAATT-1	other
AGCCAAGCTTTGTGTC-1	other
AGCCACTCCCGTGCTT-1	other
AGCCATATAGTATGTG-1	other
AGCCCATACATGTAAG-1	other
AGCCCGCAACAAGCAG-1	other
AGCCCGGCATTAGAGG-1	other
AGCCCGGTAGCCTGTA-1	other
AGCCCTAAGCGAAGTT-1	other
AGCCCTCCCTGGTGGC-1	other
AGCCCTGTCGCACCGT-1	other
AGCCCTTGGACATCCC-1	other
AGCCGTGGCTAAATGT-1	other
AGCCTTAAAGCGGAAG-1	other
AGCGACAGGAACGGTC-1	other
AGCGACATCCCATTCA-1	other
AGCGACCAACGATATT-1	other
AGCGCATAATGAATCG-1	other
AGCGCTAGAGCGATGT-1	other
AGCGGACACTTCGTAG-1	other
AGCGGGAAGGGTCCAT-1	other
AGCGGGTCTGACACTC-1	other
AGCGTACGAGAGCTAG-1	other
AGCGTCTGAACCCGCA-1	other
AGCGTGGTATTCTACT-1	other
AGCTAACAAGCAATGT-1	other
AGCTATTTAATCCAAC-1	other
AGCTCCATATATGTTC-1	other
AGCTCTAGACGTTCCA-1	other
AGCTCTTCGTAACCTT-1	other
AGCTCTTTACTCAGTT-1	other
AGCTGTAACCTCAATC-1	other
AGCTTATAGAGACCTG-1	other
AGCTTGATCTTAACTT-1	other
AGGAACGAACGACTTC-1	other
AGGAAGCTGTCCGCCG-1	other
AGGACAGTCGAATCCC-1	other
AGGACATCGCACGTCG-1	other
AGGACATCGGCACACT-1	other
AGGACGACCCATTAGA-1	other
AGGAGCGTTTATTATC-1	other
AGGAGGCCTTCGCGCG-1	other
AGGATAAAGTCGGGAT-1	other
AGGATCACGCGATCTG-1	other
AGGATTGCTTACGACA-1	other
AGGCACGTGACTGTCC-1	other
AGGCAGATGCGTAAAC-1	other
AGGCAGGGAGCGTACT-1	other
AGGCCACATTGGTTAC-1	other
AGGCCACCCGTTATGA-1	other
AGGCCCATTGTACAGG-1	other
AGGCCCTAGAACGCCA-1	other
AGGCCTATCATACCAA-1	other
AGGCGATAACTGGCGT-1	other
AGGCGGTTTGTCCCGC-1	other
AGGCTATGGTTAGCTT-1	other
AGGCTTCCCGAAGAAG-1	other
AGGCTTGCTAGACACC-1	other
AGGGACAGCACGGCGG-1	other
AGGGACCGGCTGCGTT-1	other
AGGGACTCTACGCGAC-1	other
AGGGCCCTAATGTTCT-1	other
AGGGCGAGCAGCTGAT-1	other
AGGGCGTGATCGGCTA-1	other
AGGGCTGCAGTTACAG-1	other
AGGGTCAGAGCACTCG-1	other
AGGGTCTGGACGCAGT-1	other
AGGGTGCCGTTCTTTA-1	other
AGGGTGGATAGTGCAT-1	other
AGGGTTCAGACGGTCC-1	other
AGGGTTCCCTTTGGTT-1	other
AGGGTTTAGTTCGGGA-1	other
AGGTAACCTCCTATTC-1	other
AGGTAGATCGAGATAT-1	other
AGGTAGGTACAAAGCT-1	other
AGGTATGCGGACATTA-1	other
AGGTCAGGTGAGAGTG-1	other
AGGTCGCCTCCCAACA-1	other
AGGTGGTGACCTTCGC-1	other
AGGTGTATCGCCATGA-1	other
AGGTGTTGCCGACCAC-1	other
AGGTTACACCATGCCG-1	other
AGGTTGAGGCACGCTT-1	other
AGGTTTCACACACCTT-1	other
AGTAACGTTCATCCTG-1	other
AGTAATGTCTTGCCGC-1	other
AGTACAGAAGCTTATA-1	other
AGTACGGGCACCTGGC-1	other
AGTACGTGGCCTGTCT-1	other
AGTAGAAGGCGCCTCA-1	other
AGTAGGTAACATACAT-1	other
AGTATAATACTAGGCA-1	other
AGTATACACAGCGACA-1	other
AGTATGCTGGAGACCA-1	other
AGTATTTGGCACGACC-1	other
AGTCAAATGATGTGAT-1	other
AGTCAACACCACCATC-1	other
AGTCACTAGCTCTCGA-1	other
AGTCACTCCGCCTCAT-1	other
AGTCAGCCACCGCCTG-1	other
AGTCGAATTAGCGTAA-1	other
AGTCGACGGTCTCAAG-1	other
AGTCGGCCCAAACGAC-1	other
AGTCGGCTCAACTTTA-1	other
AGTCGGTTGCGTGAGA-1	other
AGTCGTATAAAGCAGA-1	other
AGTCGTGGGCATTACG-1	other
AGTCTCACAAGACTAC-1	other
AGTCTGGACATCCTTG-1	other
AGTCTTCTCCTCAAAT-1	other
AGTCTTTAAAGTGTCC-1	other
AGTGACCTACTTTACG-1	other
AGTGACTGTGACACAA-1	other
AGTGAGACTTCCAGTA-1	other
AGTGATATGAGTAGTT-1	other
AGTGATTCAAGCAGGA-1	other
AGTGCGTAGCTCGTAA-1	other
AGTGCTTGCACGAATA-1	other
AGTGTGGTCTATTGTG-1	other
AGTTAAACACTTGCGA-1	other
AGTTAAGTCAACCGCT-1	other
AGTTACCCTTAAGACT-1	other
AGTTACCGCACATGGT-1	other
AGTTCACCGGTTGGAC-1	other
AGTTCCTACAGAATTA-1	other
AGTTCCTATTTATGTT-1	other
AGTTGACATCGGCTGG-1	other
AGTTGACGGTCCTTGC-1	other
AGTTGCTGACTGATAT-1	other
AGTTTCGCAGGTCGGA-1	other
AGTTTGCACCTGCCTC-1	other
AGTTTGGCACGGGTTG-1	other
AGTTTGGCCAGACCTA-1	other
ATAAACCATTGGACGG-1	other
ATAAACGGACCCGTAA-1	other
ATAAACGTTGCACCAC-1	other
ATAAAGGCTCGGTCGT-1	other
ATAAATATTAGCAGCT-1	other
ATAACGCCGGAGGGTC-1	other
ATAACGGAGTCCAACG-1	other
ATAAGGTGGAGAACAT-1	other
ATAAGTTACCGCGACG-1	other
ATAATACCGTTAGCCG-1	other
ATAATAGCTGTTGAAT-1	other
ATAATAGTGTAGGGAC-1	other
ATAATCTTGGAGAACC-1	other
ATAATTAGCTAAGTAG-1	other
ATACAGGCCCTCCAAT-1	other
ATACCACGGGCAACTT-1	other
ATACCAGGCTAATAGA-1	other
ATACCTAACCAAGAAA-1	other
ATACGAAGGCTTTCCA-1	other
ATACGAGGTTTGTAAG-1	other
ATACGCCGGCGAAACC-1	other
ATACGGAACGTCGTTT-1	other
ATACGGGTTTCGATTG-1	other
ATACGGTGAAGATGCA-1	other
ATACGTACTTAGCCAC-1	other
ATACGTTATGCACGGA-1	other
ATACTACCCGTACCAC-1	other
ATACTAGCATGACCCT-1	other
ATACTCTCGCCACTCT-1	other
ATACTGCCTTACACCG-1	other
ATACTTGTTCTCGAGC-1	other
ATAGACGAAGAGAAAG-1	other
ATAGAGTACTGGGACA-1	other
ATAGCCATAACAGTCA-1	other
ATAGCCTCAGTACCCA-1	other
ATAGCTGCTCTTGTTA-1	other
ATAGGCGGCTATAGAA-1	other
ATAGGGATATCCTTGA-1	other
ATAGGTTGGGCAGATG-1	other
ATAGTGAAGCGTTCTC-1	other
ATATAAAGCGCTCGTG-1	other
ATATAAATGTAGCTGC-1	other
ATATACGCTCGTGACG-1	other
ATATCGGTAGGGAGAT-1	other
ATATCTTAGGGCCTTC-1	other
ATATGGGATAGCAACT-1	other
ATATGTCTAGAGCGTG-1	other
ATATTCAGTTAAACCT-1	other
ATATTCCACATAGTGA-1	other
ATATTCCCACAGGTCA-1	other
ATATTGCTGTCAAAGT-1	other
ATATTGGAGAGGCCTT-1	other
ATATTTAACCCTCAAG-1	other
ATCAAACACTGTTCCA-1	other
ATCAAACGAAGGTTTG-1	other
ATCAAGATCCCAGGAC-1	other
ATCAATCTGGGCTGCA-1	other
ATCAATGCCGTGGCTG-1	other
ATCACGTGCTAATTAA-1	other
ATCACTTCATCCTCGC-1	other
ATCAGACGGCACGCCG-1	other
ATCAGCTCGTCCACTA-1	other
ATCAGGTAGCTGACAG-1	other
ATCATAGATCGACGAG-1	other
ATCATCCAATATTTGT-1	other
ATCATGGACTACCGAC-1	other
ATCCAACGCAGTCATA-1	other
ATCCAATGGAGGGTCC-1	other
ATCCACATCGACAGAA-1	other
ATCCAGAGCAACAACC-1	other
ATCCAGGATTCGTGAA-1	other
ATCCCATTTCCGTGGG-1	other
ATCCGGACCAGCCTGA-1	other
ATCCTACCTAAGCTCT-1	other
ATCCTGAATCGCTGCG-1	other
ATCCTGCGTGGAATGG-1	other
ATCCTGCTGCAGATAG-1	other
ATCCTTCTGAAAGAAC-1	other
ATCGACCCAATACAGA-1	other
ATCGACTCTTTCCGTT-1	other
ATCGCACGCCGGGAGA-1	other
ATCGCCAGTCAACATT-1	other
ATCGCCGTGGTTCATG-1	other
ATCGCTTTACGTCTCA-1	other
ATCGGAGACAGACGGC-1	other
ATCGTGGAAAGTCTGG-1	other
ATCTAATATCCTACGG-1	other
ATCTAGCTTGTGAGGG-1	other
ATCTCCCACGGAATAT-1	other
ATCTCCCTGCAATCTA-1	other
ATCTCGTGAGCGAAAC-1	other
ATCTGACATGGAAGGA-1	other
ATCTGATAGTGTCTTA-1	other
ATCTGCTGTTATCGCC-1	other
ATCTGGGCTGTTCTTG-1	other
ATCTGGTTAAGACTGT-1	other
ATCTGTAATTGTACCC-1	other
ATCTTGACCTGCAACG-1	other
ATGAAGCCAAGGAGCC-1	other
ATGACGCCGGCTCTAA-1	other
ATGACGCGTTCTATCC-1	other
ATGACTATCAGCTGTG-1	other
ATGAGGAGTGTTAATC-1	other
ATGAGGGCAGCGGCTA-1	other
ATGATCGGGAATAGAC-1	other
ATGATGCAATGGTACA-1	other
ATGCACTACCGCATTG-1	other
ATGCATGATCCAGGAT-1	other
ATGCATTCCGTGATGG-1	other
ATGCCGGTCTTGCATA-1	other
ATGCGACAGTCCCATT-1	other
ATGCGAGTCCCACCAC-1	other
ATGCTCAGTGTTGCAT-1	other
ATGCTCTGGCGCGGTA-1	other
ATGCTTAGGAGTTGAT-1	other
ATGGAACCTTTGCACA-1	other
ATGGACTGCTTAGTTG-1	other
ATGGAGCAGGCCGTGA-1	other
ATGGATCCGGCGTCCG-1	other
ATGGATTGACCAAACG-1	other
ATGGCCCGAAAGGTTA-1	other
ATGGCGGAATAGTCGC-1	other
ATGGGACCTGCTGAAC-1	other
ATGGGTGTATACCTCC-1	other
ATGGTATTGGGAACCG-1	other
ATGGTCGCGTGGTTTC-1	other
ATGTAAGGCTGCTCTT-1	other
ATGTACATGCGGTGAG-1	other
ATGTACGATGACGTCG-1	other
ATGTAGCGCGCGTAGG-1	other
ATGTGAAAGCCTAATG-1	other
ATGTGCATCCGACGCA-1	other
ATGTGGACATCTTGAT-1	other
ATGTTACGAGCAATAC-1	other
ATGTTCGTCGACCCAC-1	other
ATGTTGTAGTCTGTTT-1	other
ATGTTTCGGCCCGGAG-1	other
ATTAAACATGCGGACC-1	other
ATTAATACTACGCGGG-1	other
ATTAATGAACCAGTCG-1	other
ATTAATTCGGTCACTC-1	other
ATTACATGTCAGTCTT-1	other
ATTACCACACTGCCTG-1	other
ATTACGCGCTGGCAGG-1	other
ATTACTAGCCTCTTGC-1	other
ATTAGATTGATAGCGG-1	other
ATTAGGCGATGCTTTC-1	other
ATTATACTTTGCTCGT-1	other
ATTATAGCTACTTTAC-1	other
ATTATCGGAATGTACG-1	other
ATTATCTCGACAGATC-1	other
ATTATGCCATAGGGAG-1	other
ATTATTATGTCCGTCA-1	other
ATTCACTGATGTTGGA-1	other
ATTCAGTAGCAGGGTC-1	other
ATTCATATACTGTCCA-1	other
ATTCCCACATAAACAA-1	other
ATTCCTCCGCCAGTGC-1	other
ATTCCTTCCAGGCGGT-1	other
ATTCGACGCCGGGCCT-1	other
ATTCGTCCCGAGGTTA-1	other
ATTCGTGCTATCTCTT-1	other
ATTCTCGTCTCTTTAG-1	other
ATTGAAGATCTTAGTG-1	other
ATTGAATTCCCTGTAG-1	other
ATTGATAGCAACGAGA-1	other
ATTGCGATCAGTAACT-1	other
ATTGCTGCTCCTCCAT-1	other
ATTGGATTACAGCGTA-1	other
ATTGGGAATATCTTGG-1	other
ATTGTCTGTTTCATGT-1	other
ATTGTTCAACGATCCG-1	other
ATTTAACTCGTATTAC-1	other
ATTTACAGTTTACTGG-1	other
ATTTCCGGGTTCTGCG-1	other
ATTTGCGCGAGTAGCT-1	other
ATTTGTCTTGGGAGCT-1	other
ATTTGTTCCAGGGCTC-1	other
CAAACCCTCCGGCGGG-1	other
CAAACGAGTATCGCAG-1	other
CAAACGGTCGCACTTT-1	other
CAAACTCGCGACGCCG-1	other
CAAAGATTATTGGGCC-1	other
CAAAGGTCATCTGAAA-1	other
CAAATCTCTCACAAGG-1	other
CAAATGTCCTTCCGTG-1	other
CAAATTGTCAGCAAGC-1	other
CAACACATCTCCTGCC-1	other
CAACCAGTGGCCTACC-1	other
CAACGACCCGTTTACA-1	other
CAACGATCGATCCAAT-1	other
CAACGGTTCTTGATAC-1	other
CAACGTGGTGGAGTCT-1	other
CAACTCCTTGATCCCG-1	other
CAACTGCTCATCCGAT-1	other
CAACTTGTAGTGGGCA-1	other
CAAGACTCAGAAGCGC-1	other
CAAGAGGGCGGAGTAC-1	other
CAAGCAACGTCGGAGT-1	other
CAAGCACCAAATGCCT-1	other
CAAGCGGCACATAATT-1	other
CAAGGATCGCATGTTC-1	other
CAAGTAAGTGATAGAC-1	other
CAAGTCGTTGAAATCT-1	other
CAAGTGAACTTTGGTT-1	other
CAATAAACCTTGGCCC-1	other
CAATACGAGAGTCTGA-1	other
CAATATTCTTGACCTA-1	other
CAATCCTGCCGTGGAG-1	other
CAATGACCCTTAATTT-1	other
CAATGAGGTTCGACTA-1	other
CAATGCGAGAAGTATC-1	other
CAATGGATCTCTACCA-1	other
CAATGGTCGGCCTGGG-1	other
CAATGTGCCAACCCTT-1	other
CAATTAAGGGTGATGA-1	other
CAATTTCGTATAAGGG-1	other
CACAAACCGCAGAACT-1	other
CACAAGAAAGATATTA-1	other
CACAATGAGCTGCTAT-1	other
CACACACGCTAACGAG-1	other
CACACAGCTTGCGCTC-1	other
CACACAGGGATAGATT-1	other
CACACGCGCTGTCTTA-1	other
CACACGTTTCAATGGG-1	other
CACAGAGACGAGGACG-1	other
CACAGCACCCACGGCA-1	other
CACAGCTAGGGAGTGA-1	other
CACAGGGCCATATAGT-1	other
CACAGGGCCGTTGTCA-1	other
CACAGTCCCGCTTCGC-1	other
CACAGTTCGCTTCCCA-1	other
CACATATTAGCAGGAT-1	other
CACATCGTGCACGCGC-1	other
CACATCTCACCGACGA-1	other
CACATGATTCAGCAAC-1	other
CACATTTCTTGTCAGA-1	other
CACCAGTCAGCATGCA-1	other
CACCATCGGAGGAGAC-1	other
CACCCACACGTCACCC-1	other
CACCCGCGTTTGACAC-1	other
CACCCGGTTTGTGACT-1	other
CACCCTAACAAGATCT-1	other
CACCCTTGGTGAGACC-1	other
CACCCTTTCCTCGCTC-1	other
CACCGATGATGGGTAC-1	other
CACCGCCAGAAGGTTT-1	other
CACCGTATCCCATCCG-1	other
CACCGTTAGGGATCAC-1	other
CACCGTTGCGCGATAT-1	other
CACCTAATAGAGTCGT-1	other
CACCTAATCAGTTTAC-1	other
CACCTCGATGGTGGAC-1	other
CACCTTGCGAAACTCG-1	other
CACGAAAGTTAGTCCC-1	other
CACGACTAAAGTTCTG-1	other
CACGATTGGTCGTTAA-1	other
CACGCACAGCGCAGCT-1	other
CACGCAGCGAGGCTTT-1	other
CACGGGATTGAGGGTT-1	other
CACGTCAATCAATGGA-1	other
CACGTCGGCAACCTCT-1	other
CACGTTCGTGCTCTAG-1	other
CACTAAAGTTGCCTAT-1	other
CACTACGGGAGCTGCC-1	other
CACTCAAGAGCTATGG-1	other
CACTCCTATGTAAGAT-1	other
CACTCGAGCTGAACAA-1	other
CACTCGGTTAGGAGGA-1	other
CACTCTCAAGCATCGA-1	other
CACTGACGATTGTGGA-1	other
CACTGTCCAAGTGAGA-1	other
CACTTAATCAGACGGA-1	other
CACTTCGCCACAGGCT-1	other
CAGAACTTAGCCCTCT-1	other
CAGAATAACACACGGA-1	other
CAGAATATTCGTTATC-1	other
CAGACACCGATCGCTG-1	other
CAGACGAACCTGATAC-1	other
CAGAGACGGTCACCCA-1	other
CAGAGCATGAGCTTGC-1	other
CAGAGCGATGGATGCT-1	other
CAGAGGCGATGCATGA-1	other
CAGATACTAACATAGT-1	other
CAGATCCTGGTTTGAA-1	other
CAGCAGCCCGTTCCTT-1	other
CAGCAGTCCAGACTAT-1	other
CAGCAGTCTGTGCTGC-1	other
CAGCCTCCTGCAGAGG-1	other
CAGCCTCGATAGCGGT-1	other
CAGCGATTCCCTTCAA-1	other
CAGCTCACTGAGACAT-1	other
CAGCTCGACAAGTTAA-1	other
CAGCTCGTGCTTGTGT-1	other
CAGCTGGCGTAACCGT-1	other
CAGCTTAGTAGGTAGC-1	other
CAGGACAGCTGCCCTT-1	other
CAGGATATATCGTTGT-1	other
CAGGCCGTTTGGGTGT-1	other
CAGGCGCACGGTGGTC-1	other
CAGGCGCCATGCTAGG-1	other
CAGTAATCCCTCCCAG-1	other
CAGTACCAGTTTACGT-1	other
CAGTAGCGAGGTAGTA-1	other
CAGTCTCTCGGCTAAT-1	other
CAGTCTGTATACTGGG-1	other
CAGTGAATAAATGACT-1	other
CAGTGGTTGCACATGA-1	other
CAGTGTCCGCAGAATG-1	other
CAGTTCAAATTGACAC-1	other
CAGTTCCGCGGGTCGA-1	other
CAGTTCGAGGACCCGA-1	other
CATAAGAAGCTTGGCT-1	other
CATAATGAGCGGGCGA-1	other
CATACAAAGCCGAACC-1	other
CATACACGGTTCCCAC-1	other
CATACCCGTACCCAGT-1	other
CATACGAACTAGCTGG-1	other
CATACGGCGTCTGGGC-1	other
CATACTATGTAATTGT-1	other
CATACTTAGGCAATAC-1	other
CATACTTCTTTCTCCG-1	other
CATAGCCGCCCGGGAT-1	other
CATAGCGTTGCCCACC-1	other
CATAGTAGCATAGTAG-1	other
CATAGTCCACAAGAAC-1	other
CATAGTGGGCACGCCT-1	other
CATATGTCAGGCTACG-1	other
CATCCCGAGATTCATA-1	other
CATCCGCAGGCCCGAA-1	other
CATCGCCCGCGGCCAA-1	other
CATCGGACGGGTTAAT-1	other
CATCGTCCGGTTACTA-1	other
CATCTAGTGAAGGGAA-1	other
CATCTGCAGGATCATT-1	other
CATGAACCGACATTTG-1	other
CATGACTTCGCTGAAT-1	other
CATGAGATGCACTCTC-1	other
CATGATCGCTTTGAGA-1	other
CATGATGCACAATTCT-1	other
CATGATGGAAGTTAGC-1	other
CATGCCAACTCGCAAA-1	other
CATGCGTTAGACAGAA-1	other
CATGCGTTGAGAGGAG-1	other
CATGCTGGCTCCAATT-1	other
CATGGATTGTCTTCCG-1	other
CATGGCAGGAAGATCG-1	other
CATGGGTATGCCTTAT-1	other
CATGGTAAGTAGCGTT-1	other
CATGGTCTAGATACCG-1	other
CATGTCTCATTTATGG-1	other
CATTACGTCGGCCCGT-1	other
CATTATCCCATTAACG-1	other
CATTATGCTTGTTGTG-1	other
CATTCCCATTCCGTCG-1	other
CATTCGTCGTAGCGGT-1	other
CATTTAGCGGACCATG-1	other
CATTTCTAGCAGACTA-1	other
CATTTGAGTGGTACGT-1	other
CCAAACAGAACCCTCG-1	other
CCAAAGTCCCGCTAAC-1	other
CCAAATAACAAGATTC-1	other
CCAACCTTATGTAACT-1	other
CCAACGATGCACTGAT-1	other
CCAACTTGATAGATCC-1	other
CCAAGAAAGTGGGCGA-1	other
CCAAGACTTCTGCGAA-1	other
CCAAGCGTAACTCGTA-1	other
CCAAGGAACAGAGAGG-1	other
CCAATAGTGCCGTCGA-1	other
CCAATGTCACAGCAAG-1	other
CCAATTACGGGTCGAG-1	other
CCAATTGAATGTTAAT-1	other
CCACAATGTACGTCTT-1	other
CCACACTGAGATATTA-1	other
CCACAGCTGAAATCAT-1	other
CCACATACTGCACCCA-1	other
CCACCAACTTTACTGT-1	other
CCACCCAAGGAAAGTG-1	other
CCACCTGTATGGAATA-1	other
CCACGAATTTAACCTC-1	other
CCACGAGAAGAGAATC-1	other
CCACGGAGCCATAAGA-1	other
CCACGTAAATTAGACT-1	other
CCACTATCCGGGTCAC-1	other
CCACTGGTGGCTGGTT-1	other
CCACTGTTTGGATTAA-1	other
CCAGAAACTGATGCGA-1	other
CCAGAAAGCAACTCAT-1	other
CCAGAGACAAAGCCGG-1	other
CCAGATAGTTGAGTGA-1	other
CCAGCCTGGACCAATA-1	other
CCAGCGGGATCACCAG-1	other
CCAGCTACGCCTCATA-1	other
CCAGCTCGAACGCATT-1	other
CCAGCTGATGGTACTT-1	other
CCAGCTTCCGCCCGCA-1	other
CCAGGCTGGCGTCTGA-1	other
CCAGGGACGTGGCCTC-1	other
CCAGTCCATTATTCGA-1	other
CCAGTCTAGACGGCGC-1	other
CCAGTCTTGTCATAGA-1	other
CCATAGGTTGGCGTGG-1	other
CCATAGTCAGTAACCC-1	other
CCATATGGAAACTATA-1	other
CCATCCATACCAAGTC-1	other
CCATCGCAGTTAAACT-1	other
CCATCTTGTTCACAAT-1	other
CCATGCCCTAGATTTC-1	other
CCATGCCTGTTTAGTA-1	other
CCATGCTCTGCAGGAA-1	other
CCATGGCAAACGCTCA-1	other
CCATGGCCCTTGTACC-1	other
CCATTAGCGATAATCC-1	other
CCATTCCCTGCCCACA-1	other
CCATTGTTTCCTCCAT-1	other
CCATTTCTACCTATTA-1	other
CCCAAACATGCTGCTC-1	other
CCCAACATACGTCGCG-1	other
CCCAAGACAGAGTATG-1	other
CCCAATGAGATTTGCA-1	other
CCCAATTTCACAACTT-1	other
CCCAGGAAGAATTCGA-1	other
CCCAGGTCTGAAGGCT-1	other
CCCAGTTAAGGCGCCG-1	other
CCCATATAGGTCGATT-1	other
CCCATTATTGTATCCT-1	other
CCCGACCATAGTCCGC-1	other
CCCGAGTTTCTCCGTA-1	other
CCCGATAGCCTCGCCT-1	other
CCCGCAAATAATCATC-1	other
CCCGCAGCGCGAACTA-1	other
CCCGCCATGCTCCCGT-1	other
CCCGCGCAATGCACCC-1	other
CCCGGGTCGTTCAGGG-1	other
CCCGGTGGAAGAACCT-1	other
CCCGGTGTATCGGAAT-1	other
CCCGTAAGTCTAGGCC-1	other
CCCGTAGCTGGGAAGA-1	other
CCCGTCAGCGTCTGAC-1	other
CCCGTTTCGCAGATGT-1	other
CCCTAGCTCTAAGGTC-1	other
CCCTAGTGTCAGGTGT-1	other
CCCTATGTAGAGCAGA-1	other
CCCTCATTCTGGAATT-1	other
CCCTCCTCGCTCGTAT-1	other
CCCTGAAATGAGTTGA-1	other
CCCTGATGTAACTCGT-1	other
CCCTGCCCAATCCGCT-1	other
CCCTGCGCTACGCATA-1	other
CCCTTCTCGTACGCGA-1	other
CCCTTTAATGGAGTTC-1	other
CCCTTTGACAGGTCTT-1	other
CCGAAAGTGGTGAGCA-1	other
CCGAACACTGGGCCTC-1	other
CCGAACCTTCCCGGCC-1	other
CCGAAGGGCGTACCGC-1	other
CCGAAGTATATTGTTC-1	other
CCGACAAACACATGAG-1	other
CCGACAAAGGGAGTGC-1	other
CCGACAATAGGCCGCC-1	other
CCGACGGGCATGAGGT-1	other
CCGAGAAGTCGCATAA-1	other
CCGATATGACGTAAGG-1	other
CCGATTCGAGGGACCC-1	other
CCGCACAAAGACCAAC-1	other
CCGCACACGAACGTGT-1	other
CCGCACGTGACCTCGG-1	other
CCGCATGTGGTACGAT-1	other
CCGCCGGAACTTCTCG-1	other
CCGCCGGTCAACACAC-1	other
CCGCCGTTGAGGATAA-1	other
CCGCGGAATGCGTCAC-1	other
CCGCGGGTACGAAGAA-1	other
CCGCGTAGGTAAGGGC-1	other
CCGCTATCAGCACCAG-1	other
CCGCTCCAGGGCGATC-1	other
CCGCTTACCTCACTCT-1	other
CCGGAAGTTATCAGTC-1	other
CCGGAATGGTTTCAGT-1	other
CCGGAGCGTACTTTCT-1	other
CCGGCACGACCGTTTC-1	other
CCGGCGCATATTGGAT-1	other
CCGGGACCCGCAGAGA-1	other
CCGGGCGGTCTCGTCA-1	other
CCGGGCTGCTCCATAC-1	other
CCGGGTTCGAGGTTAC-1	other
CCGGTAATGGCTAGTC-1	other
CCGGTTTGTAATTGTG-1	other
CCGTAAGTTGGTCCCA-1	other
CCGTACCCAAGCGCCA-1	other
CCGTATCTCGTCGTAG-1	other
CCGTGAGGCATTCATG-1	other
CCGTGCCCATGACGGC-1	other
CCGTGTTAAATTCCAT-1	other
CCGTTCCGAATCTCGG-1	other
CCGTTTCCTTTCCGTG-1	other
CCTAAATTAACGGTTC-1	other
CCTAAATTGTATCCTA-1	other
CCTACATTCACAGACG-1	other
CCTACGGCTCAGTCGA-1	other
CCTACTCAACACGATT-1	other
CCTACTGCTTACACTT-1	other
CCTAGGCGTAGCGATC-1	other
CCTATAATGAGTGCCC-1	other
CCTATACCGTCCTGTC-1	other
CCTATATTTGTCCTGG-1	other
CCTATCTATATCGGAA-1	other
CCTATGAAGTGGTGCC-1	other
CCTATGGCTCCTAGTG-1	other
CCTATGGGTTACCGTC-1	other
CCTATGGTCAAAGCTG-1	other
CCTCACCAATCTTGAC-1	other
CCTCACGTCAGCTAAT-1	other
CCTCATGCAGCTACGA-1	other
CCTCCCGACAATCCCT-1	other
CCTCCGACAATTCAAG-1	other
CCTCGAAGTGGACGGG-1	other
CCTCGCCAGCAAATTA-1	other
CCTCGCGCTGTGCGAT-1	other
CCTCGGACCGGGATAG-1	other
CCTCGGATGCTACCTG-1	other
CCTCGGTTTCCTTGCC-1	other
CCTCTAATCTGCCAAG-1	other
CCTCTATCGATTAGCA-1	other
CCTCTCTCCCATCTAG-1	other
CCTCTGTACTATTCTA-1	other
CCTGAACGATATATTC-1	other
CCTGAATATTTACATA-1	other
CCTGACCACCGATGGT-1	other
CCTGAGAATAAATGCA-1	other
CCTGCGTTCTACGCTT-1	other
CCTGCTATTTGAGAAG-1	other
CCTGGAAACGTTCTGC-1	other
CCTGGCTAGACCCGCC-1	other
CCTGGTCGAATGTGGG-1	other
CCTGTAAGACATGATA-1	other
CCTGTACTCACGCCCA-1	other
CCTGTCACCCGGGCTC-1	other
CCTGTCCCTCACGTTA-1	other
CCTGTCGCCCGTAAAT-1	other
CCTGTTCAACCTCGGG-1	other
CCTTCAGTTAAAGTGA-1	other
CCTTCGTATAGAATCC-1	other
CCTTCTCAGCGTTCCT-1	other
CCTTCTTGATCCAGTG-1	other
CCTTGACCACTTTATT-1	other
CCTTGTGAACGTGGTT-1	other
CCTTTAAGGGAGCACT-1	other
CGAAACGCAATTCATG-1	other
CGAACCCGCATGCGTC-1	other
CGAACGCCCAGTGCCG-1	other
CGAACGGCCGGACAAC-1	other
CGAAGATCAGTTTCAT-1	other
CGAAGTTGCTCTGTGT-1	other
CGAATCTGCTCGACGC-1	other
CGAATGAAGTCATTGC-1	other
CGAATGACGCATAATG-1	other
CGAATTCCCGGTTCAA-1	other
CGACAGTTCGCGTTAT-1	other
CGAGACCCTAGAGTGT-1	other
CGAGAGATGTGAACCT-1	other
CGAGAGGGTAGCCGCG-1	other
CGAGATTTCGCTCGGG-1	other
CGAGCACTTCAAGTTT-1	other
CGAGCGTTGATCAGCC-1	other
CGAGCTGGGCTTTAGG-1	other
CGAGGCCAGGCATTGG-1	other
CGAGGCTAAATATGGC-1	other
CGAGGGACTGCGGTCG-1	other
CGAGGGTATCCAGGTG-1	other
CGAGTACTAAAGAGGA-1	other
CGAGTGAAGGTACCAG-1	other
CGAGTGCTATAGTTCG-1	other
CGAGTTCTGTCCCACC-1	other
CGATAATACTCAGGTT-1	other
CGATACCTCGCGGACA-1	other
CGATATTAGCCGCAGG-1	other
CGATCCACCATTGTTG-1	other
CGATCCGACCCAGTGC-1	other
CGATCCTCGCAACATA-1	other
CGATCGAGAAGCACCA-1	other
CGATCTGTTGGAGGAC-1	other
CGATTAAATATCTCCT-1	other
CGATTCGCCTGGCTGC-1	other
CGCAAACACGAGTTAC-1	other
CGCAATTACTTTCGGT-1	other
CGCAATTAGGGTAATA-1	other
CGCAATTCTACAATAA-1	other
CGCACATGTCCACTAC-1	other
CGCACGTCTGTTTATG-1	other
CGCAGAAACATTTGCG-1	other
CGCAGGCGATCCAAAC-1	other
CGCATGGTGCGATGCT-1	other
CGCATTAGCTAATAGG-1	other
CGCCAAGAAGCCGAGT-1	other
CGCCATCCGATTATGA-1	other
CGCCCAGCACGCCTAG-1	other
CGCCCTTGAAGGCTGA-1	other
CGCCGCCCATGCCTGT-1	other
CGCCGCGTTCTGAACG-1	other
CGCCGTCTACCCATCG-1	other
CGCCGTTCAGCATAGT-1	other
CGCCTCCCTCCTCTAT-1	other
CGCCTGGCCTACGTAA-1	other
CGCCTTTAGCATGCTC-1	other
CGCGACACTGCGCAGC-1	other
CGCGACCGCGACAGAT-1	other
CGCGAGTCTGCCGGGT-1	other
CGCGCAAATGTCCAGA-1	other
CGCGCAAGGAACTACA-1	other
CGCGCATGTTTGATTG-1	other
CGCGCCCGACTTAATA-1	other
CGCGGGAATTAGGCAG-1	other
CGCGGTAAGTCTAGCT-1	other
CGCGGTACGGTATACA-1	other
CGCGTTCATGAAATAC-1	other
CGCTACGGGACATTTA-1	other
CGCTATACCGCCCACT-1	other
CGCTATTCAATGTATG-1	other
CGCTATTCTTAGGCTC-1	other
CGCTCGACATAATGAT-1	other
CGCTCTCCGTAGATTA-1	other
CGCTGAGGACGTCCAA-1	other
CGCTGTGACGCCGCAC-1	other
CGCTGTGTGGATGTTG-1	other
CGCTTAGTATTGATAC-1	other
CGCTTATTCCCGGTCG-1	other
CGCTTCCACTGAAATC-1	other
CGCTTGGACGGATAGA-1	other
CGCTTTCATACCGGTG-1	other
CGCTTTCTTGCATTCG-1	other
CGGAAAGAATCAAACG-1	other
CGGAACGTAAACATAG-1	other
CGGACCTCTGTAGTTA-1	other
CGGACCTTTACGTCCC-1	other
CGGAGCAATTTAATCG-1	other
CGGAGCATGGCGATCC-1	other
CGGAGTTTGAGAGACA-1	other
CGGATAAGCGGACATG-1	other
CGGATCCTCAAGGACT-1	other
CGGCAAACATCGTGCG-1	other
CGGCAATAAGATCGCC-1	other
CGGCACTCAAGAAAGT-1	other
CGGCCACGCACAAAGT-1	other
CGGCCAGAGCGACCAT-1	other
CGGCCCAGGTATATCC-1	other
CGGCTCTAAAGCTGCA-1	other
CGGCTTTGTATGATAA-1	other
CGGGAATATAGTATAC-1	other
CGGGAATTTATGTAAA-1	other
CGGGAGTATACCGCCG-1	other
CGGGATCAATGTAAGA-1	other
CGGGCAGCTAAACCGC-1	other
CGGGCGATGGATCACG-1	other
CGGGTGTACCCATTTA-1	other
CGGGTTTGTTAGGGCT-1	other
CGGTACTAGAATCAAA-1	other
CGGTCAAGTGGGAACC-1	other
CGGTCAGTCCATATTT-1	other
CGGTCCGTCGCAAGCC-1	other
CGGTGAAGACTAAAGT-1	other
CGGTGCAGATAGAACG-1	other
CGGTGCGCGTTGGTCC-1	other
CGGTGTACTTGATCCC-1	other
CGGTTCCGGCTTCTTG-1	other
CGGTTGACCTGGCATA-1	other
CGGTTGAGTATCCTTC-1	other
CGTAAACGCTTGAGTG-1	other
CGTAAATAACAAAGGG-1	other
CGTAACTTCGACACTT-1	other
CGTAATATGGCCCTTG-1	other
CGTACCTGATAGGCCT-1	other
CGTAGCGCCGACGTTG-1	other
CGTATCTAGAACTAAG-1	other
CGTATTAAGAGATCTA-1	other
CGTCAAGGCTATAAAT-1	other
CGTCACGTCCATTGGT-1	other
CGTCAGCTATTTACTC-1	other
CGTCAGTGCGCACAAG-1	other
CGTCATACCATATCCA-1	other
CGTCGCATGTGAGCCA-1	other
CGTCGCTTGGTTATAC-1	other
CGTCGGGTCTAAGCGC-1	other
CGTCGTCCTTCGCGAA-1	other
CGTCTGGAAGGGCCCG-1	other
CGTCTTGAGTGTGACG-1	other
CGTGAAGTTAATTCAC-1	other
CGTGACCAGTCCTCTG-1	other
CGTGCAGACTGGGACA-1	other
CGTGCATTGTCGACGC-1	other
CGTGCCCTCCCGAAGA-1	other
CGTGCTTCTACCTAAA-1	other
CGTGGAAGCCTCGTAC-1	other
CGTGGTACCCAAAGGC-1	other
CGTGTATGGGAGCTGA-1	other
CGTGTCCCATTCGCGA-1	other
CGTGTCTCGTTACGAC-1	other
CGTGTGTTAAACCCTG-1	other
CGTTAAACTAGTTAGG-1	other
CGTTAAATACGACCAG-1	other
CGTTCAAGGAAACGGA-1	other
CGTTCAGACCCGCGAA-1	other
CGTTCATGGTGCGCGT-1	other
CGTTGAATACCGCGCT-1	other
CGTTGAGCGACCGTCG-1	other
CGTTGCCCGCGTGGGA-1	other
CGTTGTAAACGTCAGG-1	other
CGTTGTCGGCAATTGA-1	other
CGTTGTTTCAATTCCC-1	other
CGTTTAAGCGGAGCAC-1	other
CGTTTCGCTCATTACA-1	other
CGTTTCGGTTATATGC-1	other
CGTTTGGTGTTGTGGG-1	other
CGTTTGTGTAGAGGGT-1	other
CTAAACGGGTGTAATC-1	other
CTAAAGAATGCCTACT-1	other
CTAAAGGGAAATAGGA-1	other
CTAAATCCGGTGTACA-1	other
CTAAATCCTATTCCGG-1	other
CTAACCGCGCGCCCGT-1	other
CTAACTGGTCCGGTTC-1	other
CTAAGGGAATGATTGG-1	other
CTAATTCGCACGCGCT-1	other
CTAATTTCAACAACAC-1	other
CTACAAGAAATAACCC-1	other
CTACACTAGCTTGTTC-1	other
CTACACTCGCAGATGG-1	other
CTACCCTAAGGTCATA-1	other
CTACGACTAGCTATAA-1	other
CTACGCACGGAGTACC-1	other
CTACGTGTTGCCACCA-1	other
CTACTATCATAGGTTT-1	other
CTACTCAAGGTATAGT-1	other
CTACTCTAGGCCCGGC-1	other
CTACTGCCACCTGACC-1	other
CTAGATAAACTCCTCG-1	other
CTAGATTTACGACGGC-1	other
CTAGCATAGTATAATG-1	other
CTAGCCACAGGCGAGC-1	other
CTAGCTTAATGGTCCC-1	other
CTAGGCGGCAGAGAAT-1	other
CTAGGGATAGGGACAA-1	other
CTAGGTTCGGACGTGA-1	other
CTAGTAGAAAGGGATT-1	other
CTAGTCACGTCTTAAG-1	other
CTAGTGAAGGACAGGA-1	other
CTAGTTACAACCCGGT-1	other
CTAGTTGGGCCCGGTA-1	other
CTATAGGCGTTGATGT-1	other
CTATCGCGTAGAGAAC-1	other
CTATCGGGTCTCAACA-1	other
CTATGCCCGAATGCAA-1	other
CTATGGGAAGCGGAAT-1	other
CTATGTCACTAGCCCA-1	other
CTATGTCTATTGAAAC-1	other
CTATGTGAGTCACGGC-1	other
CTATTCATGTGTCCCA-1	other
CTATTTGCTTGGAGGA-1	other
CTCACATTTACTAAAT-1	other
CTCACTGTGATACTTA-1	other
CTCACTTGGCTGGTAA-1	other
CTCAGAGCTAATGTCG-1	other
CTCAGGACTCACCTGT-1	other
CTCATGGCTCACAATC-1	other
CTCATGGTAATTTGCG-1	other
CTCATTAACGTTGCCC-1	other
CTCATTGCTCTAACAA-1	other
CTCATTTGATGGGCGG-1	other
CTCCCAATGAGTCGCG-1	other
CTCCCTCCTTTCGATC-1	other
CTCCGCCCACATGAGG-1	other
CTCCGGCCTAATATGC-1	other
CTCCGGCTTGTAGACA-1	other
CTCCTAAGTTATGTCT-1	other
CTCCTCCAGCTCACAC-1	other
CTCCTGTTCAAGGCAG-1	other
CTCGAGGTCGAACAGT-1	other
CTCGCACCTATATAGT-1	other
CTCGCCGAATGTAGGG-1	other
CTCGGGATAACACCTA-1	other
CTCGGGTTCTCTGGCC-1	other
CTCGGTACCACTGCTC-1	other
CTCGGTCCGTAGCCTG-1	other
CTCGGTTGTCGGCCCT-1	other
CTCGTCGAGGGCTCAT-1	other
CTCGTTACGGCTACCA-1	other
CTCTACACTGGCGATT-1	other
CTCTACATCCTGCGTG-1	other
CTCTATTTGGCTGCAG-1	other
CTCTCACAATCGATGA-1	other
CTCTCTAACTGCCTAG-1	other
CTCTGCGAAGCAAGCA-1	other
CTCTGGACGCCTGGTG-1	other
CTCTGTTTGAGGATTC-1	other
CTCTTCTGGAAGTTAG-1	other
CTCTTGTCCCGCTTGG-1	other
CTGAAAGAGATCCGAC-1	other
CTGAATCCGAGACCTC-1	other
CTGACATAGAAATAGA-1	other
CTGAGAAAGTTCGGCG-1	other
CTGAGAGTAGAAATAC-1	other
CTGAGCAAGTAACAAG-1	other
CTGAGCGAGACTTATT-1	other
CTGATAGTGTATCTCA-1	other
CTGCAAGCACGTTCCG-1	other
CTGCACAACTACATAT-1	other
CTGCACCTAGTCCACA-1	other
CTGCACCTGGAACCGC-1	other
CTGCACTCCAGTACAG-1	other
CTGCAGGGTGACGCTC-1	other
CTGCCAAGGTTGGAAG-1	other
CTGCCATGCATCACAT-1	other
CTGCCTCATATGCAAC-1	other
CTGCCTTTAATACCTT-1	other
CTGCGACCTCGCCGAA-1	other
CTGCGATTTCGAGATT-1	other
CTGCGGGTGAAATGTT-1	other
CTGCTCTCAACACACC-1	other
CTGCTGAGGCCACGAA-1	other
CTGCTGTCTAACGAGC-1	other
CTGCTTGGCGATAGCT-1	other
CTGGAAATGGATGCTT-1	other
CTGGATTTACACTTGA-1	other
CTGGCATCCGAATGAG-1	other
CTGGCGCACAGGTCTG-1	other
CTGGCGGGAATAAGTA-1	other
CTGGCTCCTGCGGGAT-1	other
CTGGCTGCTAACGTAA-1	other
CTGGCTGGTTGTCAGT-1	other
CTGGGATAAATAATGG-1	other
CTGGGATACGCTACCC-1	other
CTGGGCCTGCTATATC-1	other
CTGGGTAGGCAGTTAA-1	other
CTGGTAAAGTGTGGGC-1	other
CTGGTAACACATAGAA-1	other
CTGGTCATTCCAATCC-1	other
CTGGTTCAACGCATCA-1	other
CTGGTTCGCGAGCTAC-1	other
CTGTACTTCTTAGCAT-1	other
CTGTAGCCATCTCACT-1	other
CTGTAGTGAGGATCGA-1	other
CTGTATGGTGTAGAAA-1	other
CTGTCAAATGGCTCGG-1	other
CTGTGCAGGGTAGGTC-1	other
CTGTTACCCAATCTAG-1	other
CTGTTCACTGCCTGTG-1	other
CTGTTCATCTCACGGG-1	other
CTTAAATAAGACCCAT-1	other
CTTAACTTACAGTATA-1	other
CTTAACTTCGAAGTAC-1	other
CTTACACGGTATTCCA-1	other
CTTACACTGGGAAATA-1	other
CTTACTGACTCCTCTG-1	other
CTTAGCCCGGATAGTG-1	other
CTTAGCCTTCCACATG-1	other
CTTAGTGTAGTAGCAT-1	other
CTTAGTTGAGGAATCG-1	other
CTTATAGATGGCTGTT-1	other
CTTATGTTGACTACCA-1	other
CTTCAACTCCACTTGG-1	other
CTTCAGTGGTCGCCTA-1	other
CTTCATAGCTCAAGAA-1	other
CTTCATTGTCAGTGGA-1	other
CTTCCGCTCCGTGAAG-1	other
CTTCGGCCAATTGTTT-1	other
CTTCGTAGATAGGTGA-1	other
CTTCTATGTTGAAGTA-1	other
CTTCTATTAATGCTAG-1	other
CTTCTGGGCGTACCTA-1	other
CTTCTTACGTCGTATA-1	other
CTTGACCCGAAAGATA-1	other
CTTGAGGTTATCCCGA-1	other
CTTGCAACCGCCTCCT-1	other
CTTGCCCAGGCTCTAC-1	other
CTTGGCCAAGCTGGGA-1	other
CTTGTACTTGTTGACT-1	other
CTTGTCAACATTCGAG-1	other
CTTGTGAGTCTTTGAC-1	other
CTTGTTGCTGAGTCAA-1	other
CTTGTTTATGTAGCCA-1	other
CTTTAACTTTCAAAGG-1	other
CTTTAATATTGGTCGA-1	other
CTTTACCGAATAGTAG-1	other
CTTTAGGAACACTGTT-1	other
CTTTAGTGCTATTATT-1	other
CTTTCTGTGCGGGCTT-1	other
CTTTGCTGTCATGGAT-1	other
CTTTGGCGCTTTATAC-1	other
CTTTGGCTTTAGTAAA-1	other
CTTTGGGATTGTTGCA-1	other
GAAACAGCCATGCAGT-1	other
GAAACATAGGAAACAG-1	other
GAAACCGAATTACCTT-1	other
GAAACCTATACAAATG-1	other
GAAACTCGTGCGATGC-1	other
GAAAGCAGTGCACTTT-1	other
GAAAGCCCTTTGGACC-1	other
GAAAGTGACTAACTGC-1	other
GAAATACTAAACGTTT-1	other
GAAATATCACCATCAG-1	other
GAAATCGCGCGCAACT-1	other
GAAATGGCGGTGTTAG-1	other
GAAATTAGCACGGATA-1	other
GAAATTCACATCGCTG-1	other
GAAATTGTCTCTATAA-1	other
GAACACACATCAACCA-1	other
GAACAGATTACTAAAT-1	other
GAACCATCTGGGAGAC-1	other
GAACCCTCTGTGTTCT-1	other
GAACCTTTAACGATCC-1	other
GAACGACCGAATGATA-1	other
GAACGCGGGTCACACG-1	other
GAACGTCTCATGGTCG-1	other
GAACGTTAGGAAGACG-1	other
GAACGTTTGTATCCAC-1	other
GAACTGTGGAGAGACA-1	other
GAAGAAACGATATTGT-1	other
GAAGAACGGTGCAGGT-1	other
GAAGCCACTGATTATG-1	other
GAAGCCTGCACATTCC-1	other
GAAGCGTGAGGAATTT-1	other
GAAGCTCGGACCCGTC-1	other
GAAGCTTGCTGACCGC-1	other
GAAGGAGTCGAGTGCG-1	other
GAAGTCAGTTGCACTA-1	other
GAAGTGATTTATCGTG-1	other
GAAGTGCTGGATAGCT-1	other
GAAGTTTCCACTCAAT-1	other
GAATAGCATTTAGGGT-1	other
GAATAGTGCTCGATTA-1	other
GAATCGACATGGTCAC-1	other
GAATCGCCGGACACGG-1	other
GAATCTGAACATTCTC-1	other
GAATGCCGAAATGACC-1	other
GAATGCGAATCGGTTC-1	other
GAATGTGGTCCGGATT-1	other
GAATGTTGGGTAATCT-1	other
GAATTATAGTGAAAGG-1	other
GAATTCACCCGGGTGT-1	other
GAATTTCTCGCTGCAG-1	other
GACAACGACCATTGAA-1	other
GACAACGCAGCTTACG-1	other
GACAAGACGCCCGTGC-1	other
GACAAGAGATGAGATT-1	other
GACACAAGGGAAGAAA-1	other
GACACGAGTTAGAGGA-1	other
GACACTGAGTTCAGTG-1	other
GACACTGGAACCCGAT-1	other
GACAGCCAGACCTGAC-1	other
GACAGGCACACACTAT-1	other
GACAGGTAATCCGTGT-1	other
GACATACTGTCGCAGA-1	other
GACATCCGTCGAACTG-1	other
GACATCGATTTATAAC-1	other
GACCAAACGTTGACTG-1	other
GACCACACTTCCCTTT-1	other
GACCAGAGCCCTGTAG-1	other
GACCCAATTATGATAC-1	other
GACCCGTCGCCGGCTA-1	other
GACCGACGTGAAAGCA-1	other
GACCGACTGAAGCGTC-1	other
GACCGCGTCTGACGTG-1	other
GACCGTGCTGACGGTG-1	other
GACCTTCCACGTCTAC-1	other
GACGACGATCCGCGTT-1	other
GACGAGGCTAATAAAC-1	other
GACGCCGTAAAGGCTA-1	other
GACGCCTGTTGCAGGG-1	other
GACGCTTGCTTCTAAA-1	other
GACGGGTTGGCCCGTA-1	other
GACGGTCCTAGGGTGT-1	other
GACGTGAGACTCCATG-1	other
GACGTGTAGGGATTAT-1	other
GACTAAGATCATGCAC-1	other
GACTAAGTAGGCTCAC-1	other
GACTACAAAGCGGTGG-1	other
GACTAGGCCGTTAGGT-1	other
GACTCTAGAGTTCCAA-1	other
GACTGCAAATCGAGCT-1	other
GACTGCACCAGCCCAG-1	other
GACTGCGGCACGTGTA-1	other
GACTGCTGGTGAGAAA-1	other
GAGAAACTGGATCCCA-1	other
GAGACTGATGGGTAGA-1	other
GAGACTTCGCGACCGA-1	other
GAGAGGCCTATGTGTA-1	other
GAGAGGGCGCGAGGTT-1	other
GAGAGGTGCATTCTGG-1	other
GAGAGTCTCGGGAGAG-1	other
GAGATCTGCTTGGCAT-1	other
GAGATCTGTCACTCCG-1	other
GAGATCTTCCATGACA-1	other
GAGATGGCTTTAATCA-1	other
GAGATGGGAGTCGACA-1	other
GAGCACCTGTGTCCAG-1	other
GAGCACGGCGCCTCTT-1	other
GAGCATCAACAACTTG-1	other
GAGCATCATCCCTGGG-1	other
GAGCCACGGTAGTAGG-1	other
GAGCGAGGGAGTACCG-1	other
GAGCGCAAATACTCCG-1	other
GAGCGCTGTTAGGTAA-1	other
GAGCGGAATGCGGTGT-1	other
GAGCTAAGGGCATATC-1	other
GAGCTCAACATGAGCG-1	other
GAGCTCTCGGACCTAA-1	other
GAGGAATATCTCTTTG-1	other
GAGGAATGGAGAGGTT-1	other
GAGGATAAACAGTGCT-1	other
GAGGCCCGACTCCGCA-1	other
GAGGCCTGTTGATACA-1	other
GAGGCTATCAAAGTCG-1	other
GAGGGAGTCAGATCGC-1	other
GAGGGCATCGCGTATC-1	other
GAGGGCGCAGCTCTGC-1	other
GAGGGTAGTAACAAAG-1	other
GAGGTACATCCATCTT-1	other
GAGGTACGCGTGTCCC-1	other
GAGGTCCCAAAGATCT-1	other
GAGTAAACCGGAAAGT-1	other
GAGTAAATTAAGAACC-1	other
GAGTAAGGCCACGGGA-1	other
GAGTACGGGTATACAA-1	other
GAGTAGATACTAGTTG-1	other
GAGTATCAAAGTTACA-1	other
GAGTATGCCCGCCTTG-1	other
GAGTATGCGCGTGCAT-1	other
GAGTCAGACCAGAATC-1	other
GAGTCCGCTTACCGGA-1	other
GAGTCGACAGACCCTC-1	other
GAGTGTCAACCAGAAA-1	other
GAGTGTGCGGTACCCA-1	other
GAGTTGATGGCAATTT-1	other
GATAAATCGGTGGATG-1	other
GATAACTCGCACTGTG-1	other
GATAAGGCAGATGCAA-1	other
GATACCGTGTCGGAGT-1	other
GATACGATGGGAGTCA-1	other
GATAGAACCCGCTAGG-1	other
GATAGGATTAATTACA-1	other
GATAGGTAACGTTGAC-1	other
GATAGGTGTCCCGGGC-1	other
GATAGTGCGAGTAAGT-1	other
GATATCTCATGCAATA-1	other
GATATGAGACACTAAC-1	other
GATATGGATTACGCGG-1	other
GATCAACATAAAGGGA-1	other
GATCATTCCAAACATT-1	other
GATCCCTTTATACTGC-1	other
GATCCGAATATAAGTG-1	other
GATCCGGGAATTAACA-1	other
GATCCTCGACACTGGC-1	other
GATCGACACTATCTGA-1	other
GATCGCGGGCTCTCCA-1	other
GATCGCTATATCTCAG-1	other
GATCGGCGATAAGTCG-1	other
GATCGGTGGCCATAAC-1	other
GATCGTGACTGATATC-1	other
GATCTCGACGCTGTGG-1	other
GATCTGCTATCTAAGG-1	other
GATCTTCATTGTCCTC-1	other
GATCTTGGAGGGCATA-1	other
GATCTTTGCAGGGTAT-1	other
GATGACAAGTAGGGCA-1	other
GATGAGGAACCTTCGG-1	other
GATGCCAGCAGAAGGC-1	other
GATGCCTTCTGCGGCA-1	other
GATGCGAATGGTATTA-1	other
GATGCGTCCTGCATTC-1	other
GATGCTACCTTCGATG-1	other
GATGCTGTATTTCATC-1	other
GATGGCGCACACATTA-1	other
GATGTAACGAACCACC-1	other
GATGTCCGGATCACAT-1	other
GATGTTCAATCCACGA-1	other
GATGTTTGTGCGAGAT-1	other
GATTAATCCTGGCTCA-1	other
GATTACTGAATTTGGG-1	other
GATTAGAAACAAGCGT-1	other
GATTCCCTTGTCGCAG-1	other
GATTCCTATACGGCGC-1	other
GATTCGACGGTTCACG-1	other
GATTCTGTTAATGAGT-1	other
GATTGCTCCAGTTGCA-1	other
GATTGGGAAAGGTTGT-1	other
GATTTGCGCTAACACC-1	other
GCAAACCCTACATTAT-1	other
GCAAACCTTGGCCATA-1	other
GCAAACGTCGCCAGGT-1	other
GCAAATATTACGCTTT-1	other
GCAACACACTAGAACT-1	other
GCAACAGCAGTATGCG-1	other
GCAACCACGGCCGCGT-1	other
GCAACGGCTAGTTATG-1	other
GCAAGAATTCCTTGGC-1	other
GCAAGTGCACAGAGAA-1	other
GCAAGTGTAAAGCATG-1	other
GCAATTAGTCGCACCG-1	other
GCACAAACGAGGCGTG-1	other
GCACAAGTGTCGGAAG-1	other
GCACACAGCTATTACC-1	other
GCACAGCACGGGCCGA-1	other
GCACCTTCCCGAAGGT-1	other
GCACGCCTACTTAGAT-1	other
GCACTAGTCGCGCTAT-1	other
GCACTGCCTACCTTTA-1	other
GCACTGTGCAAATGTA-1	other
GCAGAAGGTAATCTCC-1	other
GCAGATCCTCGCAAAT-1	other
GCAGATTAGGGATATC-1	other
GCAGCACACAGCCCAG-1	other
GCAGCCTATATCACAT-1	other
GCAGCGGTGGGCATTA-1	other
GCAGGAACTTAGATCT-1	other
GCAGGACTATAGAATA-1	other
GCAGTGCGGGCGGATG-1	other
GCAGTGTGGCTATAGG-1	other
GCAGTTCGATCCGAGC-1	other
GCATACGAGGTCTTTA-1	other
GCATAGAGCACTCAGG-1	other
GCATCCCTAACTTTGA-1	other
GCATCGGCCGTGTAGG-1	other
GCATGACACAAAGGAA-1	other
GCATGAGGGACGCGGC-1	other
GCATTCGAAATGAACA-1	other
GCATTGTAATTCATAT-1	other
GCATTTCCAAGGCTCC-1	other
GCCACAATTTAAGGAC-1	other
GCCACTCCTTACGGTA-1	other
GCCAGGAAAGAACACT-1	other
GCCATCGAGCTGCGTG-1	other
GCCATTAGCCTCAAAC-1	other
GCCCACCAAGGCTGTC-1	other
GCCCAGATGCTGGAGA-1	other
GCCCAGTTGGTATGCC-1	other
GCCCGACTTCTTCCCG-1	other
GCCCGATCTGTGGTCG-1	other
GCCCGCGCGTAAACGG-1	other
GCCCGCGCGTTTGACA-1	other
GCCCGTAATACCTTCT-1	other
GCCCGTCAAGCCCAAT-1	other
GCCCTAGCCGTCGCGA-1	other
GCCCTGAGGATGGGCT-1	other
GCCGAAATTCCTACGT-1	other
GCCGACCCACGACTGC-1	other
GCCGATTGGCCAAGCT-1	other
GCCGCACTCCGTTTCA-1	other
GCCGCATTAGTCCGGC-1	other
GCCGCTTGTGAGAAAC-1	other
GCCGGGTTAGGGTCGC-1	other
GCCGGTCGTATCTCTC-1	other
GCCGTCGGTTTCGGGC-1	other
GCCGTGGAAGAAATGT-1	other
GCCTAGCGATCTGACC-1	other
GCCTATAGTGTCAGGG-1	other
GCCTATCAGGTAAGAT-1	other
GCCTATTCCGATATAG-1	other
GCCTATTTGCTACACA-1	other
GCCTCTATACATAGCA-1	other
GCCTGTCCCGGTGCAT-1	other
GCCTTCAGCCCTACCG-1	other
GCCTTGTATATGCAGT-1	other
GCGAAACGATCGGGAG-1	other
GCGAAACTTAACTGGA-1	other
GCGAAGCCATACCCGT-1	other
GCGACGATAGTTGTAC-1	other
GCGAGCGCATGCTCCC-1	other
GCGAGGCCCGAGCAGA-1	other
GCGAGTTCTGCAAAGA-1	other
GCGATTGTTAACGTTA-1	other
GCGCAAATATATTCAA-1	other
GCGCCGTTCCACGATA-1	other
GCGCCTCCCACTCCGA-1	other
GCGCGATGGGTCAAGT-1	other
GCGCGGTCTAGTAACT-1	other
GCGCGTCATTGGTACA-1	other
GCGCTAATTGAATAGA-1	other
GCGCTATGCCGAGGCA-1	other
GCGCTCGATCACCTGT-1	other
GCGGACCGCGTTGTGG-1	other
GCGGAGAAACTTCGCA-1	other
GCGGAGAGGGAGAACG-1	other
GCGGCAAAGTATTGCC-1	other
GCGGCTCTGACGTACC-1	other
GCGGCTTTAGCAAGTT-1	other
GCGGGAACCAGGCCCT-1	other
GCGGGCATTACGATGC-1	other
GCGGGCGAGCCTTACC-1	other
GCGGTAACCCAAATGA-1	other
GCGGTCCCTAGACGCA-1	other
GCGGTTCCCTATCATG-1	other
GCGTCCAGCTCGTGGC-1	other
GCGTCCCTAAGACATA-1	other
GCGTCGAAATGTCGGT-1	other
GCGTCGCCAGGGTGAT-1	other
GCGTCTAACCTCCTAA-1	other
GCGTCTCTGCATTGGG-1	other
GCGTTATATTTGGAAC-1	other
GCGTTCTGACTAAGCG-1	other
GCTAAACCTGAGGTGA-1	other
GCTAAGTAAAGGCGAT-1	other
GCTAAGTAGTTTCTCT-1	other
GCTAATACCGAATGCC-1	other
GCTACGACTTATTGGG-1	other
GCTAGACCGTCTACTG-1	other
GCTAGCACCTGGGCCA-1	other
GCTAGCTTGAATAGCT-1	other
GCTAGGCACCACGGAG-1	other
GCTAGTAGAGCTTGTA-1	other
GCTAGTTTCATTGAGG-1	other
GCTATCATACTCATGG-1	other
GCTATCGCGGCGCAAC-1	other
GCTCAATCCGTTTATT-1	other
GCTCAATGTAATACCG-1	other
GCTCATTGATCATATC-1	other
GCTCCATGAGTGCAGA-1	other
GCTCCATGCAAAGCAA-1	other
GCTCCCAGTCGGTCCA-1	other
GCTCCGCTCGCTTCAG-1	other
GCTCCTGACATACTGG-1	other
GCTCGCGGTTCCGCTC-1	other
GCTCGGAATTTAAAGC-1	other
GCTCTAAACCCTGACG-1	other
GCTCTATGTTACGTGC-1	other
GCTCTCGGGTACCGAA-1	other
GCTCTTTCCGCTAGTG-1	other
GCTGAACTCTCCAGGG-1	other
GCTGAATCTTCCAATC-1	other
GCTGAGGCGTGAGTAT-1	other
GCTGCACGGTTTCTTA-1	other
GCTGCGAAGAATTATT-1	other
GCTGCTAAGTAGTCGA-1	other
GCTGCTACTGCGTAGC-1	other
GCTGCTCTCCGGACAC-1	other
GCTGGCATATTCACCT-1	other
GCTGGCGGCGCATGCT-1	other
GCTGTATTACTGGCCC-1	other
GCTTAATGTAACTAAC-1	other
GCTTACGTAGTTAGTA-1	other
GCTTATGAAGCAGGAA-1	other
GCTTCCGTCCCTAGAC-1	other
GCTTGAGTGACCTCTG-1	other
GCTTGATGATAATCAG-1	other
GCTTTACACAACTGGG-1	other
GGAAAGTCTTGATTGT-1	other
GGAACCCGAACAAGAA-1	other
GGAACCGTGTAAATTG-1	other
GGAACCTTGACTCTGC-1	other
GGAACGGCCTGCAGCC-1	other
GGAACTTTGGCGATTA-1	other
GGAATGCGCTAGCGTG-1	other
GGACACAAGTTTACAC-1	other
GGACCAACAGGATAAC-1	other
GGACCTCTAGGCCGCC-1	other
GGACGGGCGACCAACC-1	other
GGACTCACAAATTAGG-1	other
GGACTCGAAGCTTTCA-1	other
GGACTCGACAGCGCAT-1	other
GGACTCTTCCGGTTGA-1	other
GGAGAAGTCATTGGCA-1	other
GGAGACGACACCTTTG-1	other
GGAGCAACATTTCAAG-1	other
GGAGCACCAAGAACTA-1	other
GGAGCGAGGCCTACTT-1	other
GGAGGCCGAAGTCGTC-1	other
GGAGGGCTTGGTTGGC-1	other
GGAGGGTCAAGTAAGA-1	other
GGAGTGCCGCCCTGGA-1	other
GGAGTTGATTCTGTGT-1	other
GGATACTCATGAATTG-1	other
GGATCAAAGGACGAGG-1	other
GGATCCGGAATATACT-1	other
GGATCTTACTGCCCTT-1	other
GGATCTTGACTCAACC-1	other
GGATGACGCGAGTTTA-1	other
GGATGCTGGCGTTCCT-1	other
GGATTCAGTACGGTGG-1	other
GGATTTCACTTCTATA-1	other
GGCAAAGGCGCCAATA-1	other
GGCAAATTACTTTACT-1	other
GGCAAGCCCATAGTGG-1	other
GGCAAGGCGAAATAGC-1	other
GGCAATAGTCAATGAG-1	other
GGCACTCAGCCGACCC-1	other
GGCACTCCACTGGGCA-1	other
GGCAGCAAACCTATGC-1	other
GGCATACAGGTAGCGG-1	other
GGCATCAACGAGCACG-1	other
GGCATTGAACATCTCA-1	other
GGCCACAAGCGATGGC-1	other
GGCCCAGCTGGTTTGC-1	other
GGCCCGGAGCATGTCT-1	other
GGCCCTCACCCACTTA-1	other
GGCCGAGACTCTGGTG-1	other
GGCCGCAGGAACCGCA-1	other
GGCCGGCGTCTGCTAT-1	other
GGCCGTTTGGGTTTCA-1	other
GGCCTGCTCTGATGTT-1	other
GGCCTGCTTCTCCCGA-1	other
GGCGAAATCTAACTTG-1	other
GGCGCAGGACATCTTC-1	other
GGCGCATGAATTGATG-1	other
GGCGCGTTCGAGTTTA-1	other
GGCGCTCCTCATCAAT-1	other
GGCGCTTCATTCCCTG-1	other
GGCGGAGTAATATTAG-1	other
GGCGGGCTCTAAGAGT-1	other
GGCGGTAGGATCATTG-1	other
GGCGTAGGGAAAGCTG-1	other
GGCGTCCTATCCGCTG-1	other
GGCTACTATACACTCC-1	other
GGCTATTAAGTTGTAT-1	other
GGCTCCTCCACCTGTT-1	other
GGCTCGTGCCACCAGC-1	other
GGCTCTGCTCCAACGC-1	other
GGCTGAAATAGCAAAG-1	other
GGCTGGCTAGCTTAAA-1	other
GGCTGTCCTACTGCGG-1	other
GGCTTTCAATAAGGGT-1	other
GGGAACGGGAGGTTAG-1	other
GGGAACGGTTTCAGAT-1	other
GGGAAGACGGTCTGTC-1	other
GGGACAGAGTTACTCC-1	other
GGGACCCGTATATCTT-1	other
GGGACTGCATAGATAG-1	other
GGGAGAACTCACAGTA-1	other
GGGAGGATGCCCGAAA-1	other
GGGAGTAATGGCTGGC-1	other
GGGAGTTAATGAGGCG-1	other
GGGATACGGTAATAAT-1	other
GGGATGGTCGTAACCG-1	other
GGGCAACCGCACGTGC-1	other
GGGCACGTAGTACTGT-1	other
GGGCAGAGCAATCGTT-1	other
GGGCAGTCAACGCCAA-1	other
GGGCATGCATGTCGAG-1	other
GGGCCCGTCTTAAACA-1	other
GGGCCCTACGAAAGGG-1	other
GGGCCGGCCGAAGTAC-1	other
GGGCGATATGTGTGAA-1	other
GGGCGCAGCGTTACTC-1	other
GGGCGGCAAATGAATT-1	other
GGGCGGGTTCCCTACG-1	other
GGGCGGTCCTATTGTC-1	other
GGGCGTACATTTATAT-1	other
GGGCGTCACCACGTAA-1	other
GGGCGTGGTTTCCCAG-1	other
GGGCTATGATCGATGG-1	other
GGGCTGCCTAGGGCGA-1	other
GGGCTGGTTAGTCGCG-1	other
GGGTAATGCTGTGTTT-1	other
GGGTACCCACGGTCCT-1	other
GGGTACTTCATGAACT-1	other
GGGTATGTATGCACTT-1	other
GGGTATTCTAGCAAAC-1	other
GGGTCACCGTGACGGT-1	other
GGGTCAGGAGCTAGAT-1	other
GGGTCATGCGTACCAT-1	other
GGGTCTATCGCTTTCC-1	other
GGGTGACACCTTAACT-1	other
GGGTGCATATGAAAGC-1	other
GGGTGTTTCAGCTATG-1	other
GGGTTAACATTTGAGT-1	other
GGGTTCAGACGAACAA-1	other
GGGTTTAGGATAGGAT-1	other
GGTAAACTCTGCGCTG-1	other
GGTAACCGGGAGGATA-1	other
GGTAACTATGTATCTG-1	other
GGTACAAACATGCTAT-1	other
GGTACATCTGGGACGA-1	other
GGTACGTTGCGGCCGG-1	other
GGTACTAAGTGCTTTG-1	other
GGTAGAAGACCGCCTG-1	other
GGTAGACCGTTGGGCG-1	other
GGTAGGCCAATATCAC-1	other
GGTAGTGCTCGCACCA-1	other
GGTATAGTGACACATA-1	other
GGTATTGCCGAGTTTA-1	other
GGTCAAGACTACTTCG-1	other
GGTCACGTTAGATTCA-1	other
GGTCAGTGGGTCCCAC-1	other
GGTCGGCCAGGAGCTT-1	other
GGTCGGTAATTAGACA-1	other
GGTCGGTCGTCCACAG-1	other
GGTCGTAAGCTCGCAC-1	other
GGTCTCCAAGTAGTGC-1	other
GGTCTCTGAATGGACT-1	other
GGTCTGAGAATCTGGA-1	other
GGTCTTGAGCGCTCTT-1	other
GGTGAAACCGGGAATG-1	other
GGTGAACGGGCTAGCC-1	other
GGTGAAGTACAGGGAT-1	other
GGTGACTGATAGAGAG-1	other
GGTGAGATGCAGATAA-1	other
GGTGATAAGGAGCAGT-1	other
GGTGATTTCATCTTGT-1	other
GGTGCATAAATGATTA-1	other
GGTGCGGATAAGTGGC-1	other
GGTGCTGATCACAAAG-1	other
GGTGCTGGTACACATT-1	other
GGTGGAGGTTGATACG-1	other
GGTGTAAATCGATTGT-1	other
GGTGTAGGTAAGTAAA-1	other
GGTGTTGGGCGTCTTA-1	other
GGTTACCACCCTCGGG-1	other
GGTTACCCGACACTTT-1	other
GGTTAGCTATATGTCT-1	other
GGTTAGGCTTGGAGAA-1	other
GGTTAGTTACGGCGCC-1	other
GGTTCTACTCGTCTGA-1	other
GGTTGTGCTCTTGTCC-1	other
GGTTGTGTAGCCTGGC-1	other
GGTTTAATTACCATCG-1	other
GGTTTACAATCTCAAT-1	other
GGTTTAGCCTTTCTTG-1	other
GGTTTCAATCGGTCAG-1	other
GGTTTGAGTGCTGGAA-1	other
GTAACAGGTTAACGGC-1	other
GTAACATCTAAGATAA-1	other
GTAACTGCCCAAGGAG-1	other
GTAACTTGCGGCAGTC-1	other
GTAAGCGGGCAGTCAG-1	other
GTAAGTAACAGTCTGG-1	other
GTAAGTAGGGTATACC-1	other
GTAAGTCCACACTCTA-1	other
GTAATCTGATTCTTCG-1	other
GTACACTTACCTGAAG-1	other
GTACGACGGCGCTGCG-1	other
GTACGAGATTGCGACA-1	other
GTACGCTTCATTGCAC-1	other
GTACGTTTGCCCGTCA-1	other
GTACTAAGATTTGGAG-1	other
GTACTCCCTTATCGCT-1	other
GTACTGAGGTCGTAAC-1	other
GTACTGCATGAAGCGT-1	other
GTACTGGAGTTAGACC-1	other
GTACTTGGGCACTTCT-1	other
GTAGAAACGGGTGGAG-1	other
GTAGACAACCGATGAA-1	other
GTAGACACGCCTGACT-1	other
GTAGACGTCGTTACAT-1	other
GTAGAGGGAGACAAGT-1	other
GTAGCCAAACATGGGA-1	other
GTAGCGCTGTTGTAGT-1	other
GTAGCGGCTATACACT-1	other
GTAGCTCCGGGAGGCT-1	other
GTAGCTTCCTCTTGTT-1	other
GTAGTCGCGGGAATCA-1	other
GTAGTCTACGATATTG-1	other
GTAGTGAGCAACCTCA-1	other
GTATAGGACTCAGTAG-1	other
GTATCAAACGTTAGCT-1	other
GTATCAGCTTGGGTTC-1	other
GTATCTCAGTCTTGAC-1	other
GTATCTTGTTGCTCAC-1	other
GTATCTTTCATAACCA-1	other
GTATGAAATTTCACTC-1	other
GTATGACGTGGGAAAC-1	other
GTATTAAGGCGTCTAA-1	other
[truncated: 911 more rows]

## Sheet: 2.2.1
ACAGGTGTGTTGTTGC-1	Nageotte Nodule
AGTTACCGCACATGGT-1	Nageotte Nodule
AGTTTATGTAAAGACA-1	Nageotte Nodule
ATTACATGTCAGTCTT-1	Nageotte Nodule
CACCCAAATCTTATGT-1	Nageotte Nodule
CACGTCTATGATGTGG-1	Nageotte Nodule
CCAACGCTTGCCAGGG-1	Nageotte Nodule
CCGCGATTTGGTAGGT-1	Nageotte Nodule
CCGGTAATGGCTAGTC-1	Nageotte Nodule
GAGACCCTGCAACGCC-1	Nageotte Nodule
GCGGTGAACTGCGCTC-1	Nageotte Nodule
GGCCCAATCTAGAGGG-1	Nageotte Nodule
GTCGGGAACATGGTAG-1	Nageotte Nodule
GTCTATACACGCATGG-1	Nageotte Nodule
TGGAATTAGACGCTTT-1	Nageotte Nodule
TTCCAGTGGGTTTCGT-1	Nageotte Nodule
TTCTAGGCCAATTGTG-1	Nageotte Nodule
TTGTTTCACATCCAGG-1	Nageotte Nodule
AAGTCTTCTGTGGCCT-1	nearby_neuron
AATCTCTACTGTGGTT-1	nearby_neuron
ACAAGCTATATGGAAG-1	nearby_neuron
ACTATTTCCGGGCCCA-1	nearby_neuron
ATGAAGCCAAGGAGCC-1	nearby_neuron
CAAGTCGTTGAAATCT-1	nearby_neuron
CCTCCTGAGCCCACAT-1	nearby_neuron
CGCTCGACATAATGAT-1	nearby_neuron
GAATGGGCTTATCGAC-1	nearby_neuron
GATTAGAAACAAGCGT-1	nearby_neuron
GCTAAGTAAAGGCGAT-1	nearby_neuron
GCTCATTGATCATATC-1	nearby_neuron
GCTGCGAAGAATTATT-1	nearby_neuron
GGTTCGGATTATACTA-1	nearby_neuron
TACCTATCCCTAGAGG-1	nearby_neuron
TCACGGTCATCGCACA-1	nearby_neuron
TCTAGCATCTTCGATG-1	nearby_neuron
TGAACTGCTATGACTT-1	nearby_neuron
TGAGACGTACCTCTCA-1	nearby_neuron
TGGTGCCCTGCCTTAC-1	nearby_neuron
TGTCCGCAAACAATTC-1	nearby_neuron
TTAAAGGCGATGCTCG-1	nearby_neuron
TTGTTAGCAAATTCGA-1	nearby_neuron
AAACAAGTATCTCCCA-1	other
AAACACCAATAACTGC-1	other
AAACAGAGCGACTCCT-1	other
AAACAGCTTTCAGAAG-1	other
AAACAGGGTCTATATT-1	other
AAACAGTGTTCCTGGG-1	other
AAACATGGTGAGAGGA-1	other
AAACATTTCCCGGATT-1	other
AAACCCGAACGAAATC-1	other
AAACCGGAAATGTTAA-1	other
AAACCGGGTAGGTACC-1	other
AAACCGTTCGTCCAGG-1	other
AAACCTCATGAAGTTG-1	other
AAACGAAGATGGAGTA-1	other
AAACGTGTTCGCCCTA-1	other
AAACTAACGTGGCGAC-1	other
AAACTCGTGATATAAG-1	other
AAACTTAATTGCACGC-1	other
AAACTTGCAAACGTAT-1	other
AAAGAATGACCTTAGA-1	other
AAAGAATGTGGACTAA-1	other
AAAGACCCAAGTCGCG-1	other
AAAGACTGGGCGCTTT-1	other
AAAGCTTGCCTACATA-1	other
AAAGGCCCTATAATAC-1	other
AAAGGCTACGGACCAT-1	other
AAAGGCTCTCGCGCCG-1	other
AAAGGGATGTAGCAAG-1	other
AAAGGGCAGCTTGAAT-1	other
AAAGGTAAGCTGTACC-1	other
AAAGTAGCATTGCTCA-1	other
AAAGTCACTGATGTAA-1	other
AAAGTCGACCCTCAGT-1	other
AAAGTGTGATTTATCT-1	other
AAAGTTGACTCCCGTA-1	other
AAATAACCATACGGGA-1	other
AAATAAGGTAGTGCCC-1	other
AAATAGCTTAGACTTT-1	other
AAATCGCGGAAGGAGT-1	other
AAATCGTGTACCACAA-1	other
AAATCTAGCCCTGCTA-1	other
AAATCTGCCCGCGTCC-1	other
AAATGATTCGATCAGC-1	other
AAATGCTCGTTACGTT-1	other
AAATGGCCCGTGCCCT-1	other
AAATGGTCAATGTGCC-1	other
AAATGTATCTTATCCC-1	other
AAATTAACGGGTAGCT-1	other
AAATTAATAAGCGCGA-1	other
AAATTACACGACTCTG-1	other
AAATTACCTATCGATG-1	other
AAATTCCAGGTCCAAA-1	other
AAATTGATAGTCCTTT-1	other
AAATTGCGGCGGTTCT-1	other
AAATTGGTGAGAAGCA-1	other
AAATTTGCGGGTGTGG-1	other
AACAACTGGTAGTTGC-1	other
AACAATACATTGTCGA-1	other
AACAATTACTCTACGC-1	other
AACACACGCTCGCCGC-1	other
AACACGAGACGCGGCC-1	other
AACACGCGGCCGCGAA-1	other
AACAGCTGTGTGGCAA-1	other
AACAGGATGGGCCGCG-1	other
AACAGGTAGTATGGAT-1	other
AACATATCAACTGGTG-1	other
AACATCGATACGTCTA-1	other
AACATTGAAGTTGATC-1	other
AACATTGTGACTCGAG-1	other
AACCAAGACTTCTCTG-1	other
AACCATAGGGTTGAAC-1	other
AACCATGGGATCGCTA-1	other
AACCCAGAGACGGAGA-1	other
AACCCATCCCATGATC-1	other
AACCCGACAACCCGTG-1	other
AACCCGAGCAGAATCG-1	other
AACCCTACTGTCAATA-1	other
AACCGCTAAGGGATGC-1	other
AACCTGTCACGGAATT-1	other
AACCTTTACGACGTCT-1	other
AACGAAAGTCGTCCCA-1	other
AACGATAGAAGGGCCG-1	other
AACGCATGATCTGGGT-1	other
AACGCGAACGGCAACA-1	other
AACGCGACCTTGGGCG-1	other
AACGCTGTTGCTGAAA-1	other
AACGGACGTACGTATA-1	other
AACGGCCATCTCCGGT-1	other
AACGTACTGTGGGTAC-1	other
AACGTCAGACTAGTGG-1	other
AACGTTATCAGCACCT-1	other
AACTACCCGTTTGTCA-1	other
AACTCAAGTTAATTGC-1	other
AACTCCAGAGCGTGTT-1	other
AACTCCTAATCCCATG-1	other
AACTCGATAAACACGT-1	other
AACTCGATGGCGCAGT-1	other
AACTCTCAATAGAGCG-1	other
AACTCTCAGTGTGCTC-1	other
AACTGAGGTCAGCGTC-1	other
AACTGGTGTGGGCCTT-1	other
AACTTCTGCGTCTATC-1	other
AACTTGCCCGTATGCA-1	other
AACTTGCGTTCTCGCG-1	other
AACTTTACGGGAGCTT-1	other
AAGAAGGATCAGTTAG-1	other
AAGACATACGTGGTTT-1	other
AAGACCAAATAACTCA-1	other
AAGACCCAACTGAACA-1	other
AAGACTAACCCGTTGT-1	other
AAGAGATGAATCGGTA-1	other
AAGAGGATGTACGCGA-1	other
AAGAGGCCCTTTGGAA-1	other
AAGATGGCACCGGACC-1	other
AAGATTGGCGGAACGT-1	other
AAGCCACTTGCAGGTA-1	other
AAGCCGAAGCGGTTTA-1	other
AAGCCGCCGTGAAATC-1	other
AAGCGGCGTCATGGGT-1	other
AAGCGTCCCTCATCGA-1	other
AAGGAGCGGTTGGTGC-1	other
AAGGATCGATCGCTTG-1	other
AAGGATGAGGGACCTC-1	other
AAGGCAGGCTGTCTCC-1	other
AAGGCGCGTAAAGCTT-1	other
AAGGCTGTGCTCATCG-1	other
AAGGGAACGACTGGCT-1	other
AAGGGACAGATTCTGT-1	other
AAGGGACTATGCATTC-1	other
AAGGGTTTGATTTCAG-1	other
AAGGTGATAAACCAGC-1	other
AAGTAGAAGACCGGGT-1	other
AAGTAGTGACGCGAGG-1	other
AAGTCAATTGTCGTCA-1	other
AAGTGACGACCGAATT-1	other
AAGTGAGTCGGGTTTA-1	other
AAGTGCAAAGGTAGAC-1	other
AAGTGCCTTGACTGTA-1	other
AAGTGCGTTAGAATCT-1	other
AAGTGCTTCTCTATTG-1	other
AAGTTCAGTCTGCGTA-1	other
AAGTTCGGCCAACAGG-1	other
AAGTTGTGATGTTATA-1	other
AATAACAACGCTCGGC-1	other
AATAACACTAGAACAA-1	other
AATAATCTTCGTATCG-1	other
AATACAATGTTTCAGG-1	other
AATACCGGAGGGCTGT-1	other
AATACCTGATGTGAAC-1	other
AATAGAACAGAGTGGC-1	other
AATAGAATCTGTTTCA-1	other
AATAGCAAGCCTCCTG-1	other
AATAGCTACCGCGTGC-1	other
AATAGGCACGACCCTT-1	other
AATAGTCCGTCCCGAC-1	other
AATAGTCGCGAGTCGG-1	other
AATATCAAGGTCGGAT-1	other
AATATCCTAGCAAACT-1	other
AATATCGAATCAATGC-1	other
AATATCGAGGGTTCTC-1	other
AATATTGGAGTATTGA-1	other
AATCAGACTGCAGGAC-1	other
AATCAGGTTTCATTTA-1	other
AATCATGTAAAGACTC-1	other
AATCCAAGGGCCTGAG-1	other
AATCCATGCAAGGGTG-1	other
AATCGCGCAGAGGACT-1	other
AATCGGGACACTACGA-1	other
AATCTAGGTTTACTTG-1	other
AATCTATGCCGGAGCC-1	other
AATCTGCGTTGGGACG-1	other
AATCTGGCTTTCTAGT-1	other
AATGACAGCAATGTCT-1	other
AATGACTGTCAGCCGG-1	other
AATGAGTTCGCATATG-1	other
AATGATGATACGCTAT-1	other
AATGATGCGACTCCTG-1	other
AATGCAACCGGGTACC-1	other
AATGCACCAAGCAATG-1	other
AATGGTCCACCGTTCA-1	other
AATGGTTCTCACAAGC-1	other
AATGTATGGCACTGTA-1	other
AATGTGCCCGAGGTGT-1	other
AATGTGCTAATCTGAG-1	other
AATGTTGTCGTGAGAC-1	other
AATTAAAGGTCGGCGT-1	other
AATTACGAGACCCATC-1	other
AATTACTCGTACGCTC-1	other
AATTCATAAGGGATCT-1	other
AATTCATTGTCATGCA-1	other
AATTGAACGCTCTGGT-1	other
AATTGCAGCAATCGAC-1	other
AATTGCGTGGATTACA-1	other
AATTTGGGACATAGTA-1	other
ACAAACCATGCGTCCT-1	other
ACAAACTCCATCAGAG-1	other
ACAAAGAAGGTAGGCC-1	other
ACAAAGCATGACCTAG-1	other
ACAAATGGTAGTGTTT-1	other
ACAAATTCAGATCTGA-1	other
ACAACGGTCCCTGCGA-1	other
ACAAGCAGTGCCTAGC-1	other
ACAAGGACAAGAGGTT-1	other
ACAAGTAATTGTAAGG-1	other
ACAATAGTCGTACGTT-1	other
ACAATCCATTTAAACC-1	other
ACAATGAATACGGAGA-1	other
ACAATGATTCTTCTAC-1	other
ACAATTGTGTCTCTTT-1	other
ACAATTTAGGAGGCTC-1	other
ACAATTTGGCCATATT-1	other
ACACAAAGACGGGTGG-1	other
ACACACCAGGACCAGT-1	other
ACACATGATCAAATCT-1	other
ACACATTGACGCAACA-1	other
ACACCACATAATTAGC-1	other
ACACCCAGCATGCAGC-1	other
ACACCCGAGAAATCCG-1	other
ACACCGAGCGCTCTTT-1	other
ACACCGGTCTGACCGC-1	other
ACACCTTAAGTAGGGC-1	other
ACACCTTACTACTTGC-1	other
ACACGTAGGCCACAAG-1	other
ACACTCCAATGTCACT-1	other
ACACTGATCAAGGTGT-1	other
ACACTGGGACAGTCGT-1	other
ACAGAACTGAGAACAA-1	other
ACAGATTAGGTTAGTG-1	other
ACAGCATAGAGCCAGT-1	other
ACAGCGACATTCTCAT-1	other
ACAGGCACGGATCCTT-1	other
ACAGGTGGAGGTGAGG-1	other
ACAGTAATACAACTTG-1	other
ACAGTATACCGTGGGA-1	other
ACATAAGTCGTGGTGA-1	other
ACATACAATCAAGCGG-1	other
ACATCAGCTGGGACGC-1	other
ACATCCCGGCCATACG-1	other
ACATCCTGGTAACTGT-1	other
ACATCGATCGTTTACC-1	other
ACATCGCAATATTCGG-1	other
ACATCGGTCAGCCGCG-1	other
ACATGCTTACGGCAGC-1	other
ACATGGCGCCAAAGTA-1	other
ACATGGCTCAATTTAG-1	other
ACATTAGTTTATATCC-1	other
ACATTCGCGCGGAATA-1	other
ACATTTGAAACCTAAC-1	other
ACCAAACACCCAGCGA-1	other
ACCAACACCACACACT-1	other
ACCAACCGCACTCCAC-1	other
ACCAACGCTTATTTAT-1	other
ACCAAGAACGCGTGTC-1	other
ACCAAGTCATCGGCAG-1	other
ACCACAAGTTTCTATC-1	other
ACCACCAATGTAACAA-1	other
ACCACCCTCTCTTCTA-1	other
ACCACTGTTCAAGAAG-1	other
ACCAGACCATAACAAC-1	other
ACCAGTGCCCGGTCAA-1	other
ACCAGTGCGGGAGACG-1	other
ACCATATCCGCAATAA-1	other
ACCATCCGCCAACTAG-1	other
ACCATCGTATATGGTA-1	other
ACCATTAAGGGTGTCA-1	other
ACCCAACGCCCGTGGC-1	other
ACCCACCTACATGCTC-1	other
ACCCATCTTGAGGGTA-1	other
ACCCATTTGTCCCTCT-1	other
ACCCGAGCGAAATTAC-1	other
ACCCGATTGGTTCCGA-1	other
ACCCGGAGCACCACAA-1	other
ACCCGGATGACGCATC-1	other
ACCCGGTTACACTTCC-1	other
ACCCGTAGCAGAGAAT-1	other
ACCCGTGTCATCAGTA-1	other
ACCCTATAGGACTGAG-1	other
ACCCTATGCCATATCG-1	other
ACCCTCCCGTCAGGGC-1	other
ACCCTCCCTTGCTATT-1	other
ACCCTGGTAACGCCCT-1	other
ACCGAAAGGGCCCTGC-1	other
ACCGAAGAGTCTGGTT-1	other
ACCGATAGGCATAACC-1	other
ACCGATATTTAATCAT-1	other
ACCGATGGTAGCATCG-1	other
ACCGCGGTGGAAGTCG-1	other
ACCGCTAGTCATTGGT-1	other
ACCGGGCCTTTGTTGA-1	other
ACCGGTCAGGTACACC-1	other
ACCGTCCACTGGGCCC-1	other
ACCGTGACCACGTGGG-1	other
ACCTAAGTACCTTTCA-1	other
ACCTAATCGACTTCCT-1	other
ACCTACAGTATGTGGT-1	other
ACCTCAGCGAGGCGCA-1	other
ACCTCCGCCCTCGCTG-1	other
ACCTCCGTTATTCACC-1	other
ACCTCGAACTTATGCT-1	other
ACCTGCGTGTCATGTT-1	other
ACGAAATGGGCGGCAC-1	other
ACGACTCTAGGGCCGA-1	other
ACGACTGGTCATACTC-1	other
ACGAGAACCCATCACG-1	other
ACGAGGATACCACTCT-1	other
ACGAGGTTTACAACGT-1	other
ACGAGTACGGATGCCC-1	other
ACGAGTCGCCGGCGTT-1	other
ACGATACCTATCCTGA-1	other
ACGATCATACATAGAG-1	other
ACGATCATCTTGTAAA-1	other
ACGATGCATATGTTAT-1	other
ACGCAAACTAATAGAT-1	other
ACGCAATCACTACAGC-1	other
ACGCATACGTTTACTA-1	other
ACGCATTCGTGAGTAC-1	other
ACGCCAGTGCGTTTGC-1	other
ACGCGAAGTCAGACGA-1	other
ACGCGCTACACAGGGT-1	other
ACGCGGGCCAAGGACA-1	other
ACGCGTTTCTTAAGAG-1	other
ACGCTAGTGATACACT-1	other
ACGCTGTGAGGCGTAG-1	other
ACGGAACACGAGTGCC-1	other
ACGGAATTTAGCAAAT-1	other
ACGGACGCAGCGACAA-1	other
ACGGAGCGCAAATTAC-1	other
ACGGCACTTGCTTGGG-1	other
ACGGCCAACATGGACT-1	other
ACGGCGGGTTGCCCTG-1	other
ACGGCTGGATGTAGAA-1	other
ACGGGAGTGTCGGCCC-1	other
ACGGGCGTATGCGACA-1	other
ACGGGTCATGTGACTT-1	other
ACGGGTTGTGACCTGT-1	other
ACGGTACAGTTCAATG-1	other
ACGGTCACCGAGAACA-1	other
ACGTACTTTGGCACGG-1	other
ACGTATTACTCCGATC-1	other
ACGTCGGGCAACTCGG-1	other
ACGTCTCGTTCCGGGA-1	other
ACGTGACAAAGTAAGT-1	other
ACGTTAGATTTGCCCG-1	other
ACGTTATTGGTCACTC-1	other
ACGTTCACTATGCCGC-1	other
ACGTTCCGCGCTCCGT-1	other
ACGTTCGCAATCAATT-1	other
ACGTTCGTTCAGGAAA-1	other
ACGTTCTGTACAAGTC-1	other
ACGTTGTCGTTGAAAG-1	other
ACTAATACGTCAGGCG-1	other
ACTACAAAGAGAGGTG-1	other
ACTACATCCCGACAAG-1	other
ACTACCAGCTCTCTGG-1	other
ACTACCATCCGAGGGC-1	other
ACTACGCGTTAGAATT-1	other
ACTAGTTGCGATCGTC-1	other
ACTATATGCTGTGTTC-1	other
ACTATCCAGGGCATGG-1	other
ACTATCGCCGGCTAAA-1	other
ACTATCTGCCCGCGTA-1	other
ACTATGTCCAGCTGCC-1	other
ACTCAACGAATGTATT-1	other
ACTCAGACCTGCTTCT-1	other
ACTCATGGCAGCCTTC-1	other
ACTCCAATATCATCAT-1	other
ACTCCCATTCCTAAAG-1	other
ACTCCCGAATTCGTTT-1	other
ACTCCGGCCGACCACT-1	other
ACTCGATGTATTTCAT-1	other
ACTCGCCGTTCGATAA-1	other
ACTCGTAACCCGTCCT-1	other
ACTCTAAACCTGGGAT-1	other
ACTCTGACCTAATAGA-1	other
ACTGAAACGCCGTTAG-1	other
ACTGAATGGCGAAAGT-1	other
ACTGCCCGCCATTCTC-1	other
ACTGCGGACACACCGT-1	other
ACTGCTCGGAAGGATG-1	other
ACTGGGATGCCAGTGC-1	other
ACTGTAGCACTTTGGA-1	other
ACTGTATACGCGAGCA-1	other
ACTGTCCAGGATTATA-1	other
ACTGTGCTAGTAGATC-1	other
ACTTACCGGGCGCGCA-1	other
ACTTAGTACGACAAGA-1	other
ACTTATACTTACCCGG-1	other
ACTTATTAGGATCGGT-1	other
ACTTATTTATGTGCCA-1	other
ACTTCCAGTGGAAGCT-1	other
ACTTGCTCTATCTACC-1	other
ACTTGGGACCCGGTGG-1	other
ACTTGTAGTCCCTTCA-1	other
ACTTGTGGATGGAACG-1	other
ACTTTACCCTCATGAA-1	other
ACTTTATACACCACTT-1	other
ACTTTCCTATAGCTTC-1	other
ACTTTGACTGCATCCT-1	other
ACTTTGGTCGTGCTCC-1	other
ACTTTGTCGACGCACT-1	other
AGAAATTATGACTCGC-1	other
AGAACACGGCGATGGT-1	other
AGAACCCAGCGTGACA-1	other
AGAACCCTCAATTGGG-1	other
AGAACTGTACTTTGTA-1	other
AGAAGAGCGCCGTTCC-1	other
AGAAGGTACACTTCAC-1	other
AGAAGGTTGCCGAATT-1	other
AGAAGTGATTCGTGAT-1	other
AGAATAAATCTTCAGG-1	other
AGAATACAGGCTATCC-1	other
AGAATGCGGGTTCGGA-1	other
AGAATTATGGATTCGA-1	other
AGAATTGTTTGACATA-1	other
AGACAGCTCAGAATCC-1	other
AGACAGGCATCTCAGC-1	other
AGACATAGATCCTTCC-1	other
AGACCAAACCACACCT-1	other
AGACCATGGGATACAA-1	other
AGACCCGCCCTCCTCG-1	other
AGACCGCTCCGCGGTT-1	other
AGACCGGGAAACCCTG-1	other
AGACGAAGTGCCGGTC-1	other
AGACGACGATGCCGCT-1	other
AGACGCCCACTTCGCC-1	other
AGACGGGCCGATTTAA-1	other
AGACTAGCCTTCCAGA-1	other
AGACTGTTACCGGGTC-1	other
AGAGAAACACCAGAAA-1	other
AGAGAACCGTCTAGGA-1	other
AGAGAAGGAGTACAAT-1	other
AGAGATCTCTAAAGCG-1	other
AGAGCAGTTATGAGAC-1	other
AGAGCCGCCGAGATTT-1	other
AGAGCGTACAAGCTCG-1	other
AGAGCTACGAAAGCAT-1	other
AGAGGCTTCGGAAACC-1	other
AGAGGGACAATTGTCC-1	other
AGAGTAAACTTCACTA-1	other
AGAGTATAGTGTTACG-1	other
AGAGTTAGAGACCGAT-1	other
AGATAACTTCAGGGCC-1	other
AGATAATCACACCTAT-1	other
AGATACCAATAGAACC-1	other
AGATACCAGCACTTCA-1	other
AGATACCGGTGTTCAC-1	other
AGATACGACTTCATAT-1	other
AGATACTCAAGATCGA-1	other
AGATCGTGCATAAGAT-1	other
AGATCTGGAGAGGATA-1	other
AGATGACTCGCCCACG-1	other
AGATGAGGGTTGCGAT-1	other
AGATGATGGAGTCTGG-1	other
AGATGCAAGACGTGCA-1	other
AGATGCATCCTGTGTC-1	other
AGATGCTATAACGAGC-1	other
AGATTATAGGACGTTT-1	other
AGATTCACAACCGATA-1	other
AGCAACATATCTTATT-1	other
AGCAACCGAAAGTAAT-1	other
AGCACACGTTTAGACT-1	other
AGCACTACCGGCCTGT-1	other
AGCACTTAAGGACGCC-1	other
AGCAGCCAGATGAATA-1	other
AGCATATCAATATGCT-1	other
AGCATCATTTCGAAAG-1	other
AGCATCGTCGATAATT-1	other
AGCATTACGAGGCAAG-1	other
AGCCACAGGTTACCCG-1	other
AGCCCATACATGTAAG-1	other
AGCCCGCAACAAGCAG-1	other
AGCCCGGCATTAGAGG-1	other
AGCCCGGTAGCCTGTA-1	other
AGCCCTCCCTGGTGGC-1	other
AGCCCTGTCGCACCGT-1	other
AGCCCTTCTAATCCGA-1	other
AGCCCTTGGACATCCC-1	other
AGCCGCAAATTCAAAT-1	other
AGCCGCTTGATTAGCG-1	other
AGCCGTGGCTAAATGT-1	other
AGCCTAATACCCACGT-1	other
AGCCTTAAAGCGGAAG-1	other
AGCGACAGGAACGGTC-1	other
AGCGACATCCCATTCA-1	other
AGCGACCAACGATATT-1	other
AGCGACTTTGAAGACA-1	other
AGCGAGACGTGAAGGC-1	other
AGCGATGCGCCTAATA-1	other
AGCGCATAATGAATCG-1	other
AGCGCGGGTGCCAATG-1	other
AGCGCTAGAGCGATGT-1	other
AGCGCTTATGGGCAAG-1	other
AGCGGCGGTTAGCGGT-1	other
AGCGGGAAGGGTCCAT-1	other
AGCGGTTGCCGCTCTG-1	other
AGCGTACGAGAGCTAG-1	other
AGCGTCTGAACCCGCA-1	other
AGCTAACAAGCAATGT-1	other
AGCTAAGCTCCGTCCG-1	other
AGCTAGAAGCAGAAGT-1	other
AGCTCCATATATGTTC-1	other
AGCTCTTCCCAGTGCA-1	other
AGCTCTTCGTAACCTT-1	other
AGCTCTTTACTCAGTT-1	other
AGCTGAAGTAAACCAA-1	other
AGCTGTAACCTCAATC-1	other
AGCTTCTTCTCGAGCA-1	other
AGCTTGATCAGGGTAG-1	other
AGCTTGATCTTAACTT-1	other
AGGAAAGCCTCTGATG-1	other
AGGACAGTCGAATCCC-1	other
AGGACATCGCACGTCG-1	other
AGGACGACCCATTAGA-1	other
AGGACGCTCGATGTTG-1	other
AGGACTTATAGGAGAA-1	other
AGGAGACATCCACAGT-1	other
AGGAGGCCTTCGCGCG-1	other
AGGATATAGGGATTTA-1	other
AGGATATCCGACTGCA-1	other
AGGATCACGCGATCTG-1	other
AGGATTGCTTACGACA-1	other
AGGCACGTGACTGTCC-1	other
AGGCAGATGCGTAAAC-1	other
AGGCAGGGAGCGTACT-1	other
AGGCATTGTCGTAGGG-1	other
AGGCCACCCGTTATGA-1	other
AGGCCCAGTGACTGGT-1	other
AGGCCCATTGTACAGG-1	other
AGGCCCTAGAACGCCA-1	other
AGGCCTATCATACCAA-1	other
AGGCCTGAGAATCTCG-1	other
AGGCGATAACTGGCGT-1	other
AGGCGGTTTGTCCCGC-1	other
AGGCGTCTATGGACGG-1	other
AGGCTATGGTTAGCTT-1	other
AGGCTTCCCGAAGAAG-1	other
AGGCTTGCTAGACACC-1	other
AGGGAAACGAGGTACT-1	other
AGGGACCGGCTGCGTT-1	other
AGGGACTCTACGCGAC-1	other
AGGGAGACATACTTCG-1	other
AGGGCGAGCAGCTGAT-1	other
AGGGCGTGATCGGCTA-1	other
AGGGCTGCAGTTACAG-1	other
AGGGTCAGAGCACTCG-1	other
AGGGTCAGTAACCCTA-1	other
AGGGTCGATGCGAACT-1	other
AGGGTGCCGTTCTTTA-1	other
AGGGTGCTCTCGAGGG-1	other
AGGGTGGATAGTGCAT-1	other
AGGGTTCAGACGGTCC-1	other
AGGGTTCCCTTTGGTT-1	other
AGGGTTTAGTTCGGGA-1	other
AGGTAACCTCCTATTC-1	other
AGGTAGATCGAGATAT-1	other
AGGTAGGTACAAAGCT-1	other
AGGTATAATTGATAGT-1	other
AGGTATGCGGACATTA-1	other
AGGTCAGGTGAGAGTG-1	other
AGGTCGCCTCCCAACA-1	other
AGGTCGCGGAGTTACT-1	other
AGGTGCACGTCCACAT-1	other
AGGTGGTGACCTTCGC-1	other
AGGTGTATCGCCATGA-1	other
AGGTTACACCATGCCG-1	other
AGGTTCTCCTTTCCGG-1	other
AGTAACTATAGCAGCC-1	other
AGTAAGGGACAGAATC-1	other
AGTAATCTAAGGGTGG-1	other
AGTAATGTCTTGCCGC-1	other
AGTAATTTGCAAGCGT-1	other
AGTACATCATTTATCA-1	other
AGTACCTTCGAGTGCT-1	other
AGTACGGCCCGTATCG-1	other
AGTACTCTTATGCCCA-1	other
AGTAGGAAGGAAGTTG-1	other
AGTAGGTAACATACAT-1	other
AGTATAATACTAGGCA-1	other
AGTATACACAGCGACA-1	other
AGTATGCTGGAGACCA-1	other
AGTATTTGGCACGACC-1	other
AGTCAAATGATGTGAT-1	other
AGTCAACACCACCATC-1	other
AGTCAAGATGACACTT-1	other
AGTCACTAGCTCTCGA-1	other
AGTCACTCCGCCTCAT-1	other
AGTCAGCCACCGCCTG-1	other
AGTCCAGCGGGTACGT-1	other
AGTCCATTGGCTGATG-1	other
AGTCCCGCCTTTAATT-1	other
AGTCGAAACGATTCAG-1	other
AGTCGACGGTCTCAAG-1	other
AGTCGGCCCAAACGAC-1	other
AGTCGGCTCAACTTTA-1	other
AGTCGGTTGCGTGAGA-1	other
AGTCGTGGGCATTACG-1	other
AGTCTAAAGTATACTC-1	other
AGTCTCACAAGACTAC-1	other
AGTCTGGACATCCTTG-1	other
AGTGAACAAACTTCTC-1	other
AGTGAAGATGGTGTCC-1	other
AGTGACCTACTTTACG-1	other
AGTGACTGTGACACAA-1	other
AGTGAGACTTCCAGTA-1	other
AGTGAGCCTCGCCGCC-1	other
AGTGAGTCGAATTAAC-1	other
AGTGATAACCTGCGCG-1	other
AGTGATATGAGTAGTT-1	other
AGTGATTCAAGCAGGA-1	other
AGTGCACGCTTAAGAA-1	other
AGTGCGTAGCTCGTAA-1	other
AGTGCTAAACACAGCA-1	other
AGTGCTTGCACGAATA-1	other
AGTGGCCCGCAAATGG-1	other
AGTGGCGGCAATTTGA-1	other
AGTGGCTCCGTCGGCC-1	other
AGTGGGAGTATACACG-1	other
AGTGGTGTTACCCGTG-1	other
AGTGGTTGCGTATAGG-1	other
AGTGTATTGCGCATTG-1	other
AGTGTGCTAAGATCGC-1	other
AGTGTGGTCTATTGTG-1	other
AGTTAAACACTTGCGA-1	other
AGTTAAGTCAACCGCT-1	other
AGTTACCCTTAAGACT-1	other
AGTTACTCTATCGTGG-1	other
AGTTCACCGGTTGGAC-1	other
AGTTCCTACAGAATTA-1	other
AGTTCCTATTTATGTT-1	other
AGTTCTGCGTTGTATC-1	other
AGTTGACATCGGCTGG-1	other
AGTTGCGGTCCTCAAC-1	other
AGTTGCTGACTGATAT-1	other
AGTTGGCAAGGCTAGA-1	other
AGTTTGGCACGGGTTG-1	other
AGTTTGGCCAGACCTA-1	other
ATAAACGGACCCGTAA-1	other
ATAAACGTTGCACCAC-1	other
ATAAAGGCTCGGTCGT-1	other
ATAAATATTAGCAGCT-1	other
ATAACGCCGGAGGGTC-1	other
ATAACGTTACCTCCAC-1	other
ATAAGTACCCGATTGT-1	other
ATAAGTAGGATTCAGA-1	other
ATAAGTAGGGCGACTC-1	other
ATAAGTTACCGCGACG-1	other
ATAATACCGTTAGCCG-1	other
ATAATAGCTGTTGAAT-1	other
ATAATAGTGTAGGGAC-1	other
ATACCACGGGCAACTT-1	other
ATACCAGGCTAATAGA-1	other
ATACCGTCATCCATAA-1	other
ATACGAAGGCTTTCCA-1	other
ATACGAGGTTTGTAAG-1	other
ATACGGAACGTCGTTT-1	other
ATACGGTGAAGATGCA-1	other
ATACGTCCACTCCTGT-1	other
ATACTACCCGTACCAC-1	other
ATACTAGCATGACCCT-1	other
ATACTCTCGCCACTCT-1	other
ATACTTGTTCTCGAGC-1	other
ATAGACAACGGGACCT-1	other
ATAGACGAAGAGAAAG-1	other
ATAGAGTACTGGGACA-1	other
ATAGAGTTATCAACTT-1	other
ATAGCAACTAGGGAAG-1	other
ATAGCCTCAGTACCCA-1	other
ATAGCTGCTCTTGTTA-1	other
ATAGGCGGCTATAGAA-1	other
ATAGGCTAGCTTCGCA-1	other
ATAGGTTGGGCAGATG-1	other
ATAGTGAAGCGTTCTC-1	other
ATAGTTCCACCCACTC-1	other
ATATAACACGGGCGCA-1	other
ATATACATGTATGGTA-1	other
ATATACGCTCGTGACG-1	other
ATATAGAGTATTGGTC-1	other
ATATCAACCTACAGAG-1	other
ATATCAATTCCAGCCT-1	other
ATATCGGTAGGGAGAT-1	other
ATATCGTTCCTCGAAC-1	other
ATATCTCCCTCGTTAA-1	other
ATATCTTAGGGCCTTC-1	other
ATATGGGATAGCAACT-1	other
ATATGTCTCCCTAGCC-1	other
ATATGTGCACAAACCA-1	other
ATATTATCCCGTATTT-1	other
ATATTCAGTTAAACCT-1	other
ATATTGCTGTCAAAGT-1	other
ATATTGGAGAGGCCTT-1	other
ATATTTAACCCTCAAG-1	other
ATCAAACACTGTTCCA-1	other
ATCAAACGAAGGTTTG-1	other
ATCAATGCCGTGGCTG-1	other
ATCACGTGCTAATTAA-1	other
ATCAGACGGCACGCCG-1	other
ATCAGCCTCATGCTGC-1	other
ATCAGCTCGTCCACTA-1	other
ATCAGGTCGCCATTGC-1	other
ATCAGTAGGCAGGGAT-1	other
ATCATAGATCGACGAG-1	other
ATCATAGCCCTATGTA-1	other
ATCATCCAATATTTGT-1	other
ATCATTGTACCGCATT-1	other
ATCCAACGCAGTCATA-1	other
ATCCAATGGAGGGTCC-1	other
ATCCAATGGTACCGAA-1	other
ATCCACTTTCAGACTA-1	other
ATCCAGAGCAACAACC-1	other
ATCCAGGATTCGTGAA-1	other
ATCCCATCCACAGCGC-1	other
ATCCTACCTAAGCTCT-1	other
ATCCTGAATCGCTGCG-1	other
ATCCTGCGTGGAATGG-1	other
ATCCTGCTGCAGATAG-1	other
ATCGACCCAATACAGA-1	other
ATCGACTCTTTCCGTT-1	other
ATCGCACGATTGTTCA-1	other
ATCGCACGCCGGGAGA-1	other
ATCGCCAGTCAACATT-1	other
ATCGCTGCGTGCAGCA-1	other
ATCGCTTTACGTCTCA-1	other
ATCGGCAAGCAGTCCA-1	other
ATCGGTTACCTAGTAA-1	other
ATCGTATTCCGAGAAC-1	other
ATCGTCCAATCGAGTC-1	other
ATCGTGGAAAGTCTGG-1	other
ATCGTTAGCTAGCGGA-1	other
ATCGTTCACTTTCGCC-1	other
ATCTAACGTCCCTATG-1	other
ATCTCCCACGGAATAT-1	other
ATCTCGTGAGCGAAAC-1	other
ATCTGACATGGAAGGA-1	other
ATCTGATAGTGTCTTA-1	other
ATCTGCACCTCTGCGA-1	other
ATCTGTAATTGTACCC-1	other
ATCTTAGGGCATTAAT-1	other
ATCTTATCGCACACCC-1	other
ATCTTGACCTGCAACG-1	other
ATCTTGACTTGTCCAA-1	other
ATCTTTCGTATAACCA-1	other
ATGAAGTGGACCCAGC-1	other
ATGACGCCGGCTCTAA-1	other
ATGACGCGTTCTATCC-1	other
ATGACTATCAGCTGTG-1	other
ATGACTATGCGACATT-1	other
ATGAGGAGTGTTAATC-1	other
ATGAGGGCAGCGGCTA-1	other
ATGATCGGGAATAGAC-1	other
ATGATGCAATGGTACA-1	other
ATGCACCTTCCTTAAT-1	other
ATGCACGCGCTGTTCA-1	other
ATGCACTACCGCATTG-1	other
ATGCCAATCGCTCTGC-1	other
ATGCCATTTGCGACCA-1	other
ATGCGACAATTGGTCC-1	other
ATGCGAGTCCCACCAC-1	other
ATGCTCAGTGTTGCAT-1	other
ATGCTTAGGAGTTGAT-1	other
ATGGAAATTTAAGGAG-1	other
ATGGAACCTTTGCACA-1	other
ATGGACTGCTTAGTTG-1	other
ATGGAGCAGGCCGTGA-1	other
ATGGATTGACCAAACG-1	other
ATGGCAGCATTACGAT-1	other
ATGGCAGCCGAGAAAC-1	other
ATGGCGGAATAGTCGC-1	other
ATGGCTGGAAATGGCC-1	other
ATGGGACCTGCTGAAC-1	other
ATGGGCCTCGGCCTCT-1	other
ATGGGTGTATACCTCC-1	other
ATGGTATTTACTGATT-1	other
ATGGTCGCGTGGTTTC-1	other
ATGGTTACGAAACATG-1	other
ATGTAAGGCTGCTCTT-1	other
ATGTACATGCGGTGAG-1	other
ATGTCATTTCCCATTG-1	other
ATGTCTTGTTTGACTC-1	other
ATGTGAAAGCCTAATG-1	other
ATGTGCATCCGACGCA-1	other
ATGTTACGAGCAATAC-1	other
ATGTTCCTGCCCACCT-1	other
ATGTTCGTCGACCCAC-1	other
ATGTTGATTAGAGACT-1	other
ATGTTGTAGTCTGTTT-1	other
ATTAAACATGCGGACC-1	other
ATTAACACCTGAGATA-1	other
ATTACAACTACCGGCC-1	other
ATTACCACACTGCCTG-1	other
ATTACGACTCCACAGT-1	other
ATTACGCGCTGGCAGG-1	other
ATTACGGGCTACGGTT-1	other
ATTACTAGCCTCTTGC-1	other
ATTACTTACTGGGCAT-1	other
ATTAGATTCCTCAGCA-1	other
ATTAGATTGATAGCGG-1	other
ATTATAGCTACTTTAC-1	other
ATTATCGGAATGTACG-1	other
ATTATCTCGACAGATC-1	other
ATTATGAGACCCAATT-1	other
ATTATGCCATAGGGAG-1	other
ATTATTATGTCCGTCA-1	other
ATTATTCAGAGTCACT-1	other
ATTCAAAGTACCTGTT-1	other
ATTCAACCATTTAAGG-1	other
ATTCAGGACCTATTTC-1	other
ATTCAGTAGCAGGGTC-1	other
ATTCATATACTGTCCA-1	other
ATTCATCGTTGAGGCA-1	other
ATTCCCACATAAACAA-1	other
ATTCCCGAAGGTACAG-1	other
ATTCCTAAGACGTGGA-1	other
ATTCCTCCGCCAGTGC-1	other
ATTCCTTCCAGGCGGT-1	other
ATTCGACGCCGGGCCT-1	other
ATTCGCGCCTTGAGAG-1	other
ATTCGTGCTATCTCTT-1	other
ATTCGTGTACCCATTC-1	other
ATTCTCGTCTCTTTAG-1	other
ATTGAAGATCTTAGTG-1	other
ATTGACCGGCGATGAC-1	other
ATTGATAGCAACGAGA-1	other
ATTGATCACCACATTT-1	other
ATTGATGAGTCCTAAC-1	other
ATTGCCTATTAGACCG-1	other
ATTGCGATCAGTAACT-1	other
ATTGCTGCTCCTCCAT-1	other
ATTGGATTACAGCGTA-1	other
ATTGGGAATATCTTGG-1	other
ATTGGGAGTTCTGTAA-1	other
ATTGGTAGGATCCGCT-1	other
ATTGGTTGTGCATTAC-1	other
ATTGTACAACTCGGCT-1	other
ATTGTCGCAATACCTT-1	other
ATTGTCTGTTTCATGT-1	other
ATTGTGACTTCGCTGC-1	other
ATTGTTCAACGATCCG-1	other
ATTTAACTCGTATTAC-1	other
ATTTACAGTTTACTGG-1	other
ATTTACTAAGTCCATT-1	other
ATTTCCGGGTTCTGCG-1	other
ATTTGCGCGAGTAGCT-1	other
ATTTGGAGATTGCGGT-1	other
ATTTGTCTTGGGAGCT-1	other
CAAACCAGGTCTGCAT-1	other
CAAACGAGTATCGCAG-1	other
CAAACGGTCGCACTTT-1	other
CAAACTCGCGACGCCG-1	other
CAAAGATTATTGGGCC-1	other
CAAAGGTCATCTGAAA-1	other
CAAAGTCAGGTTAGCT-1	other
CAAATCTCTCACAAGG-1	other
CAAATGTCCTTCCGTG-1	other
CAAATTGGATTATGCC-1	other
CAACACATCTCCTGCC-1	other
CAACATGGCCTGATAA-1	other
CAACCAGTGGCCTACC-1	other
CAACCGCACCTAGACA-1	other
CAACCTACCGAGCAGT-1	other
CAACCTGAACCTGCCA-1	other
CAACGACCCGTTTACA-1	other
CAACGCGATGAGCCAA-1	other
CAACGGTTCTTGATAC-1	other
CAACGTGGTGGAGTCT-1	other
CAACTCCGTAACTTGC-1	other
CAACTCCTTGATCCCG-1	other
CAACTGAGGGTATGAC-1	other
CAACTGCTCATCCGAT-1	other
CAACTTGTAGTGGGCA-1	other
CAAGAAACCCTAAACT-1	other
CAAGATATTATAACGT-1	other
CAAGCAACGTCGGAGT-1	other
CAAGGCCAGTGGTGCA-1	other
CAAGGTCCTATAGGCT-1	other
CAAGTAAGTGATAGAC-1	other
CAAGTGAACTTTGGTT-1	other
CAAGTGTGGTTGCAAA-1	other
CAATACGAGAGTCTGA-1	other
CAATACGCTCTGAGGC-1	other
CAATATTCTTGACCTA-1	other
CAATATTGGACTAGTG-1	other
CAATCCCTATACCAGC-1	other
CAATCCTGCCGTGGAG-1	other
CAATGAGGTTCGACTA-1	other
CAATGGAATCTACATA-1	other
CAATGGATCTCTACCA-1	other
CAATGGTCGGCCTGGG-1	other
CAATGTGCCAACCCTT-1	other
CAATTGGGCCGCACTC-1	other
CAATTTCGTATAAGGG-1	other
CAATTTGACCGGGAAG-1	other
CACAAGAAAGATATTA-1	other
CACAAGCTAAGAAAGG-1	other
CACAATGAGCTGCTAT-1	other
CACACACGCTAACGAG-1	other
CACACAGCTTGCGCTC-1	other
CACACAGGGATAGATT-1	other
CACACGCGCTGTCTTA-1	other
CACACTTGTATTGCGA-1	other
CACAGAGACGAGGACG-1	other
CACAGCACCCACGGCA-1	other
CACAGCTAGGGAGTGA-1	other
CACAGGGCCATATAGT-1	other
CACAGTCCCGCTTCGC-1	other
CACAGTTCGCTTCCCA-1	other
CACATCGTGCACGCGC-1	other
CACATGATTCAGCAAC-1	other
CACATGTTTGGACATG-1	other
CACATTCTTTCGATGG-1	other
CACATTTCTTGTCAGA-1	other
CACCAATCATCCGTCT-1	other
CACCACGCCACACAGA-1	other
CACCAGTCAGCATGCA-1	other
CACCATGATCGCAAAG-1	other
CACCCACACGTCACCC-1	other
CACCCACGAGGCAATT-1	other
CACCCGGTTTGTGACT-1	other
CACCCTTGGTGAGACC-1	other
CACCCTTTCCTCGCTC-1	other
CACCGCCAGAAGGTTT-1	other
CACCGCGTCCACTCTA-1	other
CACCGGAGATATCTCC-1	other
CACCGGGCATCACAAG-1	other
CACCGGTAGAGACATT-1	other
CACCGTATCCCATCCG-1	other
CACCGTTAGGGATCAC-1	other
CACCGTTGCGCGATAT-1	other
CACCTAATAGAGTCGT-1	other
CACCTTGCGAAACTCG-1	other
CACCTTGGCGCCTTTG-1	other
CACGAAAGTTAGTCCC-1	other
CACGACGTAATAGTAA-1	other
CACGAGCAAACCAGAC-1	other
CACGCAGCGAGGCTTT-1	other
CACGCGGAACTGTTGC-1	other
CACGGACGTGGATGGC-1	other
CACGGCGCGCCAAAGG-1	other
CACGGGATTGAGGGTT-1	other
CACGTCAATCAATGGA-1	other
CACGTCGGCAACCTCT-1	other
CACGTCGGGTTCTAGA-1	other
CACGTTCGTGCTCTAG-1	other
CACTAAAGTTGCCTAT-1	other
CACTACGGGAGCTGCC-1	other
CACTCAAGAGCTATGG-1	other
CACTCCTATGTAAGAT-1	other
CACTCCTCTCGGTCGG-1	other
CACTCGGTTAGGAGGA-1	other
CACTCTCAAGCATCGA-1	other
CACTCTTCTGCTAGCC-1	other
CACTGACGATTGTGGA-1	other
CACTGTCCAAGTGAGA-1	other
CACTTAATCAGACGGA-1	other
CACTTCGCCACAGGCT-1	other
CACTTCGTCTTATCTC-1	other
CAGAATAACACACGGA-1	other
CAGAATATTCGTTATC-1	other
CAGACACCGATCGCTG-1	other
CAGACCTGTAAGTGTT-1	other
CAGACGAACCTGATAC-1	other
CAGAGACGGTCACCCA-1	other
CAGAGGCGATGCATGA-1	other
CAGATAATGGGCGGGT-1	other
CAGATACTAACATAGT-1	other
CAGATATGAAGATGAC-1	other
CAGATCATTTAAAGTC-1	other
CAGATCCTGGTTTGAA-1	other
CAGATGTTTGTCCCAA-1	other
CAGCAGTCCAGACTAT-1	other
CAGCCGGGCCCTCTAT-1	other
CAGCCTCTCCTCAAGA-1	other
CAGCGATTCCCTTCAA-1	other
CAGCGCCAACACGATA-1	other
CAGCTCACTGAGACAT-1	other
CAGCTCGACAAGTTAA-1	other
CAGCTCGTGCTTGTGT-1	other
CAGCTCTGGGCTCACT-1	other
CAGCTGGCGTAACCGT-1	other
CAGCTTAGTAGGTAGC-1	other
CAGGAAGACTTTATAT-1	other
CAGGATATATCGTTGT-1	other
CAGGCCAGTACCACCT-1	other
CAGGCCGTTTGGGTGT-1	other
CAGGCGCACGGTGGTC-1	other
CAGGGAGATAGGCCAG-1	other
CAGTAACTATTTATTG-1	other
CAGTAAGGGACGTCTC-1	other
CAGTAATCCCTCCCAG-1	other
CAGTACATTCTCTAAA-1	other
CAGTACCAGTTTACGT-1	other
CAGTAGATGATGTCCG-1	other
CAGTAGCCCACGCGGT-1	other
CAGTCCAACGCCTTCT-1	other
CAGTCGAGGATGCAAT-1	other
CAGTCGGCCTAGATAT-1	other
CAGTCTCTCGGCTAAT-1	other
CAGTCTGTATACTGGG-1	other
CAGTGAATAAATGACT-1	other
CAGTGGTTGCACATGA-1	other
CAGTGTCCGCAGAATG-1	other
CAGTGTCGGCTGGCCC-1	other
CAGTGTTAATCTCTCA-1	other
CAGTTCAAATTGACAC-1	other
CAGTTCCGCGGGTCGA-1	other
CAGTTCGAGGACCCGA-1	other
CATAACGGACAGTCGT-1	other
CATAAGCTCTCCGTCT-1	other
CATAATGAGCGGGCGA-1	other
CATACAAAGCCGAACC-1	other
CATACACAAAGTCAGC-1	other
CATACACGGTTCCCAC-1	other
CATACCCGTACCCAGT-1	other
CATACGAACTAGCTGG-1	other
CATACGGCGTCTGGGC-1	other
CATACGGGTGCATGAT-1	other
CATACTATGTAATTGT-1	other
CATACTTAGGCAATAC-1	other
CATACTTCTTTCTCCG-1	other
CATAGCCGCCCGGGAT-1	other
CATAGCGTTGCCCACC-1	other
CATAGGGACACTTGTG-1	other
CATAGTAGCATAGTAG-1	other
CATAGTCAAATACATA-1	other
CATAGTCCACAAGAAC-1	other
CATATACTACTGATAA-1	other
CATATAGGTACAGTCA-1	other
CATATGTCAGGCTACG-1	other
CATCAAACTGGCGCCC-1	other
CATCAACACCTACTAA-1	other
CATCATTACCCTGAGG-1	other
CATCCAATATAGTTTG-1	other
CATCCGCAGGCCCGAA-1	other
CATCCTCTCAAAGATC-1	other
CATCGCCCGCGGCCAA-1	other
CATCGGACGGGTTAAT-1	other
CATCGTCCGGTTACTA-1	other
CATCTACCCGAGAACG-1	other
CATCTAGTGAAGGGAA-1	other
CATCTATCCCGTGTCT-1	other
CATCTGCAGGATCATT-1	other
CATCTTACACCACCTC-1	other
CATGAACCGACATTTG-1	other
CATGACTTCGCTGAAT-1	other
CATGAGTCCATCACGG-1	other
CATGATCGCTTTGAGA-1	other
CATGATGGAAGTTAGC-1	other
CATGCACATGAGAGGC-1	other
CATGCCAACTCGCAAA-1	other
CATGCGACCAGTTTAA-1	other
CATGCGTTGAGAGGAG-1	other
CATGGAAATGGGACCA-1	other
CATGGATTGTCTTCCG-1	other
CATGGCAGGAAGATCG-1	other
CATGGCTCCCTATGTC-1	other
CATGGGTCGGGTGTGG-1	other
CATGGTATTAGTTTGT-1	other
CATGGTTTATTAATCA-1	other
CATGTAGGAGCGCCAA-1	other
CATGTCTCATTTATGG-1	other
CATTACATAGATTGTG-1	other
CATTACGCAGGAAGGG-1	other
CATTATCCCATTAACG-1	other
CATTATGCTTGTTGTG-1	other
CATTCAGGTCAGTGCG-1	other
CATTCCCATTCCGTCG-1	other
CATTCCCTAAGTACAA-1	other
CATTGATGAACACGCC-1	other
CATTGCGAAATGGGCG-1	other
CATTGCGGGTCAATTC-1	other
CATTGTGTGCTAGATC-1	other
CATTTAGCGGACCATG-1	other
CATTTCTAGCAGACTA-1	other
CATTTGAGTGGTACGT-1	other
CCAAACAGAACCCTCG-1	other
CCAAAGCAGTTGGTTG-1	other
CCAAATAACAAGATTC-1	other
CCAAATCAAAGGGCAA-1	other
CCAACCTTATGTAACT-1	other
CCAACGATGCACTGAT-1	other
CCAACTTGATAGATCC-1	other
CCAAGAAAGTGGGCGA-1	other
CCAAGACTTCTGCGAA-1	other
CCAAGGAACAGAGAGG-1	other
CCAAGGTTGCCCTTTC-1	other
CCAAGTTTCTACAGAT-1	other
CCAATAGATTTCATCT-1	other
CCAATAGTGCCGTCGA-1	other
CCAATCGGTAGATCGA-1	other
CCAATGTCACAGCAAG-1	other
CCAATTACGGGTCGAG-1	other
CCAATTGAATGTTAAT-1	other
CCACAATGTACGTCTT-1	other
CCACACTGAGATATTA-1	other
CCACAGCTGAAATCAT-1	other
CCACAGTACCCATCCT-1	other
CCACATACTGCACCCA-1	other
CCACATGGCTCTTTAT-1	other
CCACCAACTTTACTGT-1	other
CCACGAATTTAACCTC-1	other
CCACGGAGCCATAAGA-1	other
CCACGGCAGGTGTAGG-1	other
CCACGGTGCCCGGTAG-1	other
CCACGTAAATTAGACT-1	other
CCACTAAACTGAATCG-1	other
CCACTATCCGGGTCAC-1	other
CCACTGGTGGCTGGTT-1	other
CCACTGTTTGGATTAA-1	other
CCAGAAAGCAACTCAT-1	other
CCAGAGACAAAGCCGG-1	other
CCAGATAGTTGAGTGA-1	other
CCAGATGTAAATGGGT-1	other
CCAGCCTGGACCAATA-1	other
CCAGCGGGATCACCAG-1	other
CCAGCTACGCCTCATA-1	other
CCAGCTGATGGTACTT-1	other
CCAGCTTCCGCCCGCA-1	other
CCAGGCGAGATGGTCT-1	other
CCAGGCTGGCGTCTGA-1	other
CCAGGGACGTGGCCTC-1	other
CCAGTAGTCTGATCCA-1	other
CCAGTCAAATCTCTTA-1	other
CCAGTCCATTATTCGA-1	other
CCAGTCTAGACGGCGC-1	other
CCAGTCTTGTCATAGA-1	other
CCAGTGTACAGACCGA-1	other
CCAGTTCGGTAACTCA-1	other
CCATAACCTGTGCAGT-1	other
CCATACCTTTACTTGT-1	other
CCATACTCGCCTCTCC-1	other
CCATAGAGGCTGCCAG-1	other
CCATAGGTTGGCGTGG-1	other
CCATAGTCAGTAACCC-1	other
CCATATGGAAACTATA-1	other
CCATATTGGATCATGA-1	other
CCATCCATACCAAGTC-1	other
CCATCTCACCAGTGAA-1	other
CCATCTTGTTCACAAT-1	other
CCATGCCCTAGATTTC-1	other
CCATGCCTGTTTAGTA-1	other
CCATGCTCTGCAGGAA-1	other
CCATGGCAAACGCTCA-1	other
CCATGGCCCTTGTACC-1	other
CCATGTTCATCTATAT-1	other
CCATTAGCGATAATCC-1	other
CCATTCCCTGCCCACA-1	other
CCATTGTTTCCTCCAT-1	other
CCCAAACATGCTGCTC-1	other
CCCAACATACGTCGCG-1	other
CCCAAGTCATTACACT-1	other
CCCAATGAGATTTGCA-1	other
CCCAATTTCACAACTT-1	other
CCCACTCCACGGTATC-1	other
CCCAGAGGAGGGCGTA-1	other
CCCAGATTCCCGTGAC-1	other
CCCAGGTCTGAAGGCT-1	other
CCCAGTAAACTTGGGA-1	other
CCCAGTTAAGGCGCCG-1	other
CCCATATAGGTCGATT-1	other
CCCGAAGTTTCGCGAA-1	other
CCCGAGTTTCTCCGTA-1	other
CCCGCCATGCTCCCGT-1	other
CCCGCGCAATGCACCC-1	other
CCCGGCACGTGTCAGG-1	other
CCCGGCTAGGTGAGAA-1	other
CCCGGGTCGTTCAGGG-1	other
CCCGGTGGAAGAACCT-1	other
CCCGGTGTATCGGAAT-1	other
CCCGTAAGTCTAGGCC-1	other
CCCGTAGCTGGGAAGA-1	other
CCCGTCAGCGTCTGAC-1	other
CCCGTGAGGGCGGTGA-1	other
CCCGTTTCGCAGATGT-1	other
CCCTACCCACACCCAG-1	other
CCCTAGCTCTAAGGTC-1	other
CCCTAGGCAACAAGAG-1	other
CCCTAGTGTCAGGTGT-1	other
CCCTATGTAGAGCAGA-1	other
CCCTCAAGCTCTTAGT-1	other
CCCTCAGATCGAGAAC-1	other
CCCTCATCACAGAGTA-1	other
CCCTCATTCTGGAATT-1	other
CCCTCCTCGCTCGTAT-1	other
CCCTCGATAATACACA-1	other
CCCTGAAATGAGTTGA-1	other
CCCTGACTAACAAATT-1	other
CCCTGATGTAACTCGT-1	other
CCCTGCCCAATCCGCT-1	other
CCCTGCGCTACGCATA-1	other
CCCTGGCTGTTCCTTC-1	other
CCCTGTTGGCAAAGAC-1	other
CCCTTTAATGGAGTTC-1	other
CCCTTTGACAGGTCTT-1	other
CCGAAAGTGGTGAGCA-1	other
CCGAACACTGGGCCTC-1	other
CCGAAGCATTGACCAA-1	other
CCGAAGTATATTGTTC-1	other
CCGACAAACACATGAG-1	other
CCGACAAAGGGAGTGC-1	other
CCGACAATAGGCCGCC-1	other
CCGACGGGCATGAGGT-1	other
CCGACGTAAACACAAC-1	other
CCGAGAAGTCGCATAA-1	other
CCGAGCTGTGCTTGTC-1	other
CCGATCTCAACCTTAT-1	other
CCGATCTTAAGAGGCT-1	other
CCGATTCGAGGGACCC-1	other
CCGCACACGAACGTGT-1	other
CCGCACGTGACCTCGG-1	other
CCGCACTTGCAATGAC-1	other
CCGCCGGAACTTCTCG-1	other
CCGCCGGTCAACACAC-1	other
CCGCCGTTGAGGATAA-1	other
CCGCCTGCGAATTGGT-1	other
CCGCCTTGCGATGTCG-1	other
CCGCGCAAGATACCCA-1	other
CCGCGGAATGCGTCAC-1	other
CCGCGGGTACGAAGAA-1	other
CCGCGTAGGTAAGGGC-1	other
CCGCTATCAGCACCAG-1	other
CCGCTCCGGATAAGCT-1	other
CCGCTCTTCCGAACTA-1	other
CCGCTTACCTCACTCT-1	other
CCGCTTGCTGACATGG-1	other
CCGGAAGTGCAATATG-1	other
CCGGAATGGTTTCAGT-1	other
CCGGAGCGTACTTTCT-1	other
CCGGAGGTCTTATGGT-1	other
CCGGCACGACCGTTTC-1	other
CCGGCCGCGAGCATAT-1	other
CCGGCGCATATTGGAT-1	other
CCGGCGTGAGACTCTG-1	other
CCGGGACCCGCAGAGA-1	other
CCGGGCTAAGAATTTC-1	other
CCGGGCTGCTCCATAC-1	other
CCGGGTTCGAGGTTAC-1	other
CCGGTGCGAGTGATAG-1	other
CCGGTTTGTAATTGTG-1	other
CCGTACCCAAGCGCCA-1	other
CCGTAGGAAATCCCTG-1	other
CCGTAGGGTTGTTTAC-1	other
CCGTATCTCGTCGTAG-1	other
CCGTATTAGCGCAGTT-1	other
CCGTCAACCTCTGGCG-1	other
CCGTGAGGCATTCATG-1	other
CCGTGCCCATGACGGC-1	other
CCGTGGAACGATCCAA-1	other
CCGTGTTAAATTCCAT-1	other
CCGTTACGTTAGAACA-1	other
CCGTTCCGAATCTCGG-1	other
CCGTTTCCTTTCCGTG-1	other
CCTAAATTGTATCCTA-1	other
CCTAACCCAAACAAGT-1	other
CCTAACTAAGGCTCTA-1	other
CCTACAAGTCCGGAAT-1	other
CCTACATTCACAGACG-1	other
CCTACGGCTCAGTCGA-1	other
CCTACTCAACACGATT-1	other
CCTACTGCTTACACTT-1	other
CCTAGGCGTAGCGATC-1	other
CCTAGGTAAAGGTAGC-1	other
CCTATACCGTCCTGTC-1	other
CCTATATCGTGTCACG-1	other
CCTATATTTGTCCTGG-1	other
CCTATGAAGTGGTGCC-1	other
CCTATGGCTCCTAGTG-1	other
CCTATGTCCACTCCAC-1	other
CCTATTATTCCGGCCG-1	other
CCTCAACGATCGCTGT-1	other
CCTCACCAATCTTGAC-1	other
CCTCACCTGAGGGAGC-1	other
CCTCACCTTAGCATCG-1	other
CCTCACGTCAGCTAAT-1	other
CCTCATGCAGCTACGA-1	other
CCTCCGACAATTCAAG-1	other
CCTCCTAGCTAGAGTC-1	other
CCTCCTGTTGTGTCGT-1	other
CCTCGCGCGATATAGG-1	other
CCTCGCGCTGTGCGAT-1	other
CCTCGGACCGGGATAG-1	other
CCTCGGATGCTACCTG-1	other
CCTCGGTTTCCTTGCC-1	other
CCTCTACAAGGATTGG-1	other
CCTCTATCGATTAGCA-1	other
CCTCTCTCCCATCTAG-1	other
CCTCTGTACTATTCTA-1	other
CCTGAACGATATATTC-1	other
CCTGACAAACTCGCGC-1	other
CCTGACCACCGATGGT-1	other
CCTGAGAATAAATGCA-1	other
CCTGATTCGCGAAGAA-1	other
CCTGCCCGTTGTCTAG-1	other
CCTGCGATAGAACTGT-1	other
CCTGCGTTCTACGCTT-1	other
CCTGCTATTTGAGAAG-1	other
CCTGGAAACGTTCTGC-1	other
CCTGGCTAGACCCGCC-1	other
CCTGTAAGACATGATA-1	other
CCTGTACTCACGCCCA-1	other
CCTGTCCCTCACGTTA-1	other
CCTGTCGCCCGTAAAT-1	other
CCTGTCGTGTATGAAG-1	other
CCTGTGAAACCGTAAC-1	other
CCTGTGCATAGGAGAC-1	other
CCTGTTCAACCTCGGG-1	other
CCTGTTTGAAGACACG-1	other
CCTTAAGTACGCAATT-1	other
CCTTCAGTTAAAGTGA-1	other
CCTTCCGCAACGCTGC-1	other
CCTTCTCAGCGTTCCT-1	other
CCTTGACCACTTTATT-1	other
CCTTGTGAACGTGGTT-1	other
CCTTTAAGGGAGCACT-1	other
CCTTTCAATGAAGAAA-1	other
CCTTTGAATTATGGCT-1	other
CGAAACGCAATTCATG-1	other
CGAACAGTATGGGCGT-1	other
CGAACATAGTCAGAAA-1	other
CGAACCCGCATGCGTC-1	other
CGAACCTCTTTCCTAG-1	other
CGAACGGCCGGACAAC-1	other
CGAAGACGGTGAGTGC-1	other
CGAAGCCACAGCATGG-1	other
CGAAGCTATAAATTCA-1	other
CGAAGGGTTTCAGATT-1	other
CGAAGTTGCTCTGTGT-1	other
CGAATCTGCTCGACGC-1	other
CGAATGAAGTCATTGC-1	other
CGAATGACGCATAATG-1	other
CGAATGGTAGGTCGTC-1	other
CGACAATTTGATCTAA-1	other
CGACACCGCTTAAGGA-1	other
CGACACGCTCCGACAG-1	other
CGACAGTTCGCGTTAT-1	other
CGACCCTTAACGCCGG-1	other
CGACCGTTGGTATTCG-1	other
CGACCTACTAGACAAT-1	other
CGACGCATCCGTACCT-1	other
CGACTCAGGATGTTAT-1	other
CGACTTGCCGGGAAAT-1	other
CGACTTTGTATAGCCT-1	other
CGAGACCCTAGAGTGT-1	other
CGAGACTACTGCTGCT-1	other
CGAGAGCGCGTAGATA-1	other
CGAGAGGGTAGCCGCG-1	other
CGAGATTTCGCTCGGG-1	other
CGAGCACTTCAAGTTT-1	other
CGAGCCGAGCACTCGA-1	other
CGAGCGTTGATCAGCC-1	other
CGAGGAGCTTCCATAT-1	other
CGAGGATCGGGAACGA-1	other
CGAGGCCAGGCATTGG-1	other
CGAGTACTAAAGAGGA-1	other
CGAGTGAAGGTACCAG-1	other
CGAGTGCTATAGTTCG-1	other
CGAGTTCTGTCCCACC-1	other
CGAGTTTATCGGACTG-1	other
CGATAATACTCAGGTT-1	other
CGATACCTCGCGGACA-1	other
CGATAGCGATACAGTG-1	other
CGATATTAGCCGCAGG-1	other
CGATCATTAGAGGCAC-1	other
CGATCCACCATTGTTG-1	other
CGATCCGACCCAGTGC-1	other
CGATCCTCGCAACATA-1	other
CGATCTGTTGGAGGAC-1	other
CGATGGACCCTACGCC-1	other
CGATGTTGTTATCTAC-1	other
CGATTTGTCATTAATG-1	other
CGCAAACACGAGTTAC-1	other
CGCAATCGATCATTAG-1	other
CGCAATTACTTTCGGT-1	other
CGCAATTAGGGTAATA-1	other
CGCAATTCTACAATAA-1	other
CGCACATGTCCACTAC-1	other
CGCACGTCTGTTTATG-1	other
CGCACGTGCGCTATCA-1	other
CGCAGAAACATTTGCG-1	other
CGCAGATCTTCACCCG-1	other
CGCAGGCGATCCAAAC-1	other
CGCATCCATCAGCCAG-1	other
CGCATGGTGCGATGCT-1	other
CGCATTAGCTAATAGG-1	other
CGCCAAGAAGCCGAGT-1	other
CGCCAATTATTGCGTT-1	other
CGCCACAGGTCGCGAT-1	other
CGCCACCCGCATTAAC-1	other
CGCCAGTAGTACCTTG-1	other
CGCCCAGCACGCCTAG-1	other
CGCCCTAATTGTTCAA-1	other
CGCCCTTGAAGGCTGA-1	other
CGCCGACTATTCGCTA-1	other
CGCCGCCCATGCCTGT-1	other
CGCCGCGTTCTGAACG-1	other
CGCCGTCTACCCATCG-1	other
CGCCGTTCAGCATAGT-1	other
CGCCTGGCCTACGTAA-1	other
CGCCTTTAGCATGCTC-1	other
CGCGAAGTGGCATACT-1	other
CGCGACACTGCGCAGC-1	other
CGCGAGAGGGACTTGT-1	other
CGCGAGTCTGCCGGGT-1	other
CGCGCAAATGTCCAGA-1	other
CGCGCAAGGAACTACA-1	other
CGCGCATGTTTGATTG-1	other
CGCGGCAGTATTACGG-1	other
CGCGGCTCAACTTGAA-1	other
CGCGGTAAGTCTAGCT-1	other
CGCGGTACGGTATACA-1	other
CGCGGTCACAAACCAA-1	other
CGCGTACATTCTGGAA-1	other
CGCGTGGGCCTGTGTT-1	other
CGCGTTCATGAAATAC-1	other
CGCTACGGGACATTTA-1	other
CGCTAGAGACCGCTGC-1	other
CGCTATACCGCCCACT-1	other
CGCTATTCAATGTATG-1	other
CGCTATTCTTAGGCTC-1	other
CGCTCTCCGTAGATTA-1	other
CGCTGGTGACTACCCT-1	other
CGCTGTGACGCCGCAC-1	other
CGCTGTGTGGATGTTG-1	other
CGCTTAGTATTGATAC-1	other
CGCTTATTCCCGGTCG-1	other
CGCTTCCACTGAAATC-1	other
CGCTTCGGTCTAAGAC-1	other
CGCTTGGACGGATAGA-1	other
CGCTTTCATACCGGTG-1	other
CGCTTTCTTGCATTCG-1	other
CGGAAAGAATCAAACG-1	other
CGGAAAGCAAATGTGC-1	other
CGGAACGTAAACATAG-1	other
CGGACCTCTGTAGTTA-1	other
CGGACGTTACTTGAAG-1	other
CGGAGCAATTTAATCG-1	other
CGGAGTTTGAGAGACA-1	other
CGGATAAGCGGACATG-1	other
CGGATGAATGCTGTGA-1	other
CGGATTCTGCCTTATG-1	other
CGGCAATAAGATCGCC-1	other
CGGCACCGTTAGCGCC-1	other
CGGCACTCAAGAAAGT-1	other
CGGCAGGGTCGGGTTG-1	other
CGGCCACGCACAAAGT-1	other
CGGCCAGAGCGACCAT-1	other
CGGCCCAACCTGTAGT-1	other
CGGCCCAGGTATATCC-1	other
CGGCGCCATCAATCCC-1	other
CGGCTCTAAAGCTGCA-1	other
CGGCTTTGTATGATAA-1	other
CGGGAACGCCCTGCAT-1	other
CGGGAAGTACCGTGGC-1	other
CGGGAATATAGTATAC-1	other
CGGGAGCTTCAGTGTA-1	other
CGGGAGTATACCGCCG-1	other
CGGGATCAATGTAAGA-1	other
CGGGCAGCTAAACCGC-1	other
CGGGCCATAGCCGCAC-1	other
CGGGCCTTCTTTGTAA-1	other
CGGGCTACTTAAATTG-1	other
CGGGTGTACCCATTTA-1	other
CGGGTTCGGCACGTAT-1	other
CGGGTTTGTTAGGGCT-1	other
CGGTACGGCAAACCCA-1	other
CGGTACTAGAATCAAA-1	other
CGGTAGAGGTGCAGGT-1	other
CGGTATAGGTATTAGC-1	other
CGGTCCATGAGACTCC-1	other
CGGTCCGTCGCAAGCC-1	other
CGGTGAAGACTAAAGT-1	other
CGGTGCAGATAGAACG-1	other
CGGTGCGCGTTGGTCC-1	other
CGGTGGGCTCCAGCCT-1	other
CGGTGTACTTGATCCC-1	other
CGGTTATCCAACAGTG-1	other
CGGTTCAAGTAGGTGT-1	other
CGGTTCCGGCTTCTTG-1	other
CGGTTGACCTGGCATA-1	other
CGGTTGAGTATCCTTC-1	other
CGGTTGGGTTCAAGTT-1	other
CGGTTTACTGAACATT-1	other
CGGTTTATGAAGGAAC-1	other
CGTAAACGCTTGAGTG-1	other
CGTAAAGCAAGAAATC-1	other
CGTAACTTCGACACTT-1	other
CGTAATAATTACGAGT-1	other
CGTACCGAAAGTCTAG-1	other
CGTAGCGCCGACGTTG-1	other
CGTATTAAGAGATCTA-1	other
CGTCAAGGCTATAAAT-1	other
CGTCAATCTTTAACAT-1	other
CGTCACGTCCATTGGT-1	other
CGTCAGCTATTTACTC-1	other
CGTCAGTGCGCACAAG-1	other
CGTCATACCATATCCA-1	other
CGTCCAGATGGCTCCA-1	other
CGTCGCGGCGGGATTT-1	other
CGTCGCTTGGTTATAC-1	other
CGTCGGATAGTGTTGA-1	other
CGTCGGGTCTAAGCGC-1	other
CGTCTTGAGTGTGACG-1	other
CGTGAAGTTAATTCAC-1	other
CGTGACCAGTCCTCTG-1	other
CGTGCATTGTCGACGC-1	other
CGTGCTGGCCTAGTCG-1	other
CGTGCTTCTACCTAAA-1	other
CGTGGAAGCCTCGTAC-1	other
CGTGGCCGAATATCTA-1	other
CGTGGTACCCAAAGGC-1	other
CGTGTATGGGAGCTGA-1	other
CGTGTCCCATTCGCGA-1	other
CGTGTCTCGTTACGAC-1	other
CGTGTGTTAAACCCTG-1	other
CGTTAAACTAGTTAGG-1	other
CGTTAATGTCCCGACG-1	other
CGTTAGCTCACAACTG-1	other
CGTTATCATACTTCCA-1	other
CGTTCAAGGAAACGGA-1	other
CGTTCATGGTGCGCGT-1	other
CGTTCTTCGCACACCT-1	other
CGTTGAGTAATTGCGT-1	other
CGTTGCCCGCGTGGGA-1	other
CGTTGTAAACGTCAGG-1	other
CGTTGTAAGATTGATT-1	other
CGTTGTTTCAATTCCC-1	other
CGTTTACAAGGCAGCT-1	other
CGTTTCACTTCGGGCG-1	other
CGTTTCGCTCATTACA-1	other
CGTTTGGTGTTGTGGG-1	other
CGTTTGTGTAGAGGGT-1	other
CTAAAGAATGCCTACT-1	other
CTAAAGGGAAATAGGA-1	other
CTAAAGTCCGAAGCTA-1	other
CTAAATCCGGTGTACA-1	other
CTAAATCCTATTCCGG-1	other
CTAACAGCACAATAAC-1	other
CTAACCGCGCGCCCGT-1	other
CTAACGAAACTTGCTG-1	other
CTAACTGATAATCGCC-1	other
CTAACTGGTCCGGTTC-1	other
CTAAGTACAGGGCTAC-1	other
CTAATGCGCCCAACAA-1	other
CTAATTATGAAGCGTA-1	other
CTAATTCGCACGCGCT-1	other
CTAATTCTCAGATATT-1	other
CTAATTTCAACAACAC-1	other
CTACAAGAAATAACCC-1	other
CTACACTCGCAGATGG-1	other
CTACATATCGCGGGAC-1	other
CTACCCTAAGGTCATA-1	other
CTACGACTAGCTATAA-1	other
CTACGATCCTATCCTA-1	other
CTACGCACGGAGTACC-1	other
CTACGTGTTGCCACCA-1	other
CTACTATCATAGGTTT-1	other
CTACTATCTTTCAGAG-1	other
CTACTCAAGGTATAGT-1	other
CTACTCTAGGCCCGGC-1	other
CTACTGCCACCTGACC-1	other
CTAGACATATATGTAG-1	other
CTAGACTGCATTTCGT-1	other
CTAGATAAACTCCTCG-1	other
CTAGATGTGAGTGTAA-1	other
CTAGCCACAGGCGAGC-1	other
CTAGCCCGGGAGACGA-1	other
CTAGCCGATGTTATGA-1	other
CTAGCTTAATGGTCCC-1	other
CTAGGCGCCCTATCAG-1	other
CTAGGGATAGGGACAA-1	other
CTAGGTCTGAAGGAAT-1	other
CTAGTGAAGGACAGGA-1	other
CTATAAGAGCCAATCG-1	other
CTATAAGTAGGGTTTG-1	other
CTATACTTAAAGCGAG-1	other
CTATAGGCGTTGATGT-1	other
CTATATCCAGCCTGGC-1	other
CTATCGACGAAATACA-1	other
CTATCGCGTAGAGAAC-1	other
CTATGAACACCTTGCC-1	other
CTATGGGAAGCGGAAT-1	other
CTATGTCTATTGAAAC-1	other
CTATGTGAGTCACGGC-1	other
CTATTGTGTTTGGTCA-1	other
CTATTTGGTTACGGAT-1	other
CTCAAACCACTGCCCG-1	other
CTCAAGACATTAGCGC-1	other
CTCACACGCAAGCCTA-1	other
CTCACCAGTACAAGTG-1	other
CTCACCGATCCAAACT-1	other
CTCACTTGGCTGGTAA-1	other
CTCAGATTGTGATAAG-1	other
CTCAGGACTCACCTGT-1	other
CTCAGTCACGACAAAT-1	other
CTCATAAATGTGTATA-1	other
CTCATCACTTAGTGAT-1	other
CTCATGGTAATTTGCG-1	other
CTCATTCGTGAACATC-1	other
CTCATTTGATGGGCGG-1	other
CTCCCAATGAGTCGCG-1	other
CTCCCTCCTTTCGATC-1	other
CTCCCTTGTATCAAGG-1	other
CTCCGCCCACATGAGG-1	other
CTCCGGCCTAATATGC-1	other
CTCCGGCTTGTAGACA-1	other
CTCCTAAGTTATGTCT-1	other
CTCCTAGTAATCGTGA-1	other
CTCCTCCAGCTCACAC-1	other
CTCCTGTTCAAGGCAG-1	other
CTCCTTTACGCAAGTC-1	other
CTCGAGACATACGATA-1	other
CTCGAGATCCAAAGCA-1	other
CTCGAGGCAAGTTTCA-1	other
CTCGAGGTCGAACAGT-1	other
CTCGATATTTGCGAGC-1	other
CTCGCATTGCATAGCC-1	other
CTCGCTAGGTAAGCGA-1	other
CTCGGGATAACACCTA-1	other
CTCGGGTTCTCTGGCC-1	other
CTCGGTCCGTAGCCTG-1	other
CTCGGTTGTCGGCCCT-1	other
CTCGTCGAGGGCTCAT-1	other
CTCGTTACGGCTACCA-1	other
CTCGTTTCTAATGTTT-1	other
CTCTAATGCATTGATC-1	other
CTCTACACTGGCGATT-1	other
CTCTCGCTGTACTATG-1	other
CTCTCTAACTGCCTAG-1	other
CTCTGCAGGCATTCTT-1	other
CTCTGCGAAGCAAGCA-1	other
CTCTGGACGCCTGGTG-1	other
CTCTGTCCATGCACCA-1	other
CTCTTCTATTGACTGG-1	other
CTCTTCTGGAAGTTAG-1	other
CTCTTGTCCCGCTTGG-1	other
CTGAATCCGAGACCTC-1	other
CTGAATTTATTGCCAG-1	other
CTGACATAGAAATAGA-1	other
CTGACTGCGCAGCTCG-1	other
CTGAGAAAGTTCGGCG-1	other
CTGAGCAAGTAACAAG-1	other
CTGATAGTGTATCTCA-1	other
CTGATCCCTTTATGCA-1	other
CTGCAAGCACGTTCCG-1	other
CTGCACCTAGTCCACA-1	other
CTGCACCTGGAACCGC-1	other
CTGCAGAGAATCAGAG-1	other
CTGCAGGTGCTCGGCC-1	other
CTGCCATGCATCACAT-1	other
CTGCCCACGAAGCGTT-1	other
CTGCCTCATATGCAAC-1	other
CTGCCTTTAATACCTT-1	other
CTGCCTTTCTAGTAAA-1	other
CTGCGGGTGAAATGTT-1	other
CTGCGGTAGTCACGTG-1	other
CTGCGTTACGATATAA-1	other
CTGCTGAGGCCACGAA-1	other
CTGCTGTCTAACGAGC-1	other
CTGCTTTATGTCCGCG-1	other
CTGGAAATGGATGCTT-1	other
CTGGAAGACACGGTGG-1	other
CTGGACGCAGTCCGGC-1	other
CTGGATTTACACTTGA-1	other
CTGGCATCCGAATGAG-1	other
CTGGCGCACAGGTCTG-1	other
CTGGCGGGAATAAGTA-1	other
CTGGCTCCTGCGGGAT-1	other
CTGGCTGATTCATCCT-1	other
CTGGCTGCTAACGTAA-1	other
CTGGCTGGTTGTCAGT-1	other
CTGGGATAAATAATGG-1	other
CTGGGATACGCTACCC-1	other
CTGGGCCTGCTATATC-1	other
CTGGGCTATCCTTTGG-1	other
CTGGGTTGAGTTAAAG-1	other
CTGGTAAAGACTTACA-1	other
CTGGTAAAGTGTGGGC-1	other
CTGGTAACACATAGAA-1	other
CTGGTAACGAGCTCTT-1	other
CTGGTCATTCCAATCC-1	other
CTGGTGAATGGGCCTA-1	other
CTGGTTCAACGCATCA-1	other
CTGGTTCGCGAGCTAC-1	other
CTGGTTTCGAGCAAGA-1	other
CTGTACTTCTTAGCAT-1	other
CTGTAGCCATCTCACT-1	other
CTGTAGTGAGGATCGA-1	other
CTGTATGGTGTAGAAA-1	other
CTGTCAAATGGCTCGG-1	other
CTGTCACGCCAGGCGC-1	other
CTGTCTGTGGCTGGCT-1	other
CTGTTACCCAATCTAG-1	other
CTGTTCACTGCCTGTG-1	other
CTGTTCATCTCACGGG-1	other
CTGTTGGCTCTTCTGA-1	other
CTGTTGTTCAGTCGTA-1	other
CTTAAATAAGACCCAT-1	other
CTTAAGCAGCGAGCCG-1	other
CTTACACGGTATTCCA-1	other
CTTACACTGGGAAATA-1	other
CTTAGCCCGGATAGTG-1	other
CTTAGGTATAGACCAG-1	other
CTTAGTAGGCCTACAG-1	other
CTTAGTTGAGGAATCG-1	other
CTTATAGATGGCTGTT-1	other
CTTATGCGCTCAGGGC-1	other
CTTATGTTGACTACCA-1	other
CTTCACGCCCTGGTAC-1	other
CTTCAGTGGTCGCCTA-1	other
CTTCAGTTGGACAACG-1	other
CTTCATAGCTCAAGAA-1	other
CTTCATTGTCAGTGGA-1	other
CTTCCGCTCCGTGAAG-1	other
CTTCGGCCAATTGTTT-1	other
CTTCGTAGATAGGTGA-1	other
CTTCTATGTTGAAGTA-1	other
CTTCTATTAATGCTAG-1	other
CTTCTGGGCGTACCTA-1	other
CTTGACCCGAAAGATA-1	other
CTTGAGGTTATCCCGA-1	other
CTTGAGTTAGGGTAAT-1	other
CTTGATGACCATCCAG-1	other
CTTGCAACCGCCTCCT-1	other
CTTGCCCACCCACGCA-1	other
CTTGCCCAGGCTCTAC-1	other
CTTGGCCAAGCTGGGA-1	other
CTTGTACTTGTTGACT-1	other
CTTGTGAGGACAGCGG-1	other
CTTGTGAGTCTTTGAC-1	other
CTTGTGCTCACCGATT-1	other
CTTGTTTATGTAGCCA-1	other
CTTTAGGAACACTGTT-1	other
CTTTAGTGCTATTATT-1	other
CTTTGACGTCGCTTCT-1	other
CTTTGCATCGCTCTTG-1	other
CTTTGCTGTCATGGAT-1	other
CTTTGGCGCTTTATAC-1	other
CTTTGGCTTTAGTAAA-1	other
CTTTGGGATTGTTGCA-1	other
CTTTGTCGAATGCTCC-1	other
GAAACAGATGACCACC-1	other
GAAACATAGGAAACAG-1	other
GAAACCATGGTGCGCT-1	other
GAAACCGAATTACCTT-1	other
GAAACCTATACAAATG-1	other
GAAACTCGTGCGATGC-1	other
GAAAGAACAGCGTTAT-1	other
GAAAGCAGTGCACTTT-1	other
GAAAGCCCTTTGGACC-1	other
GAAAGTGACTAACTGC-1	other
GAAATACTAAACGTTT-1	other
GAAATATCACCATCAG-1	other
GAAATATGCTTGAATG-1	other
GAAATCTGACCAAGTT-1	other
GAAATGGCGGTGTTAG-1	other
GAAATGGGATGTAAAC-1	other
GAAATTAGCACGGATA-1	other
GAAATTCACATCGCTG-1	other
GAAATTGTCTCTATAA-1	other
GAACACACATCAACCA-1	other
GAACATTAGTATGTTA-1	other
GAACCTCGACCTACAC-1	other
GAACGACCGAATGATA-1	other
GAACGATAAGTTAAAG-1	other
GAACGCGGGTCACACG-1	other
GAACGTCTCATGGTCG-1	other
GAACGTTAGGAAGACG-1	other
GAAGAAACGATATTGT-1	other
GAAGAACGGTGCAGGT-1	other
GAAGCCGGGTAAGCTC-1	other
GAAGCGTGAGGAATTT-1	other
GAAGCTCGGACCCGTC-1	other
GAAGCTCTTTGCTTAG-1	other
GAAGCTTGCTGACCGC-1	other
GAAGGACTAAATTGAA-1	other
GAAGGCTACCATTGTT-1	other
GAAGGGCATAACCATG-1	other
GAAGTCAGTTGCACTA-1	other
GAAGTCTCCCTAGCGA-1	other
GAAGTGATTTATCGTG-1	other
GAAGTGCTGGATAGCT-1	other
GAAGTTTCCACTCAAT-1	other
GAATAGACGCGACCCA-1	other
GAATAGCATTTAGGGT-1	other
GAATAGCCCTGCGGTC-1	other
GAATAGTGCTCGATTA-1	other
GAATCGACATGGTCAC-1	other
GAATCGCCGGACACGG-1	other
GAATCTGAACATTCTC-1	other
GAATGAAGGTCTTCAG-1	other
GAATGCCGAAATGACC-1	other
GAATGTATGGCAGGTC-1	other
GAATGTGGTCCGGATT-1	other
GAATTCACCCGGGTGT-1	other
GAATTTCTCGCTGCAG-1	other
GACAAACATATGCAGG-1	other
GACAACGCAGCTTACG-1	other
GACAAGAGATGAGATT-1	other
GACACAGCCGGGACTG-1	other
GACACCCAAAGACGCG-1	other
GACACGAGTTAGAGGA-1	other
GACACTGAGTTCAGTG-1	other
GACACTGGAACCCGAT-1	other
GACACTTCCAATTACC-1	other
GACAGATTTCTGGCTC-1	other
GACAGCCAGACCTGAC-1	other
GACAGGCACACACTAT-1	other
GACATACTGTCGCAGA-1	other
GACATCGATTTATAAC-1	other
GACATTTCGCCCAGCC-1	other
GACCAAACGTTGACTG-1	other
GACCAGAGCCCTGTAG-1	other
GACCCAATTATGATAC-1	other
GACCCGTCGCCGGCTA-1	other
GACCGACGTGAAAGCA-1	other
GACCGACTGAAGCGTC-1	other
GACCGATTAAATATGT-1	other
GACCGCGTCTGACGTG-1	other
GACCGTGCTGACGGTG-1	other
GACCGTTACATGCGAC-1	other
GACCTGGTCTGGGCGT-1	other
GACGAGGCTAATAAAC-1	other
GACGATATCACTGGGT-1	other
GACGCATACCCGTCGG-1	other
GACGCCGTAAAGGCTA-1	other
GACGCCTGTTGCAGGG-1	other
GACGCTTGCTTCTAAA-1	other
GACGGGTTGGCCCGTA-1	other
GACGGTCAATAGAAGC-1	other
GACGGTCCTAGGGTGT-1	other
GACGTGAGACTCCATG-1	other
GACGTGTAGGGATTAT-1	other
GACGTTCGTAAATACA-1	other
GACGTTGCTCGGCGGC-1	other
GACTAACACAGCACCT-1	other
GACTAAGATCATGCAC-1	other
GACTAAGTAGGCTCAC-1	other
GACTACAAAGCGGTGG-1	other
GACTCACCCACGTGAG-1	other
GACTCCCAGAATAAGG-1	other
GACTCCTTCCAATTGA-1	other
GACTCGCGGGAATGAC-1	other
GACTCGGTCGGCGGAT-1	other
GACTGATTGGTCACAA-1	other
GACTGCGGCACGTGTA-1	other
GACTGCTGGTGAGAAA-1	other
GACTTCAACGCATCAA-1	other
GAGAACGGTTCTGACT-1	other
GAGAATCTCACGATCA-1	other
GAGACTGATGGGTAGA-1	other
GAGACTTCGCGACCGA-1	other
GAGAGCGCAGTCCCTG-1	other
GAGAGGGCGCGAGGTT-1	other
GAGAGGTGCATTCTGG-1	other
GAGAGTCTCGGGAGAG-1	other
GAGATCGATCTTACTC-1	other
GAGATCTGCTTGGCAT-1	other
GAGATGACAATCCTTA-1	other
GAGCACGGCGCCTCTT-1	other
GAGCATCAACAACTTG-1	other
GAGCATCATCCCTGGG-1	other
GAGCCACGGTAGTAGG-1	other
GAGCCGAGCGTTTATT-1	other
GAGCGAGGGAGTACCG-1	other
GAGCGCAAATACTCCG-1	other
GAGCGCGCACGAGTAG-1	other
GAGCGCTGTTAGGTAA-1	other
GAGCGGAATGCGGTGT-1	other
GAGCTAAGGGCATATC-1	other
GAGCTCTCGGACCTAA-1	other
GAGCTGTCGTCTCGGA-1	other
GAGGAATATCTCTTTG-1	other
GAGGAATGGAGAGGTT-1	other
GAGGAGATCCTCATGC-1	other
GAGGATAAACAGTGCT-1	other
GAGGCATTTGCAGCAG-1	other
GAGGCCCGACTCCGCA-1	other
GAGGCCTGTTGATACA-1	other
GAGGCTATCAAAGTCG-1	other
GAGGGAGTCAGATCGC-1	other
GAGGGCATCGCGTATC-1	other
GAGGGCCATAATATTA-1	other
GAGGGCGCAGCTCTGC-1	other
GAGGGTAGTAACAAAG-1	other
GAGGTCCCAAAGATCT-1	other
GAGGTCCGTTCGCTGT-1	other
GAGTAAACCGGAAAGT-1	other
GAGTAAGGCCACGGGA-1	other
GAGTACGGGTATACAA-1	other
GAGTATACCCTAATCA-1	other
GAGTATCAAAGTTACA-1	other
GAGTATGCCCGCCTTG-1	other
GAGTCAGACCAGAATC-1	other
GAGTCCACCAGGTTTA-1	other
GAGTCCGCTTACCGGA-1	other
GAGTCGACAGACCCTC-1	other
GAGTCTTGTAAAGGAC-1	other
GAGTGTGCGGTACCCA-1	other
GAGTTCTGTGGGTGCT-1	other
GAGTTGATGGCAATTT-1	other
GAGTTGTCACCAGTCT-1	other
GATAAATCGGTGGATG-1	other
GATAACTCGCACTGTG-1	other
GATAAGGCAGATGCAA-1	other
GATACGATGGGAGTCA-1	other
GATAGAACCCGCTAGG-1	other
GATAGATAGTACAGTC-1	other
GATAGCGTACCACGCG-1	other
GATAGGTAACGTTGAC-1	other
GATAGGTGTCCCGGGC-1	other
GATAGTGCGAGTAAGT-1	other
GATATCAAGCAGGAGC-1	other
GATATCAGTATGTATC-1	other
GATATCTCATGCAATA-1	other
GATATGAGACACTAAC-1	other
GATATGCGGTAGCCAA-1	other
GATATGGATTACGCGG-1	other
GATATTGAGATTGGCG-1	other
GATATTTCCTACATGG-1	other
GATCAACATAAAGGGA-1	other
GATCATTCCAAACATT-1	other
GATCCCTTTATACTGC-1	other
GATCCGAATATAAGTG-1	other
GATCCTAAATCGGGAC-1	other
GATCCTCGACACTGGC-1	other
GATCGACACTATCTGA-1	other
GATCGCGGGCTCTCCA-1	other
GATCGCTACCCGATTT-1	other
GATCGCTATATCTCAG-1	other
GATCGCTGTGGTGCGT-1	other
GATCGGATAGAACCAT-1	other
GATCGGCGATAAGTCG-1	other
GATCTAACCGTATTCA-1	other
GATCTCGACGCTGTGG-1	other
GATCTGCTATCTAAGG-1	other
GATCTTCATTGTCCTC-1	other
GATCTTTGCAGGGTAT-1	other
GATCTTTGCTCAAAGA-1	other
GATGACAAGTAGGGCA-1	other
GATGACGATGATCGCG-1	other
GATGCCAGCAGAAGGC-1	other
GATGCCTTCTGCGGCA-1	other
GATGCGAATGGTATTA-1	other
GATGCGTCCTGCATTC-1	other
GATGCTACAAGCGCCT-1	other
GATGGCGCACACATTA-1	other
GATGGTGAAATAACCC-1	other
GATGTAACGAACCACC-1	other
GATGTCCGGATCACAT-1	other
GATGTTCAATCCACGA-1	other
GATGTTTGTGCGAGAT-1	other
GATTAACCGAAAGCCC-1	other
GATTAATCCTGGCTCA-1	other
GATTACTGAATTTGGG-1	other
GATTATCTTGCATTAT-1	other
GATTCCTATACGGCGC-1	other
GATTGCTCCAGTTGCA-1	other
GATTTGCGCTAACACC-1	other
GCAAACGTAAGCGACC-1	other
GCAAACGTCGCCAGGT-1	other
GCAAAGGGCGTTAGCC-1	other
[truncated: 1,535 more rows]

## Sheet: 2.2.2
TAACAAAGGGAGAAGC-1	Nageotte also touching neuron
ATTACAACTACCGGCC-1	Nageotte Nodule
CCGAGAAGTCGCATAA-1	Nageotte Nodule
GCAAATATTACGCTTT-1	Nageotte Nodule
TAGAAGAAGGGTTACA-1	Nageotte Nodule
TAGAGATCATGCAACT-1	Nageotte Nodule
TGATTCTGTCGCCGGT-1	Nageotte Nodule
TGGGAAATGCCTTTCC-1	Nageotte Nodule
TGTAATGCCTTCGGAC-1	Nageotte Nodule
AACTACCCGTTTGTCA-1	nearby_neuron
AGGCCCTAGAACGCCA-1	nearby_neuron
AGGTGTTGCCGACCAC-1	nearby_neuron
CAAACTCGCGACGCCG-1	nearby_neuron
CAAATCTCTCACAAGG-1	nearby_neuron
CAGCCGGGCCCTCTAT-1	nearby_neuron
CCAATAGTGCCGTCGA-1	nearby_neuron
CTGAGAGTAGAAATAC-1	nearby_neuron
CTGTTCATCTCACGGG-1	nearby_neuron
CTTGCAACCGCCTCCT-1	nearby_neuron
GCACAAACGAGGCGTG-1	nearby_neuron
TACCCTCGGTAACCCT-1	nearby_neuron
TACGTGCACTATGCTG-1	nearby_neuron
TCCTCTGGCCCATTAG-1	nearby_neuron
TCTGAACCGGTCGGCT-1	nearby_neuron
AAACAAGTATCTCCCA-1	other
AAACAATCTACTAGCA-1	other
AAACACCAATAACTGC-1	other
AAACAGAGCGACTCCT-1	other
AAACAGCTTTCAGAAG-1	other
AAACAGGGTCTATATT-1	other
AAACATTTCCCGGATT-1	other
AAACCACTACACAGAT-1	other
AAACCCGAACGAAATC-1	other
AAACCGGAAATGTTAA-1	other
AAACCGGGTAGGTACC-1	other
AAACCGTTCGTCCAGG-1	other
AAACCTAAGCAGCCGG-1	other
AAACCTCATGAAGTTG-1	other
AAACGACAGTCTTGCC-1	other
AAACGAGACGGTTGAT-1	other
AAACGCCCGAGATCGG-1	other
AAACGCTGGGCACGAC-1	other
AAACGGGCGTACGGGT-1	other
AAACGTGTTCGCCCTA-1	other
AAACTAACGTGGCGAC-1	other
AAACTCGTGATATAAG-1	other
AAACTTAATTGCACGC-1	other
AAACTTGCAAACGTAT-1	other
AAAGAATGTGGACTAA-1	other
AAAGACATGAAGTTTA-1	other
AAAGACCCAAGTCGCG-1	other
AAAGCTTGCCTACATA-1	other
AAAGGCCCTATAATAC-1	other
AAAGGCTACGGACCAT-1	other
AAAGGCTCTCGCGCCG-1	other
AAAGGGCAGCTTGAAT-1	other
AAAGGTAAGCTGTACC-1	other
AAAGGTCAACGACATG-1	other
AAAGTAGCATTGCTCA-1	other
AAAGTCACTGATGTAA-1	other
AAAGTCGACCCTCAGT-1	other
AAAGTGCCATCAATTA-1	other
AAAGTGTGATTTATCT-1	other
AAAGTTGACTCCCGTA-1	other
AAATAACCATACGGGA-1	other
AAATAAGGTAGTGCCC-1	other
AAATAGCTTAGACTTT-1	other
AAATAGGGTGCTATTG-1	other
AAATCCGATACACGCC-1	other
AAATCGTGTACCACAA-1	other
AAATCTAGCCCTGCTA-1	other
AAATGATTCGATCAGC-1	other
AAATGGCCCGTGCCCT-1	other
AAATGGTCAATGTGCC-1	other
AAATGTGGGTGCTCCT-1	other
AAATTAACGGGTAGCT-1	other
AAATTACACGACTCTG-1	other
AAATTACCTATCGATG-1	other
AAATTCCAGGTCCAAA-1	other
AAATTGATAGTCCTTT-1	other
AAATTGGTGAGAAGCA-1	other
AAATTTACCGAAATCC-1	other
AAATTTGCGGGTGTGG-1	other
AACAACTGGTAGTTGC-1	other
AACAATACATTGTCGA-1	other
AACAATTACTCTACGC-1	other
AACACACGCTCGCCGC-1	other
AACACGAGACGCGGCC-1	other
AACAGCTGTGTGGCAA-1	other
AACAGGATGGGCCGCG-1	other
AACAGGTAGTATGGAT-1	other
AACATCGATACGTCTA-1	other
AACATTGAAGTTGATC-1	other
AACATTGTGACTCGAG-1	other
AACCAAGACTTCTCTG-1	other
AACCAGTATCACTCTT-1	other
AACCATAGGGTTGAAC-1	other
AACCCAGAGACGGAGA-1	other
AACCCATCCCATGATC-1	other
AACCCGACAACCCGTG-1	other
AACCCGAGCAGAATCG-1	other
AACCCGATAGGGCTTC-1	other
AACCCTACTGTCAATA-1	other
AACCGAGCTTGGTCAT-1	other
AACCGCTAAGGGATGC-1	other
AACCTAAAGCCGTCCG-1	other
AACCTCGCTTTAGCCC-1	other
AACCTGTCACGGAATT-1	other
AACCTTTACGACGTCT-1	other
AACGAAAGTCGTCCCA-1	other
AACGACCTCCTAGCCG-1	other
AACGATAATGCCGTAG-1	other
AACGATATGTCAACTG-1	other
AACGCATGATCTGGGT-1	other
AACGCGACCTTGGGCG-1	other
AACGCTGTTGCTGAAA-1	other
AACGGACGTACGTATA-1	other
AACGGCCATCTCCGGT-1	other
AACGTACTGTGGGTAC-1	other
AACGTCAGACTAGTGG-1	other
AACGTCGCTGCACTTC-1	other
AACGTGATGAAGGACA-1	other
AACGTGCGAAAGTCTC-1	other
AACTAGCGTATCGCAC-1	other
AACTCAAGTTAATTGC-1	other
AACTCCAGAGCGTGTT-1	other
AACTCCTAATCCCATG-1	other
AACTCTCAATAGAGCG-1	other
AACTCTCAGTGTGCTC-1	other
AACTGAGGTCAGCGTC-1	other
AACTGAGTTATACTGA-1	other
AACTGGGTTCGAGCCG-1	other
AACTGGTGTGGGCCTT-1	other
AACTTGCCCGTATGCA-1	other
AACTTTAGCTGCTGAG-1	other
AACTTTCTCGATCATG-1	other
AAGAAATCACCAGATT-1	other
AAGACATACGTGGTTT-1	other
AAGACCCAACTGAACA-1	other
AAGACTCACGCCCACT-1	other
AAGACTGCAAGCTACT-1	other
AAGAGATGAATCGGTA-1	other
AAGAGCTCTTTATCGG-1	other
AAGAGGATGTACGCGA-1	other
AAGAGGCATGGATCGC-1	other
AAGAGGCCCTTTGGAA-1	other
AAGATGGCACCGGACC-1	other
AAGATTGGCGGAACGT-1	other
AAGCACCCTGCGTATC-1	other
AAGCCGAAGCGGTTTA-1	other
AAGCCGCCGTGAAATC-1	other
AAGCCGCTTTACCTTG-1	other
AAGCCGGAGAGCAGGA-1	other
AAGCGGAGTGCGCGCA-1	other
AAGCGGCGTCATGGGT-1	other
AAGCGTCCCTCATCGA-1	other
AAGCTCGTGCCAAGTC-1	other
AAGCTCTTTCATGGTG-1	other
AAGGAGAACTTATAAG-1	other
AAGGAGCGGTTGGTGC-1	other
AAGGATCGATCGCTTG-1	other
AAGGATGAGGGACCTC-1	other
AAGGCAGGCTGTCTCC-1	other
AAGGCGCGTAAAGCTT-1	other
AAGGCTGTGCTCATCG-1	other
AAGGGAACGACTGGCT-1	other
AAGGGACAGATTCTGT-1	other
AAGGGACTATGCATTC-1	other
AAGGTATCCTAATATA-1	other
AAGGTGATAAACCAGC-1	other
AAGTAGAAGACCGGGT-1	other
AAGTAGTGACGCGAGG-1	other
AAGTCAATTGTCGTCA-1	other
AAGTCTAGTAGCTGCC-1	other
AAGTGACGACCGAATT-1	other
AAGTGAGTCGGGTTTA-1	other
AAGTGCCTTGACTGTA-1	other
AAGTGCGTTAGAATCT-1	other
AAGTGCTTCTCTATTG-1	other
AAGTGTTTGGAGACGG-1	other
AAGTTCACTCCAAGCT-1	other
AAGTTCAGTCTGCGTA-1	other
AAGTTCGGCCAACAGG-1	other
AAGTTGTGATGTTATA-1	other
AATAACAACGCTCGGC-1	other
AATAACACTAGAACAA-1	other
AATAATCTTCGTATCG-1	other
AATACCGGAGGGCTGT-1	other
AATAGAACAGAGTGGC-1	other
AATAGAATCTGTTTCA-1	other
AATAGCAAGCCTCCTG-1	other
AATAGCTACCGCGTGC-1	other
AATAGTCCGTCCCGAC-1	other
AATATCAAGGTCGGAT-1	other
AATATCGAATCAATGC-1	other
AATATTGGAGTATTGA-1	other
AATCAGGTTTCATTTA-1	other
AATCATGTAAAGACTC-1	other
AATCCAAGGGCCTGAG-1	other
AATCGCCTCAGCGCCA-1	other
AATCGCGCAGAGGACT-1	other
AATCGGTATAGCCCTC-1	other
AATCGTGAGCCGAGCA-1	other
AATCTAGGTTTACTTG-1	other
AATCTATGCCGGAGCC-1	other
AATCTCTACTGTGGTT-1	other
AATCTGCGTTGGGACG-1	other
AATCTGGCTTTCTAGT-1	other
AATCTGGGTAGACCCT-1	other
AATGACAGCAATGTCT-1	other
AATGACGTAGGATGTC-1	other
AATGACTGTCAGCCGG-1	other
AATGCACCAAGCAATG-1	other
AATGGCCGCCAATGCG-1	other
AATGGTCCACCGTTCA-1	other
AATGGTTCTCACAAGC-1	other
AATGTGCCCGAGGTGT-1	other
AATGTGCTAATCTGAG-1	other
AATGTTGTCGTGAGAC-1	other
AATTAAAGGTCGGCGT-1	other
AATTGAACGCTCTGGT-1	other
AATTGCAGCAATCGAC-1	other
AATTGTGGTTGCCAAA-1	other
AATTTGGGACATAGTA-1	other
ACAAACCATGCGTCCT-1	other
ACAAACCGACAAGGCG-1	other
ACAAAGCATGACCTAG-1	other
ACAAATCGCACCGAAT-1	other
ACAAATGGTAGTGTTT-1	other
ACAAATTCAGATCTGA-1	other
ACAACAGCATGAGCTA-1	other
ACAACGGTCCCTGCGA-1	other
ACAAGCAGTGCCTAGC-1	other
ACAAGGAAATCCGCCC-1	other
ACAAGGACAAGAGGTT-1	other
ACAAGGATGCTTTAGG-1	other
ACAAGGCCTACCAGCC-1	other
ACAAGGGCAGGCTCTG-1	other
ACAATAGTCGTACGTT-1	other
ACAATCCATTTAAACC-1	other
ACAATGAATACGGAGA-1	other
ACAATGATTCTTCTAC-1	other
ACAATTGTGTCTCTTT-1	other
ACAATTTGAGCAGTGG-1	other
ACAATTTGGCCATATT-1	other
ACACAAATATTCCTAG-1	other
ACACACCAGGACCAGT-1	other
ACACATGATCAAATCT-1	other
ACACCACATAATTAGC-1	other
ACACCCAGCATGCAGC-1	other
ACACCCGAGAAATCCG-1	other
ACACCGGTCTGACCGC-1	other
ACACCTTAAGTAGGGC-1	other
ACACCTTACTACTTGC-1	other
ACACGAGACTCCTTCT-1	other
ACACGGGAACTTAGGG-1	other
ACACGTAGGCCACAAG-1	other
ACACTGATCAAGGTGT-1	other
ACACTGGGACAGTCGT-1	other
ACAGAACTGAGAACAA-1	other
ACAGCGACATTCTCAT-1	other
ACAGCGCACCCGCAGC-1	other
ACAGGCACGGATCCTT-1	other
ACAGGCTTGCCCGACT-1	other
ACAGGTGGAGGTGAGG-1	other
ACAGTAATACAACTTG-1	other
ACAGTATACCGTGGGA-1	other
ACAGTGCAGCGCATTT-1	other
ACATAAGTCGTGGTGA-1	other
ACATCCCGGCCATACG-1	other
ACATCCTGGTAACTGT-1	other
ACATCGGTCAGCCGCG-1	other
ACATCGTATGCAATGG-1	other
ACATCGTTAACCTAGT-1	other
ACATCTCAACGCGTAA-1	other
ACATGGCGCCAAAGTA-1	other
ACCAAACACCCAGCGA-1	other
ACCAACACCACACACT-1	other
ACCAACCGCACTCCAC-1	other
ACCAACGCTTATTTAT-1	other
ACCAAGAACGCGTGTC-1	other
ACCAAGTCATCGGCAG-1	other
ACCAATATGCAAGTTA-1	other
ACCACAACTCAGAACA-1	other
ACCACAAGTTTCTATC-1	other
ACCACCAATGTAACAA-1	other
ACCACCCTCTCTTCTA-1	other
ACCACGTGCAGCTATA-1	other
ACCAGGAGTGTGATCT-1	other
ACCAGTGCCCGGTCAA-1	other
ACCAGTGCGGGAGACG-1	other
ACCATATCCGCAATAA-1	other
ACCATCCGCCAACTAG-1	other
ACCATCGTATATGGTA-1	other
ACCCAACGCCCGTGGC-1	other
ACCCACCTACATGCTC-1	other
ACCCATCTTGAGGGTA-1	other
ACCCATTTGTCCCTCT-1	other
ACCCGAGCGAAATTAC-1	other
ACCCGATTGGTTCCGA-1	other
ACCCGGAGCACCACAA-1	other
ACCCGGATGACGCATC-1	other
ACCCGGTTACACTTCC-1	other
ACCCGTAGTCTAGTTG-1	other
ACCCGTGTCATCAGTA-1	other
ACCCTATGCCATATCG-1	other
ACCCTCCCGTCAGGGC-1	other
ACCCTCCCTTGCTATT-1	other
ACCCTGGTAACGCCCT-1	other
ACCCTTGCCTGGGTCG-1	other
ACCCTTTAGTTCTCCA-1	other
ACCGAAAGGGCCCTGC-1	other
ACCGAAGAGTCTGGTT-1	other
ACCGATAGGCATAACC-1	other
ACCGATATTTAATCAT-1	other
ACCGATGGTAGCATCG-1	other
ACCGCAATAACTGCCT-1	other
ACCGCGGTGGAAGTCG-1	other
ACCGGGCCTTTGTTGA-1	other
ACCGGTCAGGTACACC-1	other
ACCGGTCTGAGTACGG-1	other
ACCGTGACCACGTGGG-1	other
ACCTAAGTACCTTTCA-1	other
ACCTAATCGACTTCCT-1	other
ACCTACAGTATGTGGT-1	other
ACCTCCGCCCTCGCTG-1	other
ACCTCCGTTATTCACC-1	other
ACCTCGAACTTATGCT-1	other
ACCTGCGTGTCATGTT-1	other
ACGAAATGGGCGGCAC-1	other
ACGACCCATGAGTTGC-1	other
ACGACTCTAGGGCCGA-1	other
ACGACTGGTCATACTC-1	other
ACGAGATATTTGCTTA-1	other
ACGAGGATACCACTCT-1	other
ACGAGGTTTACAACGT-1	other
ACGAGTACGGATGCCC-1	other
ACGATACATAGAACTA-1	other
ACGATCATCTTGTAAA-1	other
ACGATGCATATGTTAT-1	other
ACGCAAACTAATAGAT-1	other
ACGCAATCACTACAGC-1	other
ACGCATAAATGACATG-1	other
ACGCATACGTTTACTA-1	other
ACGCATTCGTGAGTAC-1	other
ACGCCAGATGATTTCT-1	other
ACGCCAGTGCGTTTGC-1	other
ACGCCGCTAGACGACC-1	other
ACGCGAAGTCAGACGA-1	other
ACGCGCTACACAGGGT-1	other
ACGCGGGCCAAGGACA-1	other
ACGCTGTGAGGCGTAG-1	other
ACGCTTAGTGTCTCTC-1	other
ACGGAACACGAGTGCC-1	other
ACGGACTCTCAAAGCG-1	other
ACGGAGCGCAAATTAC-1	other
ACGGATGGTGCGGATA-1	other
ACGGCCAACATGGACT-1	other
ACGGCGACGATGGGAA-1	other
ACGGCTGGATGTAGAA-1	other
ACGGGAGTGTCGGCCC-1	other
ACGGGCGTATGCGACA-1	other
ACGGTACAGTTCAATG-1	other
ACGTACTTTGGCACGG-1	other
ACGTATTACTCCGATC-1	other
ACGTGGTCGAATGTGC-1	other
ACGTTAATGTCGAAGA-1	other
ACGTTAGATTTGCCCG-1	other
ACGTTCCGCGCTCCGT-1	other
ACGTTCGCAATCAATT-1	other
ACGTTCGTTCAGGAAA-1	other
ACGTTCTGTACAAGTC-1	other
ACTAAGGACGCACACC-1	other
ACTAATACGTCAGGCG-1	other
ACTACAAAGAGAGGTG-1	other
ACTACATCCCGACAAG-1	other
ACTACCAGCTCTCTGG-1	other
ACTACGCGTTAGAATT-1	other
ACTAGTTGCGATCGTC-1	other
ACTATATGCTGTGTTC-1	other
ACTATCCAGGGCATGG-1	other
ACTATCTGCCCGCGTA-1	other
ACTATGTCCAGCTGCC-1	other
ACTATTCGTCCGTGGT-1	other
ACTATTTCCGGGCCCA-1	other
ACTCAAGTGCAAGGCT-1	other
ACTCAATAAAGGCACG-1	other
ACTCAGACCTGCTTCT-1	other
ACTCATGGCAGCCTTC-1	other
ACTCCAATATCATCAT-1	other
ACTCCCATTCCTAAAG-1	other
ACTCCCGAATTCGTTT-1	other
ACTCCCGTAGACTAGG-1	other
ACTCCCTAGAATAGTA-1	other
ACTCCGGCCGACCACT-1	other
ACTCGCCGTTCGATAA-1	other
ACTCGCGATCTGACGC-1	other
ACTCGTAACCCGTCCT-1	other
ACTCGTCAGTAATCCC-1	other
ACTCTCTGACTTAGGT-1	other
ACTCTCTTATACACGA-1	other
ACTCTGACCTAATAGA-1	other
ACTCTTCAGCTCCCGC-1	other
ACTCTTGTATAGTAAC-1	other
ACTGAAACGCCGTTAG-1	other
ACTGAATGGCGAAAGT-1	other
ACTGATTTAGTGATTC-1	other
ACTGCCCGCCATTCTC-1	other
ACTGCGGACACACCGT-1	other
ACTGCTCGGAAGGATG-1	other
ACTGGCGAACCTGCGT-1	other
ACTGTACGATACACAT-1	other
ACTGTAGCACTTTGGA-1	other
ACTGTCCAGGATTATA-1	other
ACTTACCGGGCGCGCA-1	other
ACTTACGCATCCACGC-1	other
ACTTAGTACGACAAGA-1	other
ACTTATACTTACCCGG-1	other
ACTTATTAGGATCGGT-1	other
ACTTATTTATGTGCCA-1	other
ACTTCAGGCTGATCCC-1	other
ACTTCCATGCGGGACA-1	other
ACTTCCTGTCGTGCGA-1	other
ACTTCGCCATACGCAC-1	other
ACTTCGCTAGCGAGTG-1	other
ACTTGACTCCCTCTTT-1	other
ACTTGCCATATTGTAC-1	other
ACTTGGGACCCGGTGG-1	other
ACTTGTAGTCCCTTCA-1	other
ACTTGTGGATGGAACG-1	other
ACTTTACCCTCATGAA-1	other
ACTTTGACTGCATCCT-1	other
ACTTTGGTCGTGCTCC-1	other
ACTTTGTCGACGCACT-1	other
AGAAATTATGACTCGC-1	other
AGAACCCAGCGTGACA-1	other
AGAACCCTCAATTGGG-1	other
AGAACGTGGTACATTC-1	other
AGAAGAGCGCCGTTCC-1	other
AGAAGGTACACTTCAC-1	other
AGAAGGTTGCCGAATT-1	other
AGAAGGTTGTAGGTCG-1	other
AGAAGTGATTCGTGAT-1	other
AGAATAAATCTTCAGG-1	other
AGAATGCGGGTTCGGA-1	other
AGAATTATGGATTCGA-1	other
AGACAGGCATCTCAGC-1	other
AGACATAGATCCTTCC-1	other
AGACCAAACCACACCT-1	other
AGACCATGGGATACAA-1	other
AGACCCGCCCTCCTCG-1	other
AGACCGCTCCGCGGTT-1	other
AGACCGGGAAACCCTG-1	other
AGACGAAGTGCCGGTC-1	other
AGACGACGATGCCGCT-1	other
AGACGCCCACTTCGCC-1	other
AGACGGGATTGGTATA-1	other
AGACGGGCCGATTTAA-1	other
AGACTAGCCTTCCAGA-1	other
AGACTGTTACCGGGTC-1	other
AGAGAAACACCAGAAA-1	other
AGAGAACCGTCTAGGA-1	other
AGAGAAGGAGTACAAT-1	other
AGAGATCTCTAAAGCG-1	other
AGAGCAGTTATGAGAC-1	other
AGAGCCGCCGAGATTT-1	other
AGAGCGCTTGTAACGG-1	other
AGAGCGTACAAGCTCG-1	other
AGAGGCTTCGGAAACC-1	other
AGAGGGACAATTGTCC-1	other
AGAGGTATCTCGGTCC-1	other
AGAGTAAACTTCACTA-1	other
AGAGTATAGTGTTACG-1	other
AGAGTGAACAGACACC-1	other
AGAGTTAGAGACCGAT-1	other
AGAGTTGCAGGCCTCC-1	other
AGATAACTTCAGGGCC-1	other
AGATACCAATAGAACC-1	other
AGATACCAGCACTTCA-1	other
AGATACCGGTGTTCAC-1	other
AGATACGACTTCATAT-1	other
AGATACTCAAGATCGA-1	other
AGATCTCAGGTGTGAT-1	other
AGATGAGGGTTGCGAT-1	other
AGATGATGGAGTCTGG-1	other
AGATGCAAGACGTGCA-1	other
AGATTATAGGACGTTT-1	other
AGATTCAAGCGGGTCG-1	other
AGATTCACAACCGATA-1	other
AGCAACATATCTTATT-1	other
AGCAACCGAAAGTAAT-1	other
AGCACACGTTTAGACT-1	other
AGCACTACCGGCCTGT-1	other
AGCACTACCTCACCAG-1	other
AGCACTTAAGGACGCC-1	other
AGCAGCCAGATGAATA-1	other
AGCATATCAATATGCT-1	other
AGCATCATTTCGAAAG-1	other
AGCATCGTCGATAATT-1	other
AGCATTACGAGGCAAG-1	other
AGCCACAGGTTACCCG-1	other
AGCCACTCCCGTGCTT-1	other
AGCCCATACATGTAAG-1	other
AGCCCGCACTACAATG-1	other
AGCCCGGCATTAGAGG-1	other
AGCCCGGTAGCCTGTA-1	other
AGCCCTCCCTGGTGGC-1	other
AGCCCTGTCGCACCGT-1	other
AGCCCTTCTAATCCGA-1	other
AGCCCTTGGACATCCC-1	other
AGCCGTGGCTAAATGT-1	other
AGCCTAATACCCACGT-1	other
AGCGACAGGAACGGTC-1	other
AGCGACCAACGATATT-1	other
AGCGAGACGTGAAGGC-1	other
AGCGATGCGCCTAATA-1	other
AGCGCATAATGAATCG-1	other
AGCGCTAGAGCGATGT-1	other
AGCGCTTATGGGCAAG-1	other
AGCGGCGGTTAGCGGT-1	other
AGCGGGAAGGGTCCAT-1	other
AGCGGTTGAGATGTAC-1	other
AGCGGTTGCCGCTCTG-1	other
AGCGTGGTATTCTACT-1	other
AGCGTTCCGATTTAAA-1	other
AGCTAACAAGCAATGT-1	other
AGCTAAGTACGCAGGC-1	other
AGCTAGAAGCAGAAGT-1	other
AGCTATTTAATCCAAC-1	other
AGCTCCATATATGTTC-1	other
AGCTCCTTCGCACATC-1	other
AGCTCGTTGATGGAAA-1	other
AGCTCTAGACGTTCCA-1	other
AGCTCTTCGTAACCTT-1	other
AGCTCTTTACTCAGTT-1	other
AGCTGAAGTAAACCAA-1	other
AGCTGCATTTGAGGTG-1	other
AGCTGCTGTGCCGAAT-1	other
AGCTGTAACCTCAATC-1	other
AGCTTATAGAGACCTG-1	other
AGCTTCAATACTTTGA-1	other
AGCTTCTTCTCGAGCA-1	other
AGCTTGATCTTAACTT-1	other
AGGAACGAACGACTTC-1	other
AGGACAGTCGAATCCC-1	other
AGGACATCGCACGTCG-1	other
AGGACATCGGCACACT-1	other
AGGACGACCCATTAGA-1	other
AGGACGCTCGATGTTG-1	other
AGGAGACATCCACAGT-1	other
AGGAGAGTCTGGCTAC-1	other
AGGAGGCCTTCGCGCG-1	other
AGGATATAGGGATTTA-1	other
AGGATATCCGACTGCA-1	other
AGGATCACGCGATCTG-1	other
AGGATTGCTTACGACA-1	other
AGGCACGTGACTGTCC-1	other
AGGCAGATGCGTAAAC-1	other
AGGCAGGGAGCGTACT-1	other
AGGCATTGTCGTAGGG-1	other
AGGCCACATTGGTTAC-1	other
AGGCCACCCGTTATGA-1	other
AGGCCTGAGAATCTCG-1	other
AGGCGATAACTGGCGT-1	other
AGGCGGTTTGTCCCGC-1	other
AGGCGTCTATGGACGG-1	other
AGGCTATGGTTAGCTT-1	other
AGGCTTCCCGAAGAAG-1	other
AGGGAAACGAGGTACT-1	other
AGGGACAGCACGGCGG-1	other
AGGGACCGGCTGCGTT-1	other
AGGGACTCTACGCGAC-1	other
AGGGAGACATACTTCG-1	other
AGGGCAGCGGCGTGGT-1	other
AGGGCCCTAATGTTCT-1	other
AGGGCGAGCAGCTGAT-1	other
AGGGCGTGATCGGCTA-1	other
AGGGTCAGAGCACTCG-1	other
AGGGTCAGTAACCCTA-1	other
AGGGTCGATGCGAACT-1	other
AGGGTCTGGACGCAGT-1	other
AGGGTGCCGTTCTTTA-1	other
AGGGTGCTCTCGAGGG-1	other
AGGGTGTGCTACACGC-1	other
AGGGTTCAGACGGTCC-1	other
AGGGTTCCCTTTGGTT-1	other
AGGTAACCTCCTATTC-1	other
AGGTACGATATTGCCA-1	other
AGGTAGATCGAGATAT-1	other
AGGTAGGTACAAAGCT-1	other
AGGTATAATTGATAGT-1	other
AGGTATGCGGACATTA-1	other
AGGTCAGGTGAGAGTG-1	other
AGGTCGCCTCCCAACA-1	other
AGGTCGCGGAGTTACT-1	other
AGGTGCACGTCCACAT-1	other
AGGTGGTGACCTTCGC-1	other
AGGTGTATCGCCATGA-1	other
AGGTTACACCATGCCG-1	other
AGGTTGAGGCACGCTT-1	other
AGTAACGTTCATCCTG-1	other
AGTAACTATAGCAGCC-1	other
AGTACATCATTTATCA-1	other
AGTACCTTCGAGTGCT-1	other
AGTACGGCCCGTATCG-1	other
AGTACGGGCACCTGGC-1	other
AGTACGTGGCCTGTCT-1	other
AGTACTCTTATGCCCA-1	other
AGTAGCTAGACGCCGA-1	other
AGTAGGAAGGAAGTTG-1	other
AGTAGGTAACATACAT-1	other
AGTATAATACTAGGCA-1	other
AGTATACACAGCGACA-1	other
AGTATGCTGGAGACCA-1	other
AGTATTTGGCACGACC-1	other
AGTCAAATGATGTGAT-1	other
AGTCAACACCACCATC-1	other
AGTCAAGATGACACTT-1	other
AGTCACTAGCTCTCGA-1	other
AGTCCATTGGCTGATG-1	other
AGTCCCGCCTTTAATT-1	other
AGTCCCTCGCAGAAAG-1	other
AGTCGACGGTCTCAAG-1	other
AGTCGGCCCAAACGAC-1	other
AGTCGGCTCAACTTTA-1	other
AGTCGGTTGCGTGAGA-1	other
AGTCGTATAAAGCAGA-1	other
AGTCGTCGACCACCAA-1	other
AGTCGTGGGCATTACG-1	other
AGTCTAAAGTATACTC-1	other
AGTCTCACAAGACTAC-1	other
AGTGAACAAACTTCTC-1	other
AGTGAAGATGGTGTCC-1	other
AGTGACCTACTTTACG-1	other
AGTGACTGTGACACAA-1	other
AGTGAGACTTCCAGTA-1	other
AGTGAGCCTCGCCGCC-1	other
AGTGAGGGTTTCTGAC-1	other
AGTGAGTCGAATTAAC-1	other
AGTGATAACCTGCGCG-1	other
AGTGATATGAGTAGTT-1	other
AGTGATTCAAGCAGGA-1	other
AGTGCACGCTTAAGAA-1	other
AGTGCGTAGCTCGTAA-1	other
AGTGCTAAACACAGCA-1	other
AGTGCTTGCACGAATA-1	other
AGTGGCCCGCAAATGG-1	other
AGTGGCGTCTGAAGGT-1	other
AGTGGCTCCGTCGGCC-1	other
AGTGGTGTTACCCGTG-1	other
AGTGTATTGCGCATTG-1	other
AGTGTGGTCTATTGTG-1	other
AGTTAAACACTTGCGA-1	other
AGTTAAGCGGTCCCGG-1	other
AGTTAAGTCAACCGCT-1	other
AGTTACTCTATCGTGG-1	other
AGTTCCTACAGAATTA-1	other
AGTTGGCAAGGCTAGA-1	other
AGTTTATGTAAAGACA-1	other
AGTTTGCACCTGCCTC-1	other
AGTTTGGCACGGGTTG-1	other
AGTTTGGCCAGACCTA-1	other
ATAAACCATTGGACGG-1	other
ATAAACGTTGCACCAC-1	other
ATAAAGGCTCGGTCGT-1	other
ATAAAGGTCAAGTACG-1	other
ATAAATATTAGCAGCT-1	other
ATAACGCCGGAGGGTC-1	other
ATAACGGAGTCCAACG-1	other
ATAACGTTACCTCCAC-1	other
ATAAGCAAACACCGAG-1	other
ATAAGGTGGAGAACAT-1	other
ATAAGTACCCGATTGT-1	other
ATAAGTAGGATTCAGA-1	other
ATAAGTAGGGCGACTC-1	other
ATAAGTTACCGCGACG-1	other
ATAATAGTGTAGGGAC-1	other
ATAATCTTGGAGAACC-1	other
ATACAGGCCCTCCAAT-1	other
ATACCACGGGCAACTT-1	other
ATACCGTCATCCATAA-1	other
ATACGAAGGCTTTCCA-1	other
ATACGACAGATGGGTA-1	other
ATACGCCGGCGAAACC-1	other
ATACGGAACGTCGTTT-1	other
ATACGGGTTTCGATTG-1	other
ATACGTACTTAGCCAC-1	other
ATACGTCCACTCCTGT-1	other
ATACTACCCGTACCAC-1	other
ATACTGCCTTACACCG-1	other
ATAGACAACGGGACCT-1	other
ATAGACGAAGAGAAAG-1	other
ATAGAGTACTGGGACA-1	other
ATAGAGTTATCAACTT-1	other
ATAGCAACTAGGGAAG-1	other
ATAGCCATAACAGTCA-1	other
ATAGGAATCTAAGCTT-1	other
ATAGGCGGCTATAGAA-1	other
ATAGGGATATCCTTGA-1	other
ATAGTGAAGCGTTCTC-1	other
ATAGTTCCACCCACTC-1	other
ATATAAATGTAGCTGC-1	other
ATATAACACGGGCGCA-1	other
ATATACGCTCGTGACG-1	other
ATATAGAGTATTGGTC-1	other
ATATCAACCTACAGAG-1	other
ATATCGGTAGGGAGAT-1	other
ATATCGTGCCAGACCC-1	other
ATATCGTTCCTCGAAC-1	other
ATATCTCCCTCGTTAA-1	other
ATATCTTAGGGCCTTC-1	other
ATATGTCTCCCTAGCC-1	other
ATATGTGCACAAACCA-1	other
ATATTCAGTTAAACCT-1	other
ATATTCCACATAGTGA-1	other
ATATTGCTGTCAAAGT-1	other
ATATTGGAGAGGCCTT-1	other
ATATTTAACCCTCAAG-1	other
ATCAAACACTGTTCCA-1	other
ATCAAACGAAGGTTTG-1	other
ATCAATGCCGTGGCTG-1	other
ATCACATTAGAATATC-1	other
ATCACGTGCTAATTAA-1	other
ATCAGACGGCACGCCG-1	other
ATCAGCCTCATGCTGC-1	other
ATCAGCTCGTCCACTA-1	other
ATCAGGTAGCTGACAG-1	other
ATCAGGTCGCCATTGC-1	other
ATCAGTAGGCAGGGAT-1	other
ATCATAGCCCTATGTA-1	other
ATCATCCAATATTTGT-1	other
ATCATCTGCCCAGTGT-1	other
ATCATGGACTACCGAC-1	other
ATCCAACGCAGTCATA-1	other
ATCCAATGGAGGGTCC-1	other
ATCCACGCTAAATGTT-1	other
ATCCACTTTCAGACTA-1	other
ATCCAGAGCAACAACC-1	other
ATCCAGGATTCGTGAA-1	other
ATCCCATCCACAGCGC-1	other
ATCCGGACCAGCCTGA-1	other
ATCCTACCTAAGCTCT-1	other
ATCCTGAATCGCTGCG-1	other
ATCCTGCGTGGAATGG-1	other
ATCCTGCTGCAGATAG-1	other
ATCCTTCTGAAAGAAC-1	other
ATCGCCAGTCAACATT-1	other
ATCGCCGTGGTTCATG-1	other
ATCGCTGCGTGCAGCA-1	other
ATCGCTTTACGTCTCA-1	other
ATCGGAGACAGACGGC-1	other
ATCGGCAAGCAGTCCA-1	other
ATCGTGGAAAGTCTGG-1	other
ATCGTTAGCTAGCGGA-1	other
ATCGTTCACTTTCGCC-1	other
ATCTCATAAACCTACC-1	other
ATCTCCCACGGAATAT-1	other
ATCTCCCTGCAATCTA-1	other
ATCTCGTGAGCGAAAC-1	other
ATCTGACATGGAAGGA-1	other
ATCTGGTTAAGACTGT-1	other
ATCTTATCGCACACCC-1	other
ATCTTGACCTGCAACG-1	other
ATCTTGACTTGTCCAA-1	other
ATCTTTCGTATAACCA-1	other
ATGAAGCCAAGGAGCC-1	other
ATGACGCGTTCTATCC-1	other
ATGACTATCAGCTGTG-1	other
ATGACTATGCGACATT-1	other
ATGAGGAGTGTTAATC-1	other
ATGAGGGCAGCGGCTA-1	other
ATGATGCAATGGTACA-1	other
ATGCACGCGCTGTTCA-1	other
ATGCACTACCGCATTG-1	other
ATGCATTCCGTGATGG-1	other
ATGCCAATCGCTCTGC-1	other
ATGCCATTTGCGACCA-1	other
ATGCCGGTCTTGCATA-1	other
ATGCCGGTTGATGGGA-1	other
ATGCGACAATTGGTCC-1	other
ATGCGACAGTCCCATT-1	other
ATGCGAGTCCCACCAC-1	other
ATGCTCAGTGTTGCAT-1	other
ATGCTCTGGCGCGGTA-1	other
ATGCTTAGGAGTTGAT-1	other
ATGGAAATTTAAGGAG-1	other
ATGGAACAGAATAAAC-1	other
ATGGAACCTTTGCACA-1	other
ATGGATCCGGCGTCCG-1	other
ATGGCAGCATTACGAT-1	other
ATGGCGGAATAGTCGC-1	other
ATGGCTGGAAATGGCC-1	other
ATGGGAACGGAAGCGG-1	other
ATGGGACCTGCTGAAC-1	other
ATGGGCCTCGGCCTCT-1	other
ATGGGTGTATACCTCC-1	other
ATGGTCGCGTGGTTTC-1	other
ATGGTTACGAAACATG-1	other
ATGTAAGGCTGCTCTT-1	other
ATGTACATGCGGTGAG-1	other
ATGTGAAAGCCTAATG-1	other
ATGTGGACATCTTGAT-1	other
ATGTTCGTCGACCCAC-1	other
ATGTTGATTAGAGACT-1	other
ATGTTGTAGTCTGTTT-1	other
ATGTTTCGGCCCGGAG-1	other
ATGTTTGTAAGATCAT-1	other
ATTAAACATGCGGACC-1	other
ATTAATGAACCAGTCG-1	other
ATTACATGTCAGTCTT-1	other
ATTACCACACTGCCTG-1	other
ATTACGACTCCACAGT-1	other
ATTACGCGCTGGCAGG-1	other
ATTACTAGCCTCTTGC-1	other
ATTACTTACTGGGCAT-1	other
ATTAGATTCCTCAGCA-1	other
ATTAGATTGATAGCGG-1	other
ATTAGGCGATGCTTTC-1	other
ATTATACTTTGCTCGT-1	other
ATTATAGCTACTTTAC-1	other
ATTATGCTCAGTATTG-1	other
ATTATTATGTCCGTCA-1	other
ATTATTCAGAGTCACT-1	other
ATTCAACCATTTAAGG-1	other
ATTCAGATGAATCCCT-1	other
ATTCAGGACCTATTTC-1	other
ATTCAGGATCGCCTCT-1	other
ATTCAGTAGCAGGGTC-1	other
ATTCATATACTGTCCA-1	other
ATTCATCGTTGAGGCA-1	other
ATTCCCACATAAACAA-1	other
ATTCCTAAGACGTGGA-1	other
ATTCCTCCGCCAGTGC-1	other
ATTCGACGCCGGGCCT-1	other
ATTCGCAGAGGACACT-1	other
ATTCGCGCCTTGAGAG-1	other
ATTCGTGCTATCTCTT-1	other
ATTCTCGTCTCTTTAG-1	other
ATTCTGAGTATGAACT-1	other
ATTCTTCGTACTTATG-1	other
ATTGAAGATCTTAGTG-1	other
ATTGACCGGCGATGAC-1	other
ATTGATCACCACATTT-1	other
ATTGATGAGTCCTAAC-1	other
ATTGCCTATTAGACCG-1	other
ATTGCCTTTATGTTTG-1	other
ATTGCGATCAGTAACT-1	other
ATTGCTGCTCCTCCAT-1	other
ATTGGATTACAGCGTA-1	other
ATTGGGAATATCTTGG-1	other
ATTGGGAGTTCTGTAA-1	other
ATTGGTTGTGCATTAC-1	other
ATTGTACAACTCGGCT-1	other
ATTGTCGCAATACCTT-1	other
ATTGTGACTTCGCTGC-1	other
ATTGTTCAACGATCCG-1	other
ATTTAACTCGTATTAC-1	other
ATTTACAGTTTACTGG-1	other
ATTTACTAAGTCCATT-1	other
ATTTCATTATTTCGCG-1	other
ATTTCCGGGTTCTGCG-1	other
ATTTGCGCGAGTAGCT-1	other
ATTTGTCTTGGGAGCT-1	other
ATTTGTTCCAGGGCTC-1	other
CAAACGAGTATCGCAG-1	other
CAAACGGTCGCACTTT-1	other
CAAACGTGGTCTTGCG-1	other
CAAACTACGATAGAGA-1	other
CAAACTATTGAGCTTC-1	other
CAAAGATTATTGGGCC-1	other
CAAAGGTCATCTGAAA-1	other
CAAAGGTTAAATTCAG-1	other
CAAATGTCCTTCCGTG-1	other
CAAATTGGATTATGCC-1	other
CAACACATCTCCTGCC-1	other
CAACAGAATAACGCTA-1	other
CAACCAGTGGCCTACC-1	other
CAACCTACCGAGCAGT-1	other
CAACCTGAACCTGCCA-1	other
CAACGACCCGTTTACA-1	other
CAACGGTTCTTGATAC-1	other
CAACGTGGTGGAGTCT-1	other
CAACTATATCGAATGC-1	other
CAACTCCAACGTTTAG-1	other
CAACTCCGTAACTTGC-1	other
CAACTCCTTGATCCCG-1	other
CAACTGAGGGTATGAC-1	other
CAACTGCTCATCCGAT-1	other
CAACTTGTAGTGGGCA-1	other
CAAGAAACCCTAAACT-1	other
CAAGACTCAGAAGCGC-1	other
CAAGAGGGCGGAGTAC-1	other
CAAGATATTATAACGT-1	other
CAAGCAACGTCGGAGT-1	other
CAAGCGGCACATAATT-1	other
CAAGGCCAGTGGTGCA-1	other
CAAGGTCCTATAGGCT-1	other
CAAGTGAACTTTGGTT-1	other
CAAGTGTGGTTGCAAA-1	other
CAATAAACCTTGGCCC-1	other
CAATACGAGAGTCTGA-1	other
CAATACGCTCTGAGGC-1	other
CAATATGTAGATTTAC-1	other
CAATATTCTTGACCTA-1	other
CAATCCATTATCCGTT-1	other
CAATCCCTATACCAGC-1	other
CAATGAGGTTCGACTA-1	other
CAATGCGAGAAGTATC-1	other
CAATGGAATCTACATA-1	other
CAATGGATCTCTACCA-1	other
CAATGGTCGGCCTGGG-1	other
CAATGTGCCAACCCTT-1	other
CACAAACCGCAGAACT-1	other
CACAAGAAAGATATTA-1	other
CACAAGCTAAGAAAGG-1	other
CACAATGAGCTGCTAT-1	other
CACACACGCTAACGAG-1	other
CACACAGCTTGCGCTC-1	other
CACACAGGGATAGATT-1	other
CACACGCGCTGTCTTA-1	other
CACACGTTTCAATGGG-1	other
CACACTTGTATTGCGA-1	other
CACAGAGACGAGGACG-1	other
CACAGCACCCACGGCA-1	other
CACAGGGCCATATAGT-1	other
CACAGTCCCGCTTCGC-1	other
CACAGTTCGCTTCCCA-1	other
CACATATTAGCAGGAT-1	other
CACATCGTGCACGCGC-1	other
CACATCTCACCGACGA-1	other
CACATTTCTTGTCAGA-1	other
CACCAGTCAGCATGCA-1	other
CACCATGATCGCAAAG-1	other
CACCCAAATCTTATGT-1	other
CACCCACACGTCACCC-1	other
CACCCACGAGGCAATT-1	other
CACCCGCGTTTGACAC-1	other
CACCCGGTTTGTGACT-1	other
CACCCTAACAAGATCT-1	other
CACCCTTGGTGAGACC-1	other
CACCGATACACCGAGC-1	other
CACCGATGATGGGTAC-1	other
CACCGCCAGAAGGTTT-1	other
CACCGCGTCCACTCTA-1	other
CACCGGAGATATCTCC-1	other
CACCGGGCATCACAAG-1	other
CACCGGTAGAGACATT-1	other
CACCGTATCCCATCCG-1	other
CACCGTTAGGGATCAC-1	other
CACCGTTGCGCGATAT-1	other
CACCTAATCAGTTTAC-1	other
CACCTCTACGAGTGTG-1	other
CACCTTGCGAAACTCG-1	other
CACCTTGGCGCCTTTG-1	other
CACGAAAGTTAGTCCC-1	other
CACGACCACAGACTTT-1	other
CACGACGTAATAGTAA-1	other
CACGACTAAAGTTCTG-1	other
CACGCACAGCGCAGCT-1	other
CACGCAGCGAGGCTTT-1	other
CACGCGGAACTGTTGC-1	other
CACGGACGTGGATGGC-1	other
CACGGCGCGCCAAAGG-1	other
CACGTCAATCAATGGA-1	other
CACGTCGGCAACCTCT-1	other
CACGTCTATGATGTGG-1	other
CACGTTCGTGCTCTAG-1	other
CACGTTTCGTACACAC-1	other
CACTAAAGTTGCCTAT-1	other
CACTACGGGAGCTGCC-1	other
CACTACTCAGTTCTGT-1	other
CACTCAAGAGCTATGG-1	other
CACTCAGCTCTTGAGG-1	other
CACTCCTATGTAAGAT-1	other
CACTCCTCTCGGTCGG-1	other
CACTCGAGCTGAACAA-1	other
CACTCGGTTAGGAGGA-1	other
CACTCTCAAGCATCGA-1	other
CACTCTTCTGCTAGCC-1	other
CACTGACGATTGTGGA-1	other
CACTGTCCAAGTGAGA-1	other
CACTTAATCAGACGGA-1	other
CACTTCGCCACAGGCT-1	other
CAGAACTTAGCCCTCT-1	other
CAGAATAACACACGGA-1	other
CAGAATATTCGTTATC-1	other
CAGACACCGATCGCTG-1	other
CAGACCTGTAAGTGTT-1	other
CAGACGAACCTGATAC-1	other
CAGAGACGGTCACCCA-1	other
CAGAGCATGAGCTTGC-1	other
CAGAGCGATGGATGCT-1	other
CAGAGGCGATGCATGA-1	other
CAGATAATGGGCGGGT-1	other
CAGATACTAACATAGT-1	other
CAGATATGAAGATGAC-1	other
CAGATCATTTAAAGTC-1	other
CAGATCCTGGTTTGAA-1	other
CAGCAGCCCGTTCCTT-1	other
CAGCAGTCCAGACTAT-1	other
CAGCCTCCTGCAGAGG-1	other
CAGCCTCGATAGCGGT-1	other
CAGCCTCTCCTCAAGA-1	other
CAGCGATTCCCTTCAA-1	other
CAGCTCACTGAGACAT-1	other
CAGCTCGACAAGTTAA-1	other
CAGCTCGTGCTTGTGT-1	other
CAGCTGGCGTAACCGT-1	other
CAGCTTAGTAGGTAGC-1	other
CAGGAAGACTTTATAT-1	other
CAGGACAGCTGCCCTT-1	other
CAGGATATATCGTTGT-1	other
CAGGCAGTCTTACCAG-1	other
CAGGCCAGTACCACCT-1	other
CAGGCCGTTTGGGTGT-1	other
CAGGCGCACGGTGGTC-1	other
CAGGCGCCATGCTAGG-1	other
CAGGTTTAGTACTACA-1	other
CAGTAACTATTTATTG-1	other
CAGTAATCCCTCCCAG-1	other
CAGTACATTCTCTAAA-1	other
CAGTACCAGTTTACGT-1	other
CAGTAGCCCACGCGGT-1	other
CAGTCCAACGCCTTCT-1	other
CAGTGAATAAATGACT-1	other
CAGTGTCCGCAGAATG-1	other
CAGTGTCGGCTGGCCC-1	other
CAGTGTTAATCTCTCA-1	other
CAGTTCAAATTGACAC-1	other
CAGTTCCGCGGGTCGA-1	other
CAGTTCGAGGACCCGA-1	other
CATAACGGACAGTCGT-1	other
CATAAGAAGCTTGGCT-1	other
CATAAGCTCTCCGTCT-1	other
CATAATGAGCGGGCGA-1	other
CATACAAAGCCGAACC-1	other
CATACACGGTTCCCAC-1	other
CATACCCGTACCCAGT-1	other
CATACGAACTAGCTGG-1	other
CATACTATGTAATTGT-1	other
CATACTTAGGCAATAC-1	other
CATACTTCTTTCTCCG-1	other
CATAGAGGAGATACTA-1	other
CATAGCCGCCCGGGAT-1	other
CATAGCGTTGCCCACC-1	other
CATAGTACATTGAGAG-1	other
CATAGTAGCATAGTAG-1	other
CATAGTCAAATACATA-1	other
CATAGTCCACAAGAAC-1	other
CATAGTGGGCACGCCT-1	other
CATATACTACTGATAA-1	other
CATATAGGTACAGTCA-1	other
CATATGTCAGGCTACG-1	other
CATATTATTTGCCCTA-1	other
CATCAAACTGGCGCCC-1	other
CATCATTACCCTGAGG-1	other
CATCCAATATAGTTTG-1	other
CATCCCGAGATTCATA-1	other
CATCCTCTCAAAGATC-1	other
CATCGCCCGCGGCCAA-1	other
CATCGGACGGGTTAAT-1	other
CATCTACCCGAGAACG-1	other
CATCTAGTGAAGGGAA-1	other
CATCTATCCCGTGTCT-1	other
CATCTTACACCACCTC-1	other
CATGAACCGACATTTG-1	other
CATGACTTCGCTGAAT-1	other
CATGAGATGCACTCTC-1	other
CATGATCGCTTTGAGA-1	other
CATGATGCACAATTCT-1	other
CATGATGGAAGTTAGC-1	other
CATGCACGTGTTACTG-1	other
CATGCCAACTCGCAAA-1	other
CATGGAAATGGGACCA-1	other
CATGGATTGTCTTCCG-1	other
CATGGGTATGCCTTAT-1	other
CATGGGTCGGGTGTGG-1	other
CATGGTAAGTAGCGTT-1	other
CATGGTTTATTAATCA-1	other
CATGTAAGAGACATTT-1	other
CATGTAGGAGCGCCAA-1	other
CATGTCTCATTTATGG-1	other
CATTACATAGATTGTG-1	other
CATTACGCAGGAAGGG-1	other
CATTATCCCATTAACG-1	other
CATTATGCTTGTTGTG-1	other
CATTCCCATTCCGTCG-1	other
CATTCGTCGTAGCGGT-1	other
CATTGATGAACACGCC-1	other
CATTGCAAAGCATAAT-1	other
CATTGCGAAATGGGCG-1	other
CATTGCGGGTCAATTC-1	other
CATTTAGCGGACCATG-1	other
CATTTATCGTTCAAGA-1	other
CATTTGAGTGGTACGT-1	other
CCAAACAGAACCCTCG-1	other
CCAAATAACAAGATTC-1	other
CCAACCTTATGTAACT-1	other
CCAACGATGCACTGAT-1	other
CCAACGCTTGCCAGGG-1	other
CCAACTTGATAGATCC-1	other
CCAAGAAAGTGGGCGA-1	other
CCAAGCGTAACTCGTA-1	other
CCAAGGAACAGAGAGG-1	other
CCAAGGTTGCCCTTTC-1	other
CCAATCGGTAGATCGA-1	other
CCAATGTCACAGCAAG-1	other
CCAATTGAATGTTAAT-1	other
CCACAATGTACGTCTT-1	other
CCACACTGAGATATTA-1	other
CCACAGTACCCATCCT-1	other
CCACATACTGCACCCA-1	other
CCACCAACTTTACTGT-1	other
CCACCCAAGGAAAGTG-1	other
CCACCTGTATGGAATA-1	other
CCACGAATTTAACCTC-1	other
CCACGAGAAGAGAATC-1	other
CCACGGAGCCATAAGA-1	other
CCACGGCAGGTGTAGG-1	other
CCACGGTGCCCGGTAG-1	other
CCACGTAAATTAGACT-1	other
CCACTATCCGGGTCAC-1	other
CCACTGGTGGCTGGTT-1	other
CCACTGTTTGGATTAA-1	other
CCAGAAACTGATGCGA-1	other
CCAGAAAGCAACTCAT-1	other
CCAGATAGTTGAGTGA-1	other
CCAGATGTAAATGGGT-1	other
CCAGCGGGATCACCAG-1	other
CCAGCTGATGGTACTT-1	other
CCAGCTTCCGCCCGCA-1	other
CCAGGCTGGCGTCTGA-1	other
CCAGGGACGTGGCCTC-1	other
CCAGTAGTCTGATCCA-1	other
CCAGTCAAATCTCTTA-1	other
CCAGTCTAGACGGCGC-1	other
CCATAAACAACCCGAC-1	other
CCATACCTTTACTTGT-1	other
CCATATGGAAACTATA-1	other
CCATCATAAGAACAGG-1	other
CCATCCATACCAAGTC-1	other
CCATCTCACCAGTGAA-1	other
CCATCTTGTTCACAAT-1	other
CCATGCCCTAGATTTC-1	other
CCATGCCTGTTTAGTA-1	other
CCATGCTCTGCAGGAA-1	other
CCATGGCCCTTGTACC-1	other
CCATGTTCATCTATAT-1	other
CCATTAGCGATAATCC-1	other
CCATTCCCTGCCCACA-1	other
CCATTGTTTCCTCCAT-1	other
CCATTTCTACCTATTA-1	other
CCCAAACATGCTGCTC-1	other
CCCAACATACGTCGCG-1	other
CCCAAGAATGCACGGT-1	other
CCCAAGACAGAGTATG-1	other
CCCAAGTCATTACACT-1	other
CCCAATGAGATTTGCA-1	other
CCCAATTTCACAACTT-1	other
CCCAGAGGAGGGCGTA-1	other
CCCAGGTCTGAAGGCT-1	other
CCCAGTAAACTTGGGA-1	other
CCCAGTTAAGGCGCCG-1	other
CCCATATAGGTCGATT-1	other
CCCATTATTGTATCCT-1	other
CCCGAAGTTTCGCGAA-1	other
CCCGACCATAGTCCGC-1	other
CCCGAGTTTCTCCGTA-1	other
CCCGATAGCCTCGCCT-1	other
CCCGCAGGGCCCAAAG-1	other
CCCGCCATGCTCCCGT-1	other
CCCGCTAGAGGGTTAA-1	other
CCCGGTGGAAGAACCT-1	other
CCCGGTGTATCGGAAT-1	other
CCCGTAAGTCTAGGCC-1	other
CCCGTAGCTGGGAAGA-1	other
CCCGTCAGCGTCTGAC-1	other
CCCGTTTCGCAGATGT-1	other
CCCTATGTAGAGCAGA-1	other
CCCTCAGATCGAGAAC-1	other
CCCTCATTCTGGAATT-1	other
CCCTCCTCGCTCGTAT-1	other
CCCTCGATAATACACA-1	other
CCCTGAAATGAGTTGA-1	other
CCCTGACTAACAAATT-1	other
CCCTGCCCAATCCGCT-1	other
CCCTGCGCTACGCATA-1	other
CCCTTTAATGGAGTTC-1	other
CCCTTTGACAGGTCTT-1	other
CCGAACACTGGGCCTC-1	other
CCGAACCTTCCCGGCC-1	other
CCGAAGGGCGTACCGC-1	other
CCGACAAAGGGAGTGC-1	other
CCGACAATAGGCCGCC-1	other
CCGACGGGCATGAGGT-1	other
CCGACGTAAACACAAC-1	other
CCGACTCGCATAGTCT-1	other
CCGAGCTGTGCTTGTC-1	other
CCGATATGACGTAAGG-1	other
CCGATCTCAACCTTAT-1	other
CCGATCTTAAGAGGCT-1	other
CCGATTCGAGGGACCC-1	other
CCGATTGGTCAATGAA-1	other
CCGCACAAAGACCAAC-1	other
CCGCACACGAACGTGT-1	other
CCGCACGTGACCTCGG-1	other
CCGCACTTGCAATGAC-1	other
CCGCCGGAACTTCTCG-1	other
CCGCCGTTGAGGATAA-1	other
CCGCCTGCGAATTGGT-1	other
CCGCGATTTGGTAGGT-1	other
CCGCGGAATGCGTCAC-1	other
CCGCGGGTACGAAGAA-1	other
CCGCGTAGGTAAGGGC-1	other
CCGCTCTTCCGAACTA-1	other
CCGCTGGTGCCATTCA-1	other
CCGCTTACCTCACTCT-1	other
CCGCTTGCTGACATGG-1	other
CCGGAAGTTATCAGTC-1	other
CCGGAATGGTTTCAGT-1	other
CCGGAGCGTACTTTCT-1	other
CCGGAGGTCTTATGGT-1	other
CCGGCACGACCGTTTC-1	other
CCGGCGTGAGACTCTG-1	other
CCGGGACCCGCAGAGA-1	other
CCGGGCGGTCTCGTCA-1	other
CCGGGCTAAGAATTTC-1	other
CCGGGCTGCTCCATAC-1	other
CCGGGTTCGAGGTTAC-1	other
CCGGTAATGGCTAGTC-1	other
CCGGTTTGTAATTGTG-1	other
CCGTAAGTTGGTCCCA-1	other
CCGTAGGAAATCCCTG-1	other
CCGTAGGGTTGTTTAC-1	other
CCGTATCTCGTCGTAG-1	other
CCGTATTAGCGCAGTT-1	other
CCGTGAGGCATTCATG-1	other
CCGTGCCCATGACGGC-1	other
CCGTGGAACGATCCAA-1	other
CCGTGTTAAATTCCAT-1	other
CCGTTCCGAATCTCGG-1	other
CCTAAAGGCTGACGCT-1	other
CCTAAATTGTATCCTA-1	other
CCTAACCCAAACAAGT-1	other
CCTACAAGTCCGGAAT-1	other
CCTACATTCACAGACG-1	other
CCTACGCGACCTTACA-1	other
CCTACGGCTCAGTCGA-1	other
CCTACTCAACACGATT-1	other
CCTACTGCGGCGGCCA-1	other
CCTACTGCTTACACTT-1	other
CCTAGGCGTAGCGATC-1	other
CCTAGGTAAAGGTAGC-1	other
CCTAGTTAGTCGCATG-1	other
CCTATAATGAGTGCCC-1	other
CCTATACCGTCCTGTC-1	other
CCTATATCGTGTCACG-1	other
CCTATATTTGTCCTGG-1	other
CCTATCTATATCGGAA-1	other
CCTATGAAGTGGTGCC-1	other
CCTATGGCTCCTAGTG-1	other
CCTATGTCCACTCCAC-1	other
CCTCACCAATCTTGAC-1	other
CCTCACCTGAGGGAGC-1	other
CCTCACGTCAGCTAAT-1	other
CCTCCGACAATTCAAG-1	other
CCTCCTAGCTAGAGTC-1	other
CCTCCTGTTGTGTCGT-1	other
CCTCGCCAGCAAATTA-1	other
CCTCGGACCGGGATAG-1	other
CCTCGGTTTCCTTGCC-1	other
CCTCGTTACGCCTGTT-1	other
CCTCTAATCTGCCAAG-1	other
CCTCTACAAGGATTGG-1	other
CCTCTATCGATTAGCA-1	other
CCTCTCTCCCATCTAG-1	other
CCTCTGGCCTAGACGG-1	other
CCTGAACGATATATTC-1	other
CCTGAATATTTACATA-1	other
CCTGACCACCGATGGT-1	other
CCTGACGCAACCTTTA-1	other
CCTGAGAATAAATGCA-1	other
CCTGCGTTCTACGCTT-1	other
CCTGCTATTTGAGAAG-1	other
CCTGGAAACGTTCTGC-1	other
CCTGGCTAGACCCGCC-1	other
CCTGTAAGACATGATA-1	other
CCTGTACTCACGCCCA-1	other
CCTGTCCCTCACGTTA-1	other
CCTGTCGCCCGTAAAT-1	other
CCTGTGCGGATTGTAA-1	other
CCTGTTTGAAGACACG-1	other
CCTTCAGTTAAAGTGA-1	other
CCTTCTCAGCGTTCCT-1	other
CCTTCTTGATCCAGTG-1	other
CCTTGACCACTTTATT-1	other
CCTTTAAGGGAGCACT-1	other
CGAAACATAGATGGCA-1	other
CGAAACGCAATTCATG-1	other
CGAACAGTATGGGCGT-1	other
CGAACATAGTCAGAAA-1	other
CGAACCCGCATGCGTC-1	other
CGAACGGCCGGACAAC-1	other
CGAAGCTATAAATTCA-1	other
CGAAGGGTTTCAGATT-1	other
CGAAGTTGCTCTGTGT-1	other
CGAATCTGCTCGACGC-1	other
CGAATGAAGTCATTGC-1	other
CGAATGACGCATAATG-1	other
CGAATTACATGGTGTT-1	other
CGAATTCCCGGTTCAA-1	other
CGACAATTTGATCTAA-1	other
CGACACCGCTTAAGGA-1	other
CGACACGCTCCGACAG-1	other
CGACACGGATGCCCAC-1	other
CGACAGTTCGCGTTAT-1	other
CGACCCTTAACGCCGG-1	other
CGACGCATCCGTACCT-1	other
CGACTCAGGATGTTAT-1	other
CGACTCGGTACACGGT-1	other
CGACTTTGTATAGCCT-1	other
CGAGACCCTAGAGTGT-1	other
CGAGACTACTGCTGCT-1	other
CGAGAGATGTGAACCT-1	other
CGAGAGCGCGTAGATA-1	other
CGAGAGCTTTCACTAC-1	other
CGAGAGGGTAGCCGCG-1	other
CGAGATTTCGCTCGGG-1	other
CGAGCACTTCAAGTTT-1	other
CGAGCGTTGATCAGCC-1	other
CGAGGAGCTTCCATAT-1	other
CGAGGATCGGGAACGA-1	other
CGAGGCTAAATATGGC-1	other
CGAGGGACTGCGGTCG-1	other
CGAGTACTAAAGAGGA-1	other
CGAGTGAAGGTACCAG-1	other
CGAGTTCTGTCCCACC-1	other
CGAGTTTATCGGACTG-1	other
CGATAACCAATTTGAG-1	other
CGATAATACTCAGGTT-1	other
CGATACCTCGCGGACA-1	other
CGATAGTCGTACTGCA-1	other
CGATCATTAGAGGCAC-1	other
CGATCCGACCCAGTGC-1	other
CGATCCTCGCAACATA-1	other
CGATCTGTTGGAGGAC-1	other
CGATGTTGTTATCTAC-1	other
CGATTCGCCTGGCTGC-1	other
CGCAAACACGAGTTAC-1	other
CGCAATTACTTTCGGT-1	other
CGCAATTAGGGTAATA-1	other
CGCAATTCTACAATAA-1	other
CGCACATGTCCACTAC-1	other
CGCACGTCTGTTTATG-1	other
CGCACGTGCGCTATCA-1	other
CGCAGATCTTCACCCG-1	other
CGCAGGCGATCCAAAC-1	other
CGCATCATGGCTTCAG-1	other
CGCATCCATCAGCCAG-1	other
CGCATGCCGAATGCGT-1	other
CGCATTAGCTAATAGG-1	other
CGCCAAGAAGCCGAGT-1	other
CGCCACAGGTCGCGAT-1	other
CGCCATCCGATTATGA-1	other
CGCCCAGCACGCCTAG-1	other
CGCCCAGCGTTTCACG-1	other
CGCCCGCTTCCGTACA-1	other
CGCCCTTACATCCACC-1	other
CGCCGCCCATGCCTGT-1	other
CGCCGGTGTCGCAGTA-1	other
CGCCGTCTACCCATCG-1	other
CGCCGTTCAGCATAGT-1	other
CGCCTCCCTCCTCTAT-1	other
CGCCTGGCCTACGTAA-1	other
CGCCTTTAGCATGCTC-1	other
CGCGAAGTGGCATACT-1	other
CGCGACCGCGACAGAT-1	other
CGCGAGAGGGACTTGT-1	other
CGCGAGTCTGCCGGGT-1	other
CGCGCAAATGTCCAGA-1	other
CGCGCATGTTTGATTG-1	other
CGCGCCCGACTTAATA-1	other
CGCGGCTCAACTTGAA-1	other
CGCGGGAATTAGGCAG-1	other
CGCGGTAAGTCTAGCT-1	other
CGCGGTACGGTATACA-1	other
CGCGGTCACAAACCAA-1	other
CGCGTACATTCTGGAA-1	other
CGCGTTCATGAAATAC-1	other
CGCTACGGGACATTTA-1	other
CGCTAGAGACCGCTGC-1	other
CGCTATACCGCCCACT-1	other
CGCTATCGTGGCTTTA-1	other
CGCTATTCAATGTATG-1	other
CGCTATTCTTAGGCTC-1	other
CGCTCGACATAATGAT-1	other
CGCTCTCCGTAGATTA-1	other
CGCTGGTGACTACCCT-1	other
CGCTGTGACGCCGCAC-1	other
CGCTGTGTGGATGTTG-1	other
CGCTTAGTATTGATAC-1	other
CGCTTATTCCCGGTCG-1	other
CGCTTCCACTGAAATC-1	other
CGCTTCGGTCTAAGAC-1	other
CGCTTGGACGGATAGA-1	other
CGCTTTCATACCGGTG-1	other
CGCTTTCTTGCATTCG-1	other
CGGAAAGAATCAAACG-1	other
CGGAAATTTCACATCC-1	other
CGGAACGTAAACATAG-1	other
CGGAGCTTATAACACC-1	other
CGGAGTCCTAACCTGG-1	other
CGGAGTTTGAGAGACA-1	other
CGGATCCTCAAGGACT-1	other
CGGATGAATGCTGTGA-1	other
CGGCAATAAGATCGCC-1	other
CGGCACCGTTAGCGCC-1	other
CGGCAGGGTCGGGTTG-1	other
CGGCCACGCACAAAGT-1	other
CGGCCAGAGCGACCAT-1	other
CGGCCCAACCTGTAGT-1	other
CGGCCCAGGTATATCC-1	other
CGGCGCCATCAATCCC-1	other
CGGCTCTAAAGCTGCA-1	other
CGGCTCTTCGTCGAAC-1	other
CGGCTGAAGGTTACGC-1	other
CGGGAATATAGTATAC-1	other
CGGGAGCTTCAGTGTA-1	other
CGGGCAGCTAAACCGC-1	other
CGGGCCTTCTTTGTAA-1	other
CGGGCTACTTAAATTG-1	other
CGGGTGTACCCATTTA-1	other
CGGGTTCGGCACGTAT-1	other
CGGGTTTGTTAGGGCT-1	other
CGGTACTAGAATCAAA-1	other
CGGTATAGGTATTAGC-1	other
CGGTCAAGTGGGAACC-1	other
CGGTCAGTCCATATTT-1	other
CGGTCCATGAGACTCC-1	other
CGGTCCGTCGCAAGCC-1	other
CGGTCTATCAACCCGT-1	other
CGGTGAAGACTAAAGT-1	other
CGGTGCAGATAGAACG-1	other
CGGTGCGCGTTGGTCC-1	other
CGGTGGGCTCCAGCCT-1	other
CGGTGTACTTGATCCC-1	other
CGGTTATCCAACAGTG-1	other
CGGTTGACCTGGCATA-1	other
CGGTTGAGTATCCTTC-1	other
CGGTTGGGTTCAAGTT-1	other
CGGTTTATGAAGGAAC-1	other
CGTAAAGCAAGAAATC-1	other
CGTAACGGAACGATCA-1	other
CGTAACTTCGACACTT-1	other
CGTAGAGAGTAATTAT-1	other
CGTAGCGCCGACGTTG-1	other
CGTATCTAGAACTAAG-1	other
CGTATTAAGAGATCTA-1	other
CGTATTGTTTCCTAAT-1	other
CGTCAAATGGTCGCAG-1	other
CGTCACGTCCATTGGT-1	other
CGTCAGTGCGCACAAG-1	other
CGTCCTCATCGCGTGC-1	other
CGTCGCTTGGTTATAC-1	other
CGTCGGATAGTGTTGA-1	other
CGTCGGGTCTAAGCGC-1	other
CGTCGTCCTTCGCGAA-1	other
CGTCTCTCGCCGAGGC-1	other
CGTCTTGAGTGTGACG-1	other
CGTGAAGTTAATTCAC-1	other
CGTGACATTGGGTCGT-1	other
CGTGACCAGTCCTCTG-1	other
CGTGCAGACTGGGACA-1	other
CGTGCATTGTCGACGC-1	other
CGTGCCCTCCCGAAGA-1	other
CGTGCTTCTACCTAAA-1	other
CGTGGAAGCCTCGTAC-1	other
CGTGGCCGAATATCTA-1	other
CGTGGTACCCAAAGGC-1	other
CGTGTATGGGAGCTGA-1	other
CGTGTCCCATTCGCGA-1	other
CGTGTCTCGTTACGAC-1	other
CGTGTGTTAAACCCTG-1	other
CGTTAAACTAGTTAGG-1	other
CGTTAATGTCCCGACG-1	other
CGTTAGCTCACAACTG-1	other
CGTTCAAGGAAACGGA-1	other
CGTTCATGGTGCGCGT-1	other
CGTTCTTCGCACACCT-1	other
CGTTGAATACCGCGCT-1	other
CGTTGAGCGACCGTCG-1	other
CGTTGAGTAATTGCGT-1	other
CGTTGCCCGCGTGGGA-1	other
CGTTGTAAGATTGATT-1	other
CGTTGTTTCAATTCCC-1	other
CGTTTACAAGGCAGCT-1	other
CGTTTCGCTCATTACA-1	other
CGTTTCGGTTATATGC-1	other
CGTTTGGTGTTGTGGG-1	other
CGTTTGTGTAGAGGGT-1	other
CTAAAGAATGCCTACT-1	other
CTAAATCCGGTGTACA-1	other
CTAAATCCTATTCCGG-1	other
CTAACCGCGCGCCCGT-1	other
CTAACGAAACTTGCTG-1	other
CTAACTGATAATCGCC-1	other
CTAACTGGTCCGGTTC-1	other
CTAAGGGAATGATTGG-1	other
CTAAGTACAGGGCTAC-1	other
CTAATTATGAAGCGTA-1	other
CTAATTCGCACGCGCT-1	other
CTAATTCTCAGATATT-1	other
CTAATTTCAACAACAC-1	other
CTACAAGAAATAACCC-1	other
CTACACTCGCAGATGG-1	other
CTACCCTAAGGTCATA-1	other
CTACGACTAGCTATAA-1	other
CTACGATCCTATCCTA-1	other
CTACGCACGGAGTACC-1	other
CTACGCCATTTCCGAT-1	other
CTACTATCATAGGTTT-1	other
CTACTATCTTTCAGAG-1	other
CTACTCAAGGTATAGT-1	other
CTACTCTAGGCCCGGC-1	other
CTAGACATATATGTAG-1	other
CTAGACTGCATTTCGT-1	other
CTAGATGTGAGTGTAA-1	other
CTAGATTTACGACGGC-1	other
CTAGCCACAGGCGAGC-1	other
CTAGCCGATGTTATGA-1	other
CTAGCGCCAATCCTAC-1	other
CTAGCTTAATGGTCCC-1	other
CTAGGCGCCCTATCAG-1	other
CTAGGGATAGGGACAA-1	other
CTAGGTCTGAAGGAAT-1	other
CTAGTAGAAAGGGATT-1	other
CTAGTATTCGGAATTA-1	other
CTAGTCACGTCTTAAG-1	other
CTAGTGAAGGACAGGA-1	other
CTATAGGCGTTGATGT-1	other
CTATATCCAGCCTGGC-1	other
CTATCGACGAAATACA-1	other
CTATCGCGTAGAGAAC-1	other
CTATCGGGTCTCAACA-1	other
CTATGGGAAGCGGAAT-1	other
CTATGTGAGTCACGGC-1	other
CTATTGTGTTTGGTCA-1	other
CTATTTGGTTACGGAT-1	other
CTCAAACCACTGCCCG-1	other
CTCAACTAACCCGGAT-1	other
CTCAAGACATTAGCGC-1	other
CTCACACGCAAGCCTA-1	other
CTCACCGATCCAAACT-1	other
CTCACTTGGCTGGTAA-1	other
CTCAGCAGACTGCCGA-1	other
CTCAGGACTCACCTGT-1	other
CTCATAAATGTGTATA-1	other
CTCATCACTTAGTGAT-1	other
CTCATGGTAATTTGCG-1	other
CTCATTAACGTTGCCC-1	other
CTCATTGCTCTAACAA-1	other
CTCCCAATGAGTCGCG-1	other
CTCCCTCCTTTCGATC-1	other
CTCCGAGTAAATCCGC-1	other
CTCCGCCCACATGAGG-1	other
CTCCTCCAGCTCACAC-1	other
CTCCTGTTCAAGGCAG-1	other
CTCCTTTACGCAAGTC-1	other
CTCGAATGGAACGTAT-1	other
CTCGAGACATACGATA-1	other
CTCGAGGTCGAACAGT-1	other
CTCGCATTGCATAGCC-1	other
CTCGCTAGGTAAGCGA-1	other
CTCGGGATAACACCTA-1	other
CTCGGGTTCTCTGGCC-1	other
CTCGGTACCACTGCTC-1	other
CTCGGTCCGTAGCCTG-1	other
CTCGGTTGTCGGCCCT-1	other
CTCGTCGAGGGCTCAT-1	other
CTCGTTACGGCTACCA-1	other
CTCGTTTCTAATGTTT-1	other
CTCTAATGCATTGATC-1	other
CTCTACACTGGCGATT-1	other
CTCTAGCCCTCGGAAA-1	other
CTCTCACAATCGATGA-1	other
CTCTCTAACTGCCTAG-1	other
CTCTGCAGGCATTCTT-1	other
CTCTGCGAAGCAAGCA-1	other
CTCTGGACGCCTGGTG-1	other
CTCTGTTTGAGGATTC-1	other
CTCTTCTATTGACTGG-1	other
CTCTTCTGGAAGTTAG-1	other
CTCTTGTCCCGCTTGG-1	other
CTGAAACGGCCCTCAG-1	other
CTGAATCCGAGACCTC-1	other
CTGAATTTATTGCCAG-1	other
CTGACATAGAAATAGA-1	other
CTGACTGCGCAGCTCG-1	other
CTGAGAAAGTTCGGCG-1	other
CTGAGCGAGACTTATT-1	other
CTGATAGTGTATCTCA-1	other
CTGATCCCTTTATGCA-1	other
CTGCAAGCACGTTCCG-1	other
CTGCACAACTACATAT-1	other
CTGCACCTAGTCCACA-1	other
CTGCACCTGGAACCGC-1	other
CTGCACTCCAGTACAG-1	other
CTGCAGAGAATCAGAG-1	other
CTGCCAAGGTTGGAAG-1	other
CTGCCTAGCCACCAAG-1	other
CTGCCTCATATGCAAC-1	other
CTGCCTTTAATACCTT-1	other
CTGCCTTTCTAGTAAA-1	other
CTGCGGGTGAAATGTT-1	other
CTGCGGTAGTCACGTG-1	other
CTGCGTTACGATATAA-1	other
CTGCTGAGGCCACGAA-1	other
CTGCTGTCTAACGAGC-1	other
CTGCTTGGCGATAGCT-1	other
CTGCTTTATGTCCGCG-1	other
CTGGAAATGGATGCTT-1	other
CTGGAAGACACGGTGG-1	other
CTGGACGCAGTCCGGC-1	other
CTGGATTTACACTTGA-1	other
CTGGCATCCGAATGAG-1	other
CTGGCGACATAAGTCC-1	other
CTGGCGATTTACATGT-1	other
CTGGCGCACAGGTCTG-1	other
CTGGCTGATTCATCCT-1	other
CTGGCTGGTTGTCAGT-1	other
CTGGGATAAATAATGG-1	other
CTGGGATACGCTACCC-1	other
CTGGGCACTAGTCGGA-1	other
CTGGGCCTGCTATATC-1	other
CTGGGCTATCCTTTGG-1	other
CTGGGTAGGCAGTTAA-1	other
CTGGGTTGAGTTAAAG-1	other
CTGGTAAAGACTTACA-1	other
CTGGTAAAGTGTGGGC-1	other
CTGGTAACACATAGAA-1	other
CTGGTAACGAGCTCTT-1	other
CTGGTGAATGGGCCTA-1	other
CTGGTTCGCGAGCTAC-1	other
CTGGTTTCGAGCAAGA-1	other
CTGTACTTCTTAGCAT-1	other
CTGTAGCCATCTCACT-1	other
CTGTAGTGAGGATCGA-1	other
CTGTATGGTGTAGAAA-1	other
CTGTCAAATGGCTCGG-1	other
CTGTCACGCCAGGCGC-1	other
CTGTGCAGGGTAGGTC-1	other
CTGTGGTCGGGAGATA-1	other
CTGTTACCCAATCTAG-1	other
CTGTTGTTCAGTCGTA-1	other
CTTAACTTACAGTATA-1	other
CTTACACGGTATTCCA-1	other
CTTACACTGGGAAATA-1	other
CTTACTGACTCCTCTG-1	other
CTTAGCCTTCCACATG-1	other
CTTAGGTATAGACCAG-1	other
CTTAGGTCCCAATCGT-1	other
CTTAGTAGGCCTACAG-1	other
CTTAGTGTAGTAGCAT-1	other
CTTAGTTGAGGAATCG-1	other
CTTATAGATGGCTGTT-1	other
CTTATGCGCTCAGGGC-1	other
CTTCAACTCCACTTGG-1	other
CTTCACGCCCTGGTAC-1	other
CTTCAGTGGTCGCCTA-1	other
CTTCATAGCTCAAGAA-1	other
CTTCATTGTCAGTGGA-1	other
CTTCCGCTCCGTGAAG-1	other
CTTCCTGCATATTTAC-1	other
CTTCGATTGCGCAAGC-1	other
CTTCGGCCAATTGTTT-1	other
CTTCGTAGATAGGTGA-1	other
CTTCTATGTTGAAGTA-1	other
CTTCTATTAATGCTAG-1	other
CTTCTGGGCGTACCTA-1	other
CTTGAGTTAGGGTAAT-1	other
CTTGATGACCATCCAG-1	other
CTTGCCCACCCACGCA-1	other
CTTGCCCAGGCTCTAC-1	other
CTTGGCCAAGCTGGGA-1	other
CTTGTACTTGTTGACT-1	other
CTTGTTGCTGAGTCAA-1	other
CTTGTTTATGTAGCCA-1	other
CTTTAATATTGGTCGA-1	other
CTTTACCGAATAGTAG-1	other
CTTTAGGAACACTGTT-1	other
CTTTGAAACATATTCC-1	other
CTTTGCATCGCTCTTG-1	other
CTTTGCTGTCATGGAT-1	other
CTTTGGCAGACAGAGT-1	other
CTTTGGCGCTTTATAC-1	other
CTTTGGCTTTAGTAAA-1	other
CTTTGGGATTGTTGCA-1	other
CTTTGTCGAATGCTCC-1	other
GAAACAGATGACCACC-1	other
GAAACATAGGAAACAG-1	other
GAAACCATGGTGCGCT-1	other
GAAACCGAATTACCTT-1	other
GAAACCTATACAAATG-1	other
GAAACTCGTGCGATGC-1	other
GAAACTCTAATGAAGG-1	other
GAAAGAACAGCGTTAT-1	other
GAAAGCAGTGCACTTT-1	other
GAAAGCCCTTTGGACC-1	other
GAAAGTGACTAACTGC-1	other
GAAATACCTGCTGGCT-1	other
GAAATATCACCATCAG-1	other
GAAATATGCTTGAATG-1	other
GAAATGGCGGTGTTAG-1	other
GAAATTAGCACGGATA-1	other
GAAATTCACATCGCTG-1	other
GAAATTGTCTCTATAA-1	other
GAACAACTGGGATGAA-1	other
GAACACACATCAACCA-1	other
GAACAGATTACTAAAT-1	other
GAACATTAGTATGTTA-1	other
GAACCATCTGGGAGAC-1	other
GAACCTCGACCTACAC-1	other
GAACCTTTAACGATCC-1	other
GAACGATAAGTTAAAG-1	other
GAACGCGGGTCACACG-1	other
GAACGGTGTAAAGCAG-1	other
GAACGTCTCATGGTCG-1	other
GAACGTTAGGAAGACG-1	other
GAACTTAGCGCCCGGT-1	other
GAACTTGTGCACGGGA-1	other
GAAGAAACGATATTGT-1	other
GAAGAACGGTGCAGGT-1	other
GAAGCGTGAGGAATTT-1	other
GAAGCTCGGACCCGTC-1	other
GAAGCTTGCTGACCGC-1	other
GAAGGCTACCATTGTT-1	other
GAAGTCAGTTGCACTA-1	other
GAAGTCTCCCTAGCGA-1	other
GAAGTGATTTATCGTG-1	other
GAAGTTTCCACTCAAT-1	other
GAATAGACGCGACCCA-1	other
GAATAGCATTTAGGGT-1	other
GAATAGCCCTGCGGTC-1	other
GAATAGTGCTCGATTA-1	other
GAATATTCGGAGTCCC-1	other
GAATCGACATGGTCAC-1	other
GAATCGCCGGACACGG-1	other
GAATCTATACTCGGAC-1	other
GAATGAAGGTCTTCAG-1	other
GAATGTATGGCAGGTC-1	other
GAATGTGGTCCGGATT-1	other
GAATTATGCAACCTAC-1	other
GAATTCACCCGGGTGT-1	other
GAATTTCTCGCTGCAG-1	other
GACAAACATATGCAGG-1	other
GACAACGACCATTGAA-1	other
GACAAGACGCCCGTGC-1	other
GACAAGAGATGAGATT-1	other
GACACAAGGGAAGAAA-1	other
GACACAGCCGGGACTG-1	other
GACACGAGTTAGAGGA-1	other
GACACTGAGTTCAGTG-1	other
GACACTGGAACCCGAT-1	other
GACACTTCCAATTACC-1	other
GACAGATTTCTGGCTC-1	other
GACAGCCAGACCTGAC-1	other
GACAGGCACACACTAT-1	other
GACATCGATTTATAAC-1	other
GACCAAACGTTGACTG-1	other
GACCAGAGCCCTGTAG-1	other
GACCCAATTATGATAC-1	other
GACCGACGTGAAAGCA-1	other
GACCGACTGAAGCGTC-1	other
GACCGATTAAATATGT-1	other
GACCGCGTCTGACGTG-1	other
GACCGTCAGGTCGTGA-1	other
GACCGTGCTGACGGTG-1	other
GACGACGATCCGCGTT-1	other
GACGAGGCTAATAAAC-1	other
GACGCCGTAAAGGCTA-1	other
GACGCTTGCTTCTAAA-1	other
GACGGACCGCGTTCCT-1	other
GACGGGTTGGCCCGTA-1	other
GACGGTCAATAGAAGC-1	other
GACGGTCCTAGGGTGT-1	other
GACGTGTAGGGATTAT-1	other
GACGTTCGTAAATACA-1	other
GACTAACACAGCACCT-1	other
GACTAAGATCATGCAC-1	other
GACTAAGTAGGCTCAC-1	other
GACTACAAAGCGGTGG-1	other
GACTACAATTGCTCGT-1	other
GACTCACCCACGTGAG-1	other
GACTCCCAGAATAAGG-1	other
GACTCCTTCCAATTGA-1	other
GACTCGCGGGAATGAC-1	other
GACTCGGTCGGCGGAT-1	other
GACTGATTGGTCACAA-1	other
GACTGCAAATCGAGCT-1	other
GACTGCACCAGCCCAG-1	other
GACTGCTGGTGAGAAA-1	other
GACTGGGCGCCGCAAC-1	other
GAGAAACTGGATCCCA-1	other
GAGAACGGTTCTGACT-1	other
GAGACCCTGCAACGCC-1	other
GAGACTGATGGGTAGA-1	other
GAGACTTCGCGACCGA-1	other
GAGAGGCCTATGTGTA-1	other
GAGAGGGCGCGAGGTT-1	other
GAGAGGTGCATTCTGG-1	other
GAGATCTGCTTGGCAT-1	other
GAGATCTGTCACTCCG-1	other
GAGATCTTCCATGACA-1	other
GAGATGACAATCCTTA-1	other
GAGATGGGAGTCGACA-1	other
GAGCACCTGTGTCCAG-1	other
GAGCACGGCGCCTCTT-1	other
GAGCATCAACAACTTG-1	other
GAGCATCATCCCTGGG-1	other
GAGCCACGGTAGTAGG-1	other
GAGCCAGCTACCTGTG-1	other
GAGCCGAGCGTTTATT-1	other
GAGCGCAAATACTCCG-1	other
GAGCGCGCACGAGTAG-1	other
GAGCGCTGTTAGGTAA-1	other
GAGCGGAATGCGGTGT-1	other
GAGCTAAGGGCATATC-1	other
GAGCTCTCGGACCTAA-1	other
GAGCTGTCGTCTCGGA-1	other
GAGGAATATCTCTTTG-1	other
GAGGAATGGAGAGGTT-1	other
GAGGAGTAATTCCTAC-1	other
GAGGATAAACAGTGCT-1	other
GAGGCATTTGCAGCAG-1	other
GAGGCCCGACTCCGCA-1	other
GAGGCCTGTTGATACA-1	other
GAGGCTATCAAAGTCG-1	other
GAGGGAGTCAGATCGC-1	other
GAGGGCCATAATATTA-1	other
GAGGGCCGGCAGAGTC-1	other
GAGGGCGCAGCTCTGC-1	other
[truncated: 1,555 more rows]

[truncated: 8 more sheets: 3.1.1, 3.1.2, 3.1.3, 6.1.1, 6.1.2, 6.1.3, 4.1.1, 4.1.2]
