# Supplementary material for: Nageotte nodules in human dorsal root ganglia reveal neurodegeneration in diabetic peripheral neuropathy
Source: Nat Commun. 2025 May 5;16:4168. doi: 10.1038/s41467-025-59538-z (PMC12052976; doi:10.1038/s41467-025-59538-z)
Supplement: Supplementary file 14 — Source Data [file 41467_2025_59538_MOESM14_ESM.xlsx]

## Sheet: Content
xlsx with raw data for graphs in:
Fig 1C
Fig1E
Fig 4B
Fig 4E
Fig 4G
Fig 5C
Fig5E
S Fig 1B
S Fig 1E
S Fig 2B
S Fig 2D
S Fig 4B
S Fig 6B
S Fig 13B
S Fig 13C
S Fig 13D

## Sheet: Fig 1C
No Diabetes	Diabetic not taking analgesics	Diabetic taking analgesics	Diabetic with peripheral neuropathy
1	3	3	4
2	2	3	3
1	1	5	4
2	2	3	5
1	2	4	4
1	2	3	4
2	1	2	4
2	3	4	2
2	3	2	4
1	3	3
1	4
1	4
1	2
1	1
2	2
1
1
2
1
1
1
1
1
1
1
3
1
1
1
1
1
1
1
1
1
1
1
1
1
1
3
2
1
1
1
1
3
1

## Sheet: Fig 1E
No diabetes	Diabetic taking analgesics and reported peripheral neuropathy
4.16168	28.5652
11.1078	47.8949
6.71062	28.81
11.4519	25.7666
6.49635	19.229
12.0566	18.0313
4.73935	30.0317
	13.5251
	13.7644

## Sheet: Fig 4B
Gene Set Enrichment Analysis
These are the results of gene set enrichment analysis with Enrichr using the MGI Mammalian Phenotype Level 4 library, which has defined gene sets for ontological terms
Query Genes: the top 300 protein-coding genes expressed in Nageotte nodules (excluding mitochondrial and ribosomal protein genes)
Term	Overlap	Adjusted P-value	Genes
abnormal myelin sheath morphology MP:0003871	11/44	4.39292e-08	LGI4;MPZ;PSAP;CANX;PLP1;PMP22;MBP;APOE;HSPG2;GPM6B;QKI
demyelination MP:0000921	13/72	4.39292e-08	LGI4;HLA-A;HSPG2;NDRG1;QKI;MPZ;STMN1;CANX;EEF1A2;PSAP;PLP1;PMP22;MBP
abnormal axon morphology MP:0005404	15/119	1.91312e-07	LGI4;KLC1;HSPG2;GAP43;TUBB2A;MAP1B;MAP1A;PSAP;PLP1;PMP22;NEFL;NEFH;GPM6B;PRPH;PLEC
abnormal sciatic nerve morphology MP:0002651	6/36	0.00186487	NGFR;LGI4;MPZ;NEFL;APOE;COX6A1
abnormal neuron morphology MP:0002882	9/97	0.00186487	APP;NGFR;TUBA1A;CD81;MPZ;PSAP;PMP22;MBP;APOE
axon degeneration MP:0005405	7/58	0.00251875	UCHL1;STMN1;PSAP;PLP1;PMP22;KLC1;NEFH
abnormal myelination MP:0000920	8/86	0.00358227	LGI4;MPZ;MAP1B;PSAP;PLP1;PMP22;MBP;QKI
abnormal nerve conduction MP:0005403	5/27	0.00358227	MPZ;MAP1B;STMN1;PLP1;COX6A1
abnormal wound healing MP:0005023	4/16	0.0052855	GSN;SPP1;HSPB1;PLEC
abnormal nervous system morphology MP:0003632	7/79	0.0107844	PRNP;LGI4;STMN1;CANX;PSAP;VWA1;HSPG2
abnormal axonal transport MP:0004768	4/20	0.011323	DYNC1H1;PLP1;MBP;KLC1
abnormal dorsal root ganglion morphology MP:0000961	6/62	0.0156073	NGFR;UCHL1;LGALS1;PSAP;PMP22;NEFL

## Sheet: Fig 4E
		Estimated contribution of each DRG cell type (expressed as a percentage)
Barcode Type		Adipocytes	Endothelial cells	Fibroblasts	Monocytes	Myelinating schwann cells	Non-myelinating schwann cells	Satellite glial cells	Mural cells	T-cells	Neurons
	Nearby Neuron	0.183657	0.519704	0.511273	1.2005	0.508447	1.82053	8.64554	0.16364	0.275371	86.1713
	Nageotte Nodule	0.316547	1.99964	2.48747	1.88608	1.41335	4.46756	11.6733	1.16277	0.669886	73.9234
	Neuron and Nodule	0.201891	0.633068	0.722815	1.54315	0.537512	4.39079	10.5521	0.200746	0.502872	80.7151
	Other	0.640853	1.84561	5.00637	1.4081	4.76743	0.925205	3.83715	2.21663	0.493176	78.8595
											Data not shown in graph

## Sheet: Fig 4E expanded
barcode_type	barcode_id	adipocytes	endothelial cells	fibroblasts	monocytes	MSchwann cells	neurons	NMSchwann cells	SGC	mural cells	T-cells
nearby_neuron	AAGGATGAGGGACCTC	9.8323e-08	5.71079e-08	5.51456e-08	0.00088178	0.00057445	0.923673	0.0558742	0.0189958	3.64886e-08	3.77633e-07
nearby_neuron	AAGGGACAGATTCTGT	0.0311901	2.92232e-08	3.25321e-08	7.07272e-08	1.96585e-05	0.92454	0.0337316	3.50595e-07	1.77522e-08	0.0105179
nearby_neuron	ATAGACAACGGGACCT	2.82075e-09	1.7799e-09	3.42833e-09	0.0273366	0.0312831	0.883188	3.6264e-08	0.0581925	1.64209e-09	3.75837e-08
nearby_neuron	ATAGAGTTATCAACTT	0.00231649	1.07334e-08	3.26087e-09	0.0111934	0.00109235	0.945552	1.80084e-08	0.0398459	1.52361e-09	1.45034e-08
nearby_neuron	ATGGGCCTCGGCCTCT	9.54601e-10	2.23439e-10	4.2653e-10	0.00816189	2.72674e-09	0.952843	0.0186164	0.0203792	3.37721e-10	1.02657e-08
nearby_neuron	ATTACTTACTGGGCAT	0.00393306	4.23504e-08	7.8224e-08	6.52702e-08	0.00662782	0.983919	5.99828e-07	0.00551876	3.81838e-08	9.84274e-08
nearby_neuron	ATTAGATTCCTCAGCA	1.3601e-08	0.0105929	2.5713e-09	4.14566e-09	3.03936e-09	0.947486	0.0192055	0.0227156	2.13795e-09	3.19641e-09
nearby_neuron	CAATGGATCTCTACCA	0.00152138	0.0195442	1.02274e-06	0.0178032	0.0438629	0.78721	0.0651925	0.0375239	0.0273404	1.92884e-07
nearby_neuron	CAGCTCGACAAGTTAA	4.87944e-09	6.03747e-09	5.00248e-09	0.0228875	4.77715e-09	0.817109	4.42848e-07	0.136951	1.2979e-08	0.0230523
nearby_neuron	CGGGCAGCTAAACCGC	2.53773e-09	2.17276e-09	1.77728e-09	0.00334416	4.46689e-09	0.943646	0.0102197	0.0427905	1.45378e-09	8.99393e-09
nearby_neuron	CGGTTCAAGTAGGTGT	1.13127e-09	1.36509e-09	5.84214e-10	3.90233e-10	2.61723e-09	0.982484	0.0115003	0.00601565	6.75624e-10	9.17066e-10
nearby_neuron	CTAGCCGATGTTATGA	3.16833e-08	1.38528e-08	2.05674e-08	0.00711867	1.8379e-08	0.880369	8.06116e-08	0.106411	9.32256e-09	0.00610089
nearby_neuron	GCATGAGGGACGCGGC	3.61086e-09	1.25249e-08	4.50221e-09	3.00618e-09	6.87478e-09	0.911362	0.0687734	0.0198648	4.27421e-09	3.58917e-09
nearby_neuron	GTACTCCTGGGTATGC	7.28277e-10	9.02094e-10	1.17187e-09	2.33914e-09	1.45818e-09	1	1.27659e-09	4.03953e-09	8.96616e-10	3.23504e-09
nearby_neuron	TAATCGATCCGTACGT	4.46274e-09	0.0023348	7.93414e-09	0.0142646	0.0581605	0.812803	0.100871	0.0111577	4.03031e-09	0.000407665
nearby_neuron	TGGAACCACTGACACA	1.19121e-08	2.02072e-09	2.25805e-09	1.68974e-09	1.8319e-08	1	5.65415e-09	4.29413e-09	1.48299e-09	6.31514e-09
nearby_neuron	TTCTTTGGTCGCGACG	9.58335e-10	4.27249e-09	3.07309e-09	1.77181e-09	0.022953	0.977047	2.42597e-09	4.80721e-09	6.43827e-09	1.0478e-09
nearby_neuron	TTGCTGATCATGTTCG	0.00193873	1.51667e-08	8.6488e-09	1.03532e-08	3.60853e-08	0.913558	0.0152076	0.0665014	4.22214e-09	0.00279395
nearby_neuron	AACACACGCTCGCCGC	4.5804e-06	2.83158e-09	5.83105e-09	5.07059e-09	1.2375e-08	0.999995	1.4259e-08	6.35699e-08	4.2839e-09	1.18146e-08
nearby_neuron	AACGCGGTCTCCAGCC	2.12184e-10	2.46541e-10	2.66457e-10	0.0323643	6.09508e-10	0.960981	1.42272e-09	0.00665509	1.79389e-10	9.65978e-10
nearby_neuron	ACCCGGATGACGCATC	5.74497e-11	4.48715e-11	5.39194e-11	1.25221e-10	8.90121e-11	0.893017	0.00830081	0.0986826	3.51899e-11	6.89387e-11
nearby_neuron	ACGGCGACGATGGGAA	0.00849667	5.86037e-10	4.56814e-11	3.74175e-11	2.03059e-10	0.972276	0.000591307	0.0186358	4.52707e-11	2.28917e-10
nearby_neuron	AGAGTAAACTTCACTA	4.49092e-10	7.43408e-10	2.18081e-09	4.32857e-10	0.0089927	0.987087	6.92109e-10	1.84375e-09	0.00392023	6.58655e-10
nearby_neuron	CAGTGTCGGCTGGCCC	5.05735e-10	2.72662e-10	3.70936e-10	3.6495e-10	1.18737e-09	0.997687	0.00231266	2.10512e-09	3.26255e-10	8.42724e-10
nearby_neuron	CGCGCCCGACTTAATA	2.06813e-07	0.00894815	6.88509e-08	0.0228286	6.02954e-07	0.905994	1.52635e-07	0.0497161	9.88224e-08	0.0125124
nearby_neuron	CTAGGCGCCCTATCAG	2.24125e-10	2.17221e-10	3.76627e-10	1.82451e-10	6.69154e-10	0.979805	0.0201946	4.41409e-09	2.34677e-10	4.63477e-10
nearby_neuron	CTGCCAAGGTTGGAAG	7.03075e-09	0.0157864	9.61247e-09	0.02022	1.18537e-08	0.941469	0.0116005	0.00661412	0.00430923	4.70587e-07
nearby_neuron	GCAGACCCAGCACGTA	7.74725e-08	2.8818e-08	4.36096e-08	3.2502e-08	1.83672e-07	0.92711	8.472e-08	0.0728892	3.31731e-08	3.39379e-08
nearby_neuron	GCTTACGTAGTTAGTA	6.59522e-10	2.5317e-10	3.64441e-10	5.83121e-10	7.53876e-10	0.959747	0.0136723	0.0265805	1.94899e-10	1.78594e-09
nearby_neuron	GTCATTAGAGCGAACG	1.22336e-08	1.48179e-08	1.48905e-08	2.69211e-08	1.4041e-08	0.974517	7.4012e-08	0.0254826	1.30858e-08	2.64098e-08
nearby_neuron	GTTCGTCTAAAGAACT	0.00366694	2.90771e-08	3.24721e-08	4.19503e-08	4.07418e-08	0.949771	0.0229042	0.023658	2.38021e-08	5.0409e-08
nearby_neuron	TCCCGTCAGTCCCGCA	2.8258e-07	1.19609e-07	4.04578e-07	3.27139e-07	1.97596e-07	0.983389	5.17728e-07	4.01243e-07	1.64588e-07	0.0166082
nearby_neuron	TGCTGTTGAAGAACTC	3.48318e-09	0.00627997	8.2682e-09	4.51463e-09	3.50618e-09	0.962754	3.42562e-08	0.0305634	5.27724e-09	0.000402066
nearby_neuron	AAATCTAGCCCTGCTA	5.9657e-08	6.10686e-08	5.30589e-08	0.013079	4.17912e-08	0.90768	8.15473e-07	0.07924	4.72262e-08	5.95534e-08
nearby_neuron	AACAATTACTCTACGC	5.40921e-08	7.04887e-08	6.56456e-08	4.58041e-08	6.23751e-08	0.878551	1.3899e-07	0.121449	9.53992e-08	1.19432e-07
nearby_neuron	AACTCTCAATAGAGCG	1.75976e-08	9.88036e-05	1.19759e-06	0.0232708	9.62384e-08	0.869965	0.0930746	0.0135897	4.01545e-08	2.46104e-08
nearby_neuron	AAGCCGCCGTGAAATC	1.12659e-07	1.89127e-07	2.00325e-07	0.00670095	1.21417e-07	0.896655	0.0226724	0.0739702	3.61367e-07	5.7416e-07
nearby_neuron	AAGGTGATAAACCAGC	8.88684e-10	0.0172056	0.163274	0.0479801	3.03127e-09	0.522494	0.0969056	0.146789	1.93745e-09	0.0053516
nearby_neuron	AAGTAGTGACGCGAGG	3.44672e-07	7.0116e-08	1.28324e-07	7.7747e-08	0.0206116	0.870851	2.29516e-07	0.108536	9.95704e-08	2.54621e-07
nearby_neuron	AAGTTCACTCCAAGCT	0.00948802	2.15792e-09	1.27948e-08	3.89642e-09	3.49785e-09	0.886899	0.0160961	0.0875173	2.4416e-09	4.15524e-09
nearby_neuron	AATTAACGGATTTCCA	0.0146183	0.00334417	3.12911e-09	0.0401331	2.70564e-09	0.890564	0.0513407	8.57685e-09	5.31735e-10	2.05449e-09
nearby_neuron	ACAAAGCATGACCTAG	0.0126888	1.02967e-08	4.99207e-09	0.012887	2.10069e-09	0.714485	0.176431	0.0792152	0.00429276	2.87171e-09
nearby_neuron	ACAAGGACAAGAGGTT	3.45743e-10	1.95295e-10	3.15484e-10	2.18394e-10	2.27825e-10	0.871822	4.86325e-10	0.128178	2.89996e-10	3.10682e-10
nearby_neuron	ACACACCAGGACCAGT	2.45518e-07	3.91367e-08	0.130193	0.0775445	0.0179851	0.601451	0.0464282	0.121057	4.98765e-08	0.00534103
nearby_neuron	ACACCCGAGAAATCCG	1.59107e-09	2.32103e-09	3.10683e-09	2.91849e-09	3.89246e-09	0.911663	5.83245e-09	0.0883369	1.93753e-09	3.57998e-09
nearby_neuron	ACACCGGTCTGACCGC	0.040493	2.32287e-07	0.0978	0.0176174	0.0493211	0.642718	0.115127	0.0369212	1.65626e-07	1.29005e-06
nearby_neuron	ACATCCTGGTAACTGT	0.0287444	0.019744	2.30306e-07	0.0994291	9.00197e-07	0.782246	2.54751e-08	0.068388	1.13713e-08	0.0014475
nearby_neuron	ACCGATGGTAGCATCG	4.70194e-10	8.6028e-10	1.65788e-09	0.0998213	1.03846e-09	0.866332	7.01825e-09	0.033847	3.42968e-09	1.20272e-09
nearby_neuron	ACTAGTTGCGATCGTC	7.49862e-10	7.72046e-10	1.36352e-09	0.00344956	6.47193e-10	0.947731	0.0424547	0.00589499	5.85727e-10	0.000470105
nearby_neuron	AGACGACGATGCCGCT	0.0180018	1.40357e-07	3.38176e-08	0.0255781	0.0107387	0.771062	5.96003e-08	0.173015	2.1444e-08	0.00160358
nearby_neuron	AGAGAAGGAGTACAAT	0.000947456	2.13274e-07	2.13402e-08	0.00634729	0.00204652	0.89248	0.0212782	0.0768998	5.40103e-08	3.06324e-08
nearby_neuron	AGCACTACCGGCCTGT	6.42088e-10	2.1276e-09	2.83942e-10	1.29199e-10	0.0562012	0.76103	0.0657388	0.11703	1.87951e-10	3.38692e-10
nearby_neuron	AGGCCCTAGAACGCCA	0.0102894	3.60206e-10	8.82239e-10	0.00398082	1.96258e-09	0.899262	0.0322042	0.0542633	4.50045e-10	1.70537e-09
nearby_neuron	AGGTTCTCCTTTCCGG	2.44179e-07	2.3557e-07	5.70173e-07	3.05041e-07	8.05728e-07	0.848449	4.44206e-07	0.149331	0.00221742	4.02448e-07
nearby_neuron	ATACAGGCCCTCCAAT	1.24077e-08	3.90099e-09	1.6297e-08	0.0190985	6.9907e-09	0.703633	0.123368	0.100407	3.86737e-09	0.0534941
nearby_neuron	ATACCACGGGCAACTT	1.53628e-09	4.56939e-10	1.10298e-09	4.04018e-10	6.41942e-10	0.926494	8.44071e-09	0.0735064	4.7011e-10	1.78813e-09
nearby_neuron	ATATGGGATAGCAACT	3.69714e-07	1.42863e-06	0.072515	0.146774	8.10427e-07	0.492568	0.125099	0.151757	0.0112829	1.69858e-06
nearby_neuron	ATGTTGTAGTCTGTTT	9.02077e-08	0.010168	4.0548e-08	0.0429866	1.08426e-07	0.720348	0.0355475	0.190949	6.5094e-08	1.77146e-07
nearby_neuron	ATTATCGGAATGTACG	2.44592e-10	6.81762e-10	1.74421e-09	0.0914127	0.0133342	0.674004	0.0706552	0.150594	5.92671e-10	1.47645e-09
nearby_neuron	ATTCAGTAGCAGGGTC	5.16651e-11	7.76042e-11	1.08632e-10	4.36993e-10	5.68396e-11	0.889352	1.42755e-10	0.110648	5.59218e-11	8.1512e-11
nearby_neuron	ATTGGATTACAGCGTA	8.88805e-08	7.81502e-09	1.17425e-08	0.0611338	1.91955e-08	0.633832	0.0518654	0.205672	7.90207e-09	0.047496
nearby_neuron	CACCCTAACAAGATCT	5.1964e-10	9.62993e-11	2.0871e-10	0.00885678	8.37164e-11	0.887238	0.0478315	0.051133	8.60656e-11	0.00494056
nearby_neuron	CACCGTATCCCATCCG	1.36242e-08	2.6224e-08	6.24341e-08	0.0385705	0.012419	0.787945	0.0893935	0.0716717	1.7845e-08	2.99033e-08
nearby_neuron	CACCGTTAGGGATCAC	7.59009e-10	0.0053155	1.82095e-09	0.00435333	4.64739e-10	0.948959	2.83337e-08	0.0287952	2.39081e-09	0.0125772
nearby_neuron	CACTCTTCTGCTAGCC	4.91948e-08	3.82179e-08	8.09883e-08	0.00612584	4.02754e-07	0.957294	0.0363604	0.000218974	3.66466e-08	4.44983e-07
nearby_neuron	CATGATGGAAGTTAGC	1.66656e-08	0.0158056	1.07256e-07	0.0719712	1.84841e-08	0.850567	0.0027571	0.0588985	1.70858e-08	5.80677e-08
nearby_neuron	CCAAGAAAGTGGGCGA	0.000897874	4.4736e-09	6.04958e-08	0.0242134	0.00625857	0.828107	0.0490369	0.0866415	1.26307e-08	0.00484473
nearby_neuron	CCCAATGAGATTTGCA	0.00931384	1.97969e-08	2.29732e-08	4.38308e-08	5.23944e-08	0.88937	0.0594691	0.0418461	1.07684e-08	4.39135e-07
nearby_neuron	CCCGAAGTTTCGCGAA	0.00951265	6.55974e-09	2.14262e-08	0.020924	0.0140676	0.763232	0.0554934	0.131732	0.00503853	1.05246e-08
nearby_neuron	CCCGTTTCGCAGATGT	0.000368911	8.46333e-09	1.09923e-08	0.0115302	9.30074e-09	0.921542	2.21007e-08	0.066559	1.06226e-08	3.60491e-08
nearby_neuron	CCGCATGTGGTACGAT	0.00691766	0.0147129	0.0323372	0.00338373	1.13356e-08	0.911654	0.0305492	4.29032e-08	8.18497e-09	0.000445527
nearby_neuron	CCGCGTAGGTAAGGGC	7.93456e-08	7.6106e-08	8.31662e-08	3.46093e-08	1.07905e-07	0.559868	0.100318	0.339813	3.99359e-08	9.09885e-08
nearby_neuron	CCGGAATGGTTTCAGT	5.18466e-08	6.3285e-08	3.78294e-08	1.59005e-07	1.64678e-08	0.942946	1.38653e-07	0.0570532	3.36594e-07	6.08065e-08
nearby_neuron	CGAACAGTATGGGCGT	2.00105e-08	0.0205328	1.79669e-07	0.0975127	0.0412739	0.475366	0.142718	0.202316	2.42517e-08	0.0202797
nearby_neuron	CGACAGTTCGCGTTAT	1.07899e-09	1.47823e-09	1.97726e-09	0.00266548	1.27363e-09	0.9026	2.51209e-09	0.094734	1.16627e-09	2.9946e-09
nearby_neuron	CGAGAGGGTAGCCGCG	4.7878e-08	0.0684579	6.6255e-08	0.0526458	7.23822e-08	0.724818	5.07455e-07	0.117888	0.0169736	0.0192156
nearby_neuron	CGATCCACCATTGTTG	0.0166505	4.34976e-08	5.8729e-08	5.37188e-08	0.0256372	0.682029	0.12815	0.134946	4.09861e-08	0.0125867
nearby_neuron	CGCAATTACTTTCGGT	2.11224e-08	6.12767e-09	8.02418e-09	5.54953e-09	7.34449e-09	0.981595	1.65605e-08	0.0184045	5.86976e-09	9.28778e-09
nearby_neuron	CGCCGTTCAGCATAGT	0.00558679	1.02328e-07	2.13527e-07	2.52623e-07	1.328e-07	0.950843	3.37093e-07	0.0435689	1.19209e-07	3.21642e-07
nearby_neuron	CGCGCATGTTTGATTG	0.00418062	0.000500521	2.43895e-09	0.131181	1.36095e-09	0.609468	0.0179323	0.236738	1.36995e-09	5.57869e-09
nearby_neuron	CGCTGTGTGGATGTTG	2.49656e-10	1.36508e-10	0.00211714	4.0288e-10	0.0313096	0.808845	0.125839	0.0318895	2.11214e-10	2.23897e-10
nearby_neuron	CGGGAACGCCCTGCAT	1.38988e-06	2.05028e-07	4.4927e-07	0.0486511	0.0157633	0.850595	0.0268814	0.0581046	1.3924e-06	9.83181e-07
nearby_neuron	CGGGAAGTACCGTGGC	3.56529e-08	2.40937e-08	7.64122e-08	2.59108e-08	9.33091e-08	0.806789	0.0856838	0.107527	2.06791e-08	5.45185e-08
nearby_neuron	CGTCGGATAGTGTTGA	6.68963e-08	0.0180768	0.143706	0.0931009	2.73886e-08	0.672543	4.39396e-08	0.0661747	4.19112e-08	0.00639764
nearby_neuron	CTAATTCGCACGCGCT	2.4377e-10	2.00677e-10	3.27262e-10	3.69332e-10	4.21172e-10	0.956523	5.44388e-10	0.0434774	1.94381e-10	4.64063e-10
nearby_neuron	CTACCCTAAGGTCATA	0.00842867	2.92851e-09	2.28499e-08	0.0758074	0.00282613	0.893271	1.93842e-09	8.00568e-09	0.0196669	2.56681e-09
nearby_neuron	CTCGCCGAATGTAGGG	3.73071e-07	2.87953e-07	9.85575e-07	0.0512883	1.05225e-06	0.826795	0.0569969	0.0649162	4.392e-07	4.41679e-07
nearby_neuron	CTGTAGTGAGGATCGA	0.0339259	1.51106e-08	9.26097e-08	1.55351e-08	0.014351	0.70292	2.51738e-06	0.248801	2.70171e-08	1.32292e-08
nearby_neuron	GAAAGCCCTTTGGACC	2.40434e-08	1.87522e-08	3.21692e-08	1.82382e-07	4.90139e-08	0.897078	3.91874e-08	0.102922	2.84628e-08	4.08506e-08
nearby_neuron	GAAAGTGACTAACTGC	5.89721e-10	1.18076e-09	1.54009e-09	9.60693e-10	7.04932e-10	0.901907	2.61087e-09	0.0980926	8.02748e-10	9.30448e-10
nearby_neuron	GAAGCTCGGACCCGTC	1.95194e-08	1.03891e-08	0.0700402	2.23424e-07	0.076061	0.575499	0.205406	0.0399902	6.54869e-09	0.0330033
nearby_neuron	GAATAGACGCGACCCA	0.0112875	6.13508e-10	0.0511653	0.0961031	5.89328e-10	0.614259	0.128107	0.0990786	4.43276e-09	5.46306e-09
nearby_neuron	GACAAACATATGCAGG	0.00376803	0.0147769	0.024728	5.62504e-09	3.78452e-09	0.903939	0.0011899	0.051598	2.06948e-08	3.15138e-09
nearby_neuron	GAGAGGGCGCGAGGTT	1.89384e-10	1.72648e-10	2.72007e-10	6.18923e-10	3.61803e-10	0.947934	5.29602e-10	0.0516014	2.14275e-10	0.000464206
nearby_neuron	GATCTTTGCAGGGTAT	0.00116059	6.40726e-09	1.01925e-08	1.45274e-08	6.17984e-09	0.998839	9.39992e-09	7.82429e-08	5.15333e-09	1.90171e-08
nearby_neuron	GATGACAAGTAGGGCA	1.42028e-08	0.00755992	5.50125e-08	9.1454e-09	0.00500167	0.815645	1.16547e-08	0.17114	0.000653461	6.53889e-09
nearby_neuron	GATGCGTCCTGCATTC	0.00444417	0.019579	1.02781e-07	2.66257e-07	4.79258e-08	0.92458	7.07969e-08	0.0513926	1.68312e-07	3.41171e-06
nearby_neuron	GATGTTTGTGCGAGAT	0.00235527	2.3359e-10	3.67659e-09	2.9643e-10	2.69314e-10	0.785861	3.69247e-08	0.211783	4.39613e-10	4.79411e-10
nearby_neuron	GCAAGAATTCCTTGGC	3.76928e-09	4.75834e-09	1.15009e-08	1.57212e-07	8.01839e-09	0.891461	6.00903e-08	0.108539	8.72763e-09	1.54693e-08
nearby_neuron	GCACGCCTACTTAGAT	1.66854e-10	0.0224506	2.43082e-10	8.52185e-09	3.80365e-10	0.900616	3.09347e-09	0.0769331	1.27442e-10	3.83828e-10
nearby_neuron	GCAGATTAGGGATATC	0.00164495	1.12772e-07	1.95538e-07	0.00617714	0.00112067	0.991056	1.82837e-07	3.85136e-07	1.18337e-07	2.88857e-07
nearby_neuron	GCAGGACTATAGAATA	3.01001e-10	2.00602e-10	3.94438e-10	4.8143e-10	2.66289e-10	0.951369	5.49007e-10	0.048631	2.69984e-10	5.71136e-10
nearby_neuron	GCGCGTCATTGGTACA	2.76638e-06	0.00384802	0.0187008	0.0235747	0.00395206	0.676416	0.125265	0.14824	9.78201e-08	4.0363e-07
nearby_neuron	GCGGAGAAACTTCGCA	1.54413e-08	2.00462e-08	2.64652e-08	9.69969e-05	0.0322981	0.899541	0.0152555	0.0434204	0.00166419	0.00772398
nearby_neuron	GCTCCTGACATACTGG	1.2677e-09	1.57395e-09	2.42253e-09	0.0140634	1.85768e-09	0.930756	1.03222e-08	0.0551804	1.11854e-09	3.19395e-09
nearby_neuron	GCTCGCTCATGTCCAA	2.63313e-10	0.0229188	0.0594959	0.0567532	0.00369009	0.702356	0.0160389	0.0917907	0.000657137	0.0462992
nearby_neuron	GCTGTTGCTACCGAAC	4.20097e-09	0.221802	0.211336	0.12062	1.09431e-09	0.368019	4.77377e-09	0.0583539	0.0198688	3.54201e-09
nearby_neuron	GCTTGATGATAATCAG	2.33643e-09	1.42466e-09	9.19342e-09	2.5217e-09	8.32668e-10	0.909118	2.77205e-09	0.0908819	1.18058e-09	1.34893e-09
nearby_neuron	GGAAACTAAATGGGCC	9.28433e-09	5.35905e-09	8.87064e-09	0.0031012	0.0178444	0.899172	0.00887829	0.0710039	3.97242e-09	1.12919e-08
nearby_neuron	GGATTCAGTACGGTGG	2.70853e-09	1.1967e-09	2.08268e-09	2.1651e-09	1.17234e-09	1	2.45123e-09	8.01042e-09	1.94164e-09	3.27579e-09
nearby_neuron	GGCACTCCACTGGGCA	6.0524e-10	7.18009e-10	1.05252e-09	2.04852e-09	9.12148e-10	0.757075	1.69838e-09	0.233816	9.48986e-10	0.0091083
nearby_neuron	GGCGTCCTATCCGCTG	5.74059e-07	4.18979e-07	1.45245e-06	6.45598e-08	1.74205e-07	0.805324	0.0298868	0.164786	2.10457e-07	1.96061e-07
nearby_neuron	GGGAAGGGCTTTCTCA	0.0106343	1.53198e-08	1.63191e-07	0.0116106	0.0425574	0.77093	1.22049e-07	0.164268	3.76568e-08	5.65924e-08
nearby_neuron	GGGACAGAGTTACTCC	0.0100607	1.73255e-08	7.95194e-08	1.33985e-08	4.86259e-08	0.750543	7.64922e-08	0.239396	1.57247e-08	2.62221e-08
nearby_neuron	GGGCAACCGCACGTGC	0.00881485	0.0229508	0.0070234	3.70609e-08	1.9767e-08	0.800646	0.0292014	0.131363	3.26736e-08	5.27615e-08
nearby_neuron	GGGCCCGTCTTAAACA	8.61247e-08	4.7103e-08	5.26791e-08	8.689e-08	5.77662e-08	0.80257	8.69014e-08	0.191608	4.31708e-08	0.00582147
nearby_neuron	GGGCGTCACCACGTAA	1.8637e-08	0.00661281	2.99125e-08	0.00723177	7.8232e-07	0.888462	0.0321284	0.0655636	2.92371e-08	2.50224e-08
nearby_neuron	GGGTACTTCATGAACT	2.74473e-08	2.69113e-08	5.16217e-08	0.00942153	2.94894e-08	0.891213	5.47951e-08	0.0993648	2.80906e-08	6.48933e-08
nearby_neuron	GGGTATGTATGCACTT	1.54468e-08	1.89821e-08	2.58694e-08	3.01381e-08	1.83346e-08	0.911426	4.58515e-05	0.0885284	5.63844e-08	3.36561e-08
nearby_neuron	GGGTCAGGAGCTAGAT	7.84494e-09	9.4958e-09	0.0308208	4.14355e-09	0.0683854	0.719004	0.0197086	0.162081	1.16882e-08	8.95529e-09
nearby_neuron	GGTGGACTGCTCTGGC	8.83392e-10	1.28516e-09	0.0176099	0.0289588	0.0400354	0.675228	0.00112049	0.233883	1.92661e-09	0.00316409
nearby_neuron	GGTTTCAATCGGTCAG	0.00882757	7.119e-08	0.0601978	0.0979911	0.0755732	0.681246	0.00113603	0.013413	0.0287741	0.0328406
nearby_neuron	GTCCAGGCACGTGTGC	0.00423449	6.40155e-09	2.22217e-08	8.41678e-09	2.57052e-08	0.974672	2.09083e-08	0.0210931	7.62369e-09	1.34398e-08
nearby_neuron	GTGACTTCAGTAGTGC	7.76033e-10	1.12591e-10	2.15414e-10	0.00736575	1.93146e-10	0.868166	0.0472904	0.0665645	1.20548e-10	0.0106131
nearby_neuron	GTTAACATCACTTAAA	0.00117795	2.51658e-08	0.0545427	0.0157623	1.85295e-08	0.74244	0.087148	0.0733894	3.54179e-08	0.02554
nearby_neuron	GTTATAATACGGTGAA	7.10685e-10	0.0160439	7.69192e-10	0.0260135	4.96654e-10	0.849425	1.45116e-09	0.108517	2.76172e-09	2.01083e-09
nearby_neuron	GTTCACAGGAGTCTAG	1.57616e-09	1.82342e-09	0.0315672	2.70763e-09	0.00871636	0.873411	0.00264904	0.0836563	1.6935e-09	3.68613e-09
nearby_neuron	GTTTGACCAAATCCTA	6.08393e-06	3.535e-06	4.75295e-06	0.0144216	3.59776e-06	0.947309	9.78281e-06	0.038228	3.99628e-06	9.16054e-06
nearby_neuron	GTTTGGTAGGGTCAAC	4.32935e-07	1.46141e-07	0.153623	4.03553e-06	0.0479818	0.737519	3.00859e-06	0.0608662	1.99044e-07	1.65521e-06
nearby_neuron	TAACGCTTTGAGAGCG	4.40746e-08	2.64269e-08	3.81234e-08	5.48862e-08	2.8838e-08	0.853093	4.64823e-08	0.146906	2.65615e-08	5.57584e-08
nearby_neuron	TACCAATAAAGTACCA	3.73535e-10	2.5241e-10	9.20159e-10	3.06986e-09	1.16142e-09	0.894676	2.11139e-09	0.105324	4.72146e-10	1.5162e-09
nearby_neuron	TACGAGAACTTCACGT	8.21349e-09	8.00541e-09	1.48836e-08	1.04669e-08	4.59403e-08	0.962126	3.32736e-07	0.0378736	1.1188e-08	1.39754e-08
nearby_neuron	TACGCAGTTCTTTCCT	1.25001e-09	2.02058e-09	1.76071e-09	1.46178e-09	1.0481e-09	1	1.86047e-09	8.13123e-09	1.4711e-09	1.65337e-09
nearby_neuron	TAGAATAGCCGATGAA	4.19998e-08	4.70002e-08	5.74839e-08	0.0138076	3.00589e-08	0.722064	8.23647e-08	0.264128	9.56353e-09	4.27309e-08
nearby_neuron	TAGGGAGCTTGGGATG	0.00466908	1.05134e-08	3.39689e-08	0.0480569	8.33557e-08	0.809614	1.96914e-07	0.136402	7.87745e-08	0.00125771
nearby_neuron	TATAAGTGAGGATAGC	1.7278e-10	1.68985e-10	2.49854e-10	2.73445e-10	1.75038e-10	0.91217	2.68872e-10	0.08783	2.19389e-10	3.67466e-10
nearby_neuron	TCAACATAGCGCCCTA	6.00365e-08	0.0131095	1.07028e-07	0.0188535	4.39264e-07	0.814241	0.0295007	0.120918	0.00337675	5.14945e-07
nearby_neuron	TCAACGAGGAGACAAA	7.40915e-10	9.29711e-10	1.02257e-09	5.53642e-10	1.09382e-09	0.918633	1.78886e-09	0.0813669	1.41072e-09	7.49339e-10
nearby_neuron	TCAAGGTTACTACACC	0.00230362	9.23344e-10	4.27373e-09	0.0929616	0.0280927	0.812821	0.0124066	0.0514147	9.47505e-10	1.05345e-08
nearby_neuron	TCAGTGTATACGTCAT	5.5519e-09	4.71402e-09	3.05655e-08	0.0425844	1.29228e-08	0.843502	5.78645e-08	0.113913	5.90329e-09	1.59651e-08
nearby_neuron	TCCAACTTTAAATTCT	2.59419e-10	3.56786e-10	4.97447e-10	1.47431e-09	1.5011e-09	0.946706	5.43623e-10	0.0532938	3.2758e-10	6.54711e-10
nearby_neuron	TCGAGACCAACACCGT	3.75086e-09	1.384e-09	1.92837e-09	1.46595e-08	1.53443e-09	0.892257	2.25781e-09	0.107743	1.13402e-09	2.60353e-09
nearby_neuron	TCGGGAGACAGCGTAC	4.53007e-08	7.43556e-08	0.0999877	0.0499566	0.0627689	0.635279	0.034991	0.117016	3.13706e-08	6.19271e-08
nearby_neuron	TCGTCTTAGGCGTTAA	4.50574e-08	1.48149e-07	0.0300987	0.12331	1.9466e-08	0.608708	8.51727e-08	0.155159	0.00770425	0.0750205
nearby_neuron	TCGTTAGGAGTCCCTA	1.75715e-06	1.18762e-06	1.00496e-06	0.0460697	0.214231	0.680394	0.0293273	6.53066e-07	0.0299728	1.05037e-06
nearby_neuron	TCTATCATGCAGTTAC	3.32498e-09	2.87239e-09	5.22229e-09	1.06585e-08	4.38785e-09	0.892071	0.0093798	0.0924841	4.40804e-09	0.00606541
nearby_neuron	TCTATTACTAGAGGAT	1.0839e-07	0.0122929	1.645e-06	0.145283	3.51756e-08	0.441699	5.56828e-07	0.366844	0.0338779	1.82519e-07
nearby_neuron	TCTGCATACCTTGCTT	0.00384785	9.95798e-08	1.62338e-07	0.0146559	1.78195e-07	0.830195	0.0501331	0.101167	1.90914e-07	1.77347e-07
nearby_neuron	TCTTACGGCATCCGAC	5.32907e-10	5.31255e-10	7.92894e-10	5.24247e-10	9.37938e-10	0.890332	1.56589e-09	0.0932992	4.79298e-10	0.0163685
nearby_neuron	TCTTAGAGTGAACTCT	7.20217e-09	7.03459e-09	2.65781e-08	0.0199524	1.04029e-08	0.919159	3.72198e-08	0.0608882	8.09983e-09	6.11618e-08
nearby_neuron	TGACAGAAATCTTGCT	1.51985e-06	0.0359966	1.58775e-06	0.0371682	6.42772e-08	0.804382	0.0232656	0.0991843	8.55473e-08	1.23398e-07
nearby_neuron	TGATGTCAATTAAGTG	0.0253905	1.00942e-09	1.15313e-09	7.86332e-10	2.10213e-09	0.814503	0.0957269	0.0643799	5.48091e-10	2.56905e-09
nearby_neuron	TGCCAGTACGTGGAGA	1.87002e-10	6.81981e-11	3.13386e-10	0.00725778	2.82593e-10	0.92246	1.44871e-09	0.0627598	9.03786e-11	0.00752221
nearby_neuron	TGGCAATGGGACGGCG	0.0181362	0.0443139	0.0677441	0.0508301	0.0174521	0.711566	0.051445	0.0385127	8.42268e-10	9.45126e-10
nearby_neuron	TGGCTATGTGACATAC	7.55073e-11	6.87995e-11	1.35266e-10	0.0474954	1.02305e-10	0.822243	3.63162e-10	0.130262	7.7027e-11	2.62623e-10
nearby_neuron	TGGTAGAATATATGGG	0.00706496	7.25053e-08	2.17679e-07	0.0386782	0.0217457	0.887723	0.0127262	0.0320611	8.86602e-08	1.26473e-07
nearby_neuron	TGGTCCCACGCTACGG	0.00729306	0.0113031	0.0516303	0.0272584	0.00751882	0.781374	0.0906487	0.0229728	3.05494e-07	2.0592e-07
nearby_neuron	TGTCCTAAGTCACCGC	1.71994e-07	1.02121e-07	2.14063e-07	7.6768e-08	3.76684e-07	0.735117	0.0737216	0.19116	8.45365e-08	1.43227e-07
nearby_neuron	TTAAGATAGGATTGAC	2.65198e-09	1.82323e-09	6.80049e-09	0.0153135	6.94063e-09	0.934867	5.37995e-08	0.0498193	4.04154e-09	8.70087e-09
nearby_neuron	TTACTGGGATATTTCA	5.60635e-08	1.03687e-07	8.86835e-08	7.62791e-08	7.43328e-08	0.91706	6.62928e-07	0.0829392	9.00126e-08	1.56637e-07
nearby_neuron	TTATGACAAACTGGAT	5.13765e-10	3.52617e-10	5.36259e-10	4.51906e-10	6.51627e-10	0.858445	1.28592e-09	0.141555	5.14751e-10	7.81302e-10
nearby_neuron	TTCCAATCTGGCTATC	1.90318e-09	0.00168576	2.36838e-09	0.0441566	2.70072e-10	0.807657	0.0382198	0.0947912	6.46678e-10	0.0134896
nearby_neuron	TTCGGACTGGGCATGG	4.67616e-08	1.17186e-07	9.38648e-08	0.032908	3.22197e-07	0.94581	1.22277e-07	0.0212813	7.59184e-08	1.14701e-07
nearby_neuron	TTGACAGGAGCTCCCG	5.24843e-09	0.00670649	6.00467e-09	0.0241491	5.54783e-09	0.858977	0.0289871	0.0811802	2.72271e-09	5.69701e-09
nearby_neuron	TTGACGCTCCATGAGC	8.99042e-08	0.118194	0.0434623	0.0788389	0.012933	0.72349	2.28818e-07	0.00257491	0.0205067	1.85028e-07
nearby_neuron	TTGACTATTGTCCGGC	1.20116e-08	4.98357e-09	1.29274e-08	0.052405	0.0369554	0.859022	0.0337064	1.17314e-07	0.0179106	1.42623e-08
nearby_neuron	TTGTAATCCGTACTCG	3.50667e-09	4.14691e-09	7.18482e-09	4.81067e-09	6.14356e-09	0.895136	1.83157e-08	0.104864	8.14118e-09	9.79982e-09
nearby_neuron	TTGTGAGGCATGACGC	1.68705e-09	9.43287e-10	2.43074e-09	7.07367e-09	4.91651e-09	0.78594	7.48941e-09	0.21406	1.14052e-09	2.38775e-09
nearby_neuron	TTGTTAGCAAATTCGA	1.09176e-08	1.46267e-08	1.65263e-08	0.0116916	0.0205716	0.889038	4.4339e-08	0.0786989	1.1096e-08	2.12592e-08
nearby_neuron	AAACGAGACGGTTGAT	0.00104626	0.00793534	6.68505e-09	0.0250896	6.1462e-09	0.952548	1.24283e-08	0.0133806	2.50361e-09	8.35419e-09
nearby_neuron	AACGATAATGCCGTAG	3.58816e-10	2.16203e-10	4.16281e-10	1.4673e-09	1.51465e-09	0.962778	1.43551e-09	0.0348798	2.01808e-10	0.00234181
nearby_neuron	AAGTTGTGATGTTATA	6.69364e-09	6.38473e-09	3.73357e-07	1.0909e-08	0.0392757	0.866423	7.58894e-08	0.0943006	3.46278e-08	1.13564e-08
nearby_neuron	AATATCGAGGGTTCTC	3.67333e-08	1.13325e-09	9.0872e-09	0.0675856	0.0614427	0.648718	0.0248234	0.19743	1.8401e-09	2.86255e-09
nearby_neuron	AATGATGCGACTCCTG	1.85134e-09	0.00674865	4.13564e-09	0.0319897	1.01348e-09	0.713432	0.0507502	0.197079	2.24461e-09	2.45063e-09
nearby_neuron	ACAATTTGGCCATATT	8.20585e-09	2.13554e-08	2.62182e-08	0.00596483	1.96146e-08	0.785948	1.55965e-07	0.208087	1.84412e-08	2.4072e-08
nearby_neuron	ACAGGTGGAGGTGAGG	9.8118e-10	0.00024437	2.28929e-09	0.00573226	1.18969e-09	0.923086	0.0288058	0.0286323	6.8538e-10	0.0134989
nearby_neuron	ACATCGTATGCAATGG	7.21775e-08	0.0162544	1.27596e-07	5.57436e-08	0.028761	0.827395	0.0163375	0.0882048	9.21437e-08	0.0230471
nearby_neuron	ACGCATACGTTTACTA	1.02882e-10	4.26207e-10	5.10649e-10	0.0380154	2.23823e-10	0.810651	0.0241662	0.127168	3.06023e-10	9.06281e-10
nearby_neuron	ACGCCGCTAGACGACC	6.53614e-10	3.98205e-10	1.49867e-09	0.000425901	0.0309361	0.903087	0.00179084	0.06376	6.24537e-10	2.53075e-08
nearby_neuron	ACTCAAGTGCAAGGCT	2.51675e-08	0.0062164	8.45975e-09	2.86834e-09	5.54668e-09	0.939515	0.0471381	0.00713034	7.07243e-09	1.47404e-08
nearby_neuron	ACTCGCGATCTGACGC	0.00464057	3.13572e-08	1.64774e-08	0.0182821	1.65729e-08	0.894632	5.32231e-08	0.0824448	8.61055e-09	2.41564e-08
nearby_neuron	ACTTCAGGCTGATCCC	4.59138e-08	1.36958e-08	1.24363e-07	0.02861	1.61896e-08	0.843819	0.0601257	0.0674452	2.31212e-08	2.69406e-08
nearby_neuron	ACTTTACCCTCATGAA	0.00767399	5.41789e-09	2.34326e-08	0.0304279	3.44479e-09	0.872548	0.0183927	0.0709578	1.67305e-08	2.10996e-08
nearby_neuron	AGAACCCAGCGTGACA	3.03124e-11	4.22205e-11	6.02478e-11	4.81476e-10	9.90094e-11	0.972811	1.25563e-10	0.0271893	5.56767e-11	8.39126e-11
nearby_neuron	AGAATTATGGATTCGA	1.86167e-08	1.29869e-08	5.26023e-08	0.015256	1.11395e-08	0.853707	0.00765763	0.123379	9.01761e-09	4.51121e-08
nearby_neuron	AGATCGTGCATAAGAT	3.03993e-08	0.0384047	1.4578e-07	0.0832245	2.04703e-08	0.801476	0.0389069	0.0379872	2.42319e-08	3.76954e-08
nearby_neuron	AGCCCGCAACAAGCAG	1.32577e-09	6.77307e-10	2.13909e-09	0.0521023	2.08163e-09	0.794516	2.77718e-09	0.115622	8.89741e-10	0.03776
nearby_neuron	AGCCCTTGGACATCCC	1.72034e-06	0.000234251	6.65083e-07	0.00508753	6.47744e-07	0.910153	8.44152e-07	0.0845189	9.73377e-07	1.46087e-06
nearby_neuron	AGCGCTAGAGCGATGT	7.43271e-08	0.105085	0.083007	4.21051e-07	0.0263157	0.712281	2.184e-07	0.0733108	9.09021e-08	5.29124e-08
nearby_neuron	AGGCTTCCCGAAGAAG	6.95064e-09	0.0196342	2.51185e-09	0.00860803	0.00839454	0.680192	0.0262728	0.240305	5.80234e-10	0.0165935
nearby_neuron	AGGGTGCTCTCGAGGG	0.00541533	0.0216094	4.49267e-10	0.0148544	0.00702219	0.854675	0.0375417	0.0588822	2.72054e-10	2.74362e-10
nearby_neuron	AGTCAACACCACCATC	5.23366e-10	5.89166e-10	8.45864e-10	1.36494e-08	5.86737e-10	0.920063	7.84108e-10	0.0799369	8.34197e-10	1.8208e-09
nearby_neuron	ATATGTCTCCCTAGCC	0.0115117	3.31379e-09	1.73594e-08	0.0922779	4.1835e-09	0.724522	0.00232637	0.154632	2.13729e-08	0.0147309
nearby_neuron	ATCAGCCTCATGCTGC	1.97529e-08	1.46731e-08	3.03394e-08	9.86487e-08	0.0214406	0.825202	0.0213967	0.0840086	1.39017e-08	0.0479519
nearby_neuron	ATCATAGCCCTATGTA	7.65313e-10	1.24704e-09	2.09188e-09	0.00458804	0.00177084	0.841304	7.88903e-09	0.152337	7.8675e-10	4.7701e-09
nearby_neuron	ATCATGGACTACCGAC	7.13722e-08	4.30572e-08	9.0844e-08	0.0202113	3.56962e-07	0.91549	8.3164e-08	0.0642974	4.27011e-08	2.35752e-07
nearby_neuron	ATCCTACCTAAGCTCT	8.04821e-08	0.00301131	1.55067e-07	6.70585e-08	0.0127825	0.9088	1.61117e-07	0.0754043	1.07806e-07	1.61239e-06
nearby_neuron	ATTAGATTCCTCAGCA	1.77734e-09	8.40077e-10	2.10307e-09	0.00891727	7.23614e-10	0.960066	0.0226565	0.00514945	0.0032111	9.15769e-10
nearby_neuron	ATTGCGATCAGTAACT	1.21989e-07	5.26128e-08	0.0548927	0.0066362	0.0259855	0.650059	0.14658	0.115844	4.27074e-08	1.43923e-06
nearby_neuron	ATTTGTCTTGGGAGCT	1.46664e-09	4.56498e-09	5.05493e-09	1.72397e-08	1.1868e-09	0.946971	0.0329862	1.3003e-09	0.0150822	0.00496045
nearby_neuron	CAAGCGGCACATAATT	4.04354e-10	4.97754e-10	7.77849e-10	7.93062e-10	0.00480907	0.970338	0.0248524	7.40549e-09	1.13982e-09	1.67387e-09
nearby_neuron	CAATACGAGAGTCTGA	1.20684e-08	1.52335e-08	1.5359e-08	0.00756401	1.5421e-08	0.811218	3.67462e-08	0.181218	7.23698e-09	1.71655e-08
nearby_neuron	CAATATTCTTGACCTA	0.00054035	0.000263986	1.23258e-08	0.0149268	1.99116e-09	0.791868	0.0160886	0.176312	6.31724e-09	4.71313e-08
nearby_neuron	CACACAGCTTGCGCTC	2.64848e-10	2.45989e-10	8.95106e-10	0.0672829	5.83522e-10	0.849493	1.49981e-09	0.0832242	2.40846e-10	8.75961e-10
nearby_neuron	CACAGGGCCATATAGT	2.10865e-08	8.51476e-10	9.02134e-10	2.7285e-09	5.19647e-10	0.938758	0.00613699	0.0504671	5.97817e-10	0.00463764
nearby_neuron	CACCGTTAGGGATCAC	1.30526e-07	0.0554204	0.0142587	1.03684e-07	5.84877e-07	0.701645	0.0115918	0.217082	2.22513e-07	2.24535e-07
nearby_neuron	CACGAAAGTTAGTCCC	3.69325e-10	3.42297e-10	8.57828e-10	0.00587566	4.4406e-10	0.897039	1.62933e-09	0.0970856	4.11228e-10	5.26685e-10
nearby_neuron	CAGCTTAGTAGGTAGC	4.21866e-08	1.02536e-08	2.42254e-08	0.037684	1.00717e-08	0.723517	0.0303552	0.208443	8.9648e-09	9.88473e-08
nearby_neuron	CAGTCGAGGATGCAAT	1.49408e-08	1.90813e-08	2.99678e-08	0.00678783	1.36475e-08	0.920889	0.0212498	0.051073	9.5953e-09	1.33169e-08
nearby_neuron	CATCTAGTGAAGGGAA	0.00571929	3.45012e-08	5.92191e-08	0.00902611	5.914e-08	0.883412	0.0581812	0.043661	3.24826e-08	3.06166e-07
nearby_neuron	CATGTAAGAGACATTT	1.86384e-07	5.46351e-07	4.15658e-07	8.17371e-08	0.00479032	0.910153	0.0688727	0.00985332	0.00219204	0.00413713
nearby_neuron	CATGTCTCATTTATGG	6.15451e-08	0.00333437	0.064338	0.021983	7.44342e-08	0.735835	0.0514424	0.123067	4.40771e-08	3.79364e-08
nearby_neuron	CCACTGTTTGGATTAA	1.40636e-10	2.87357e-10	7.2568e-10	0.0134404	5.51502e-10	0.813087	0.13295	0.0355528	3.06351e-10	0.00496911
nearby_neuron	CCCAGTTAAGGCGCCG	9.47204e-09	0.0103756	5.09949e-08	0.00318739	0.0341623	0.924216	3.73208e-08	0.0280585	9.26304e-09	2.33327e-08
nearby_neuron	CCCTGCGCTACGCATA	3.81468e-08	0.0883912	0.0490186	1.44977e-08	2.16372e-08	0.50849	0.0495817	0.304518	1.14179e-08	2.15662e-08
nearby_neuron	CCGAGAAGTCGCATAA	0.00970087	0.0789609	7.08866e-08	0.00439712	4.09752e-08	0.847961	0.00887725	7.41569e-08	0.0501026	4.33399e-08
nearby_neuron	CGACACGCTCCGACAG	3.74646e-09	0.00387638	1.21075e-08	0.012743	2.64989e-08	0.931958	0.0448979	7.64901e-09	4.74496e-09	0.00652428
nearby_neuron	CGCCCAGCGTTTCACG	1.52485e-06	6.83433e-06	3.26461e-06	0.00996955	2.08202e-06	0.833721	2.76615e-06	0.156285	2.19172e-06	6.27315e-06
nearby_neuron	CGGAACGTAAACATAG	3.09869e-10	0.00071023	8.05377e-10	0.0209779	1.54226e-09	0.864897	1.91549e-09	0.096303	1.48305e-09	0.0171119
nearby_neuron	CGTCGTCCTTCGCGAA	7.95314e-08	1.39983e-08	2.29151e-08	1.12505e-08	1.34311e-06	0.976714	0.0210801	0.00220389	1.15505e-08	3.19499e-08
nearby_neuron	CGTTCAAGGAAACGGA	6.82419e-09	6.17249e-09	1.07124e-08	8.37698e-09	1.30839e-08	0.935958	2.69588e-08	0.0640424	5.56866e-09	2.36444e-08
nearby_neuron	CTACTCTAGGCCCGGC	1.07217e-08	2.05881e-08	1.89834e-08	3.94787e-08	0.00376945	0.729457	0.0317489	0.235025	1.75539e-08	3.95629e-08
nearby_neuron	CTAGCCGATGTTATGA	0.00408022	7.30264e-07	2.05187e-06	0.0529388	3.40779e-07	0.78992	4.0733e-06	0.153052	6.47942e-07	8.70462e-07
nearby_neuron	CTAGCTTAATGGTCCC	3.61121e-09	1.64214e-09	2.83192e-09	0.010469	2.6159e-09	0.737448	0.0442436	0.207839	1.74546e-09	1.54123e-09
nearby_neuron	CTGGGATACGCTACCC	0.00981653	2.86084e-08	0.0419577	0.0221553	1.04013e-08	0.879493	0.0465767	7.32103e-08	4.6116e-08	7.63746e-08
nearby_neuron	CTTGTTGCTGAGTCAA	2.91216e-09	0.00718735	4.24555e-09	0.0476675	0.00681097	0.906555	5.07266e-08	0.0239357	1.45253e-08	0.00784307
nearby_neuron	CTTTGCTGTCATGGAT	0.000971282	1.73952e-08	7.13575e-09	1.82731e-08	1.82134e-08	0.859549	0.0807246	0.0587546	1.83333e-09	2.08206e-08
nearby_neuron	GAAACCATGGTGCGCT	0.000561608	3.68446e-08	7.0269e-08	1.73361e-06	0.000531094	0.976622	0.0222828	1.4726e-07	4.48493e-08	6.71602e-07
nearby_neuron	GAACGCGGGTCACACG	4.6181e-08	0.000820411	2.47681e-08	0.007211	2.16488e-07	0.907491	0.000966836	0.0835106	1.9355e-08	3.52163e-08
nearby_neuron	GAAGTCTCCCTAGCGA	2.72092e-08	2.57748e-08	1.17718e-07	8.13861e-09	9.31353e-09	0.845833	0.0295028	0.0619576	0.00322698	0.059479
nearby_neuron	GAATAGCATTTAGGGT	2.95539e-07	1.70255e-07	3.21868e-07	0.0290524	1.48637e-07	0.791895	0.0369224	0.0764853	1.62958e-07	0.0656442
nearby_neuron	GACCAAACGTTGACTG	2.65892e-08	2.25951e-08	4.99843e-08	5.07731e-08	1.38338e-08	0.941297	3.31256e-08	0.0587023	9.44451e-08	1.87124e-08
nearby_neuron	GACGCCGTAAAGGCTA	2.27472e-06	6.27929e-07	6.03226e-07	0.00578621	0.000481649	0.992174	3.46694e-07	4.37847e-07	1.27613e-06	0.0015521
nearby_neuron	GACGCTTGCTTCTAAA	0.0033246	2.11748e-08	1.18706e-08	2.62956e-08	7.43836e-09	0.764115	1.8544e-08	0.23256	1.01077e-08	1.25312e-08
nearby_neuron	GACGGTCCTAGGGTGT	7.83413e-09	7.49316e-09	7.88458e-08	2.78229e-08	1.29497e-08	0.965074	9.05761e-08	0.0349262	9.07475e-09	1.10456e-08
nearby_neuron	GAGTATGCCCGCCTTG	9.19726e-09	1.08417e-07	5.33121e-08	0.00625219	0.0445028	0.773299	5.20282e-08	0.175946	1.19911e-08	6.47199e-08
nearby_neuron	GATGCTACCTTCGATG	4.23561e-09	1.21378e-09	1.83149e-09	0.0245249	1.16603e-09	0.881291	2.78972e-09	0.0767043	0.0121196	0.00535987
nearby_neuron	GATGTTCAATCCACGA	2.42099e-08	1.30356e-08	6.19984e-08	0.0426342	0.0229971	0.893397	1.30994e-07	0.0409709	3.57178e-08	1.75297e-08
nearby_neuron	GCAAACCCTACATTAT	0.000612578	1.40004e-09	0.00760185	1.87157e-10	8.92093e-11	0.863898	0.117953	0.00993532	1.0732e-09	1.81693e-09
nearby_neuron	GCAAATATTACGCTTT	1.46474e-09	1.3719e-09	2.47873e-09	2.35223e-09	2.23816e-09	0.933019	9.83944e-09	0.0669812	1.17309e-09	2.50248e-09
nearby_neuron	GCACGTGGTTTACTTA	3.2512e-09	2.66647e-09	1.06762e-08	2.36587e-08	0.0474638	0.861525	2.6513e-08	0.0910113	4.22831e-09	1.57055e-08
nearby_neuron	GCCCGCGCGTAAACGG	9.53383e-05	4.86679e-08	6.60727e-08	0.0169042	5.32488e-08	0.749004	9.60561e-08	0.233996	3.51197e-08	1.03981e-07
nearby_neuron	GCCGCTTGTGAGAAAC	0.00136915	1.31687e-10	2.72895e-10	1.20376e-10	0.00535598	0.894793	6.53282e-10	0.0984818	2.0011e-10	2.7614e-10
nearby_neuron	GCGGCTCTGACGTACC	5.74312e-08	0.000427798	2.01715e-08	0.00449246	1.32116e-08	0.847505	1.12892e-07	0.131708	1.42681e-08	0.0158668
nearby_neuron	GCTAGGCACCACGGAG	5.25667e-09	2.67513e-09	4.29701e-09	8.22409e-09	1.85795e-08	0.962463	0.0158617	0.0216748	1.33919e-08	4.18256e-09
nearby_neuron	GGCCCAGCTGGTTTGC	1.20752e-07	6.31337e-07	0.00177277	0.033189	2.5015e-07	0.858449	1.46098e-06	0.0756978	0.0308878	6.74377e-07
nearby_neuron	GGGAGTTAATGAGGCG	4.43843e-07	1.18707e-07	5.12045e-08	2.93786e-08	2.24042e-08	0.999999	3.87356e-08	2.86445e-07	5.64962e-08	3.04491e-08
nearby_neuron	GGGATGGTCGTAACCG	2.19259e-08	1.49875e-08	3.12702e-08	3.43935e-08	2.78571e-08	0.939817	0.0206212	1.25069e-07	1.99511e-08	0.0395619
nearby_neuron	GGGATTTACCGCACCT	1.03898e-08	2.92257e-08	4.16874e-08	0.0312274	1.68111e-08	0.870325	0.0466772	0.0517706	8.4437e-09	2.77291e-08
nearby_neuron	GGGCGGGTTCCCTACG	2.78182e-09	0.0198414	6.92139e-08	0.00543815	1.47015e-08	0.732809	0.0554829	0.186429	6.39732e-09	6.84482e-09
nearby_neuron	GGTCGGTCGTCCACAG	1.07925e-09	2.20824e-09	9.76649e-10	1.20051e-09	0.00408477	0.995915	4.07737e-09	3.57687e-08	8.63217e-10	1.51285e-09
nearby_neuron	GGTCTCCGTCCAGGTT	2.15662e-08	0.00305757	5.68419e-08	5.76814e-08	0.0501488	0.761614	0.0448106	0.140369	2.66091e-08	4.9612e-08
nearby_neuron	GTAATAAAGGGCTCCC	0.0073829	8.40509e-08	1.49267e-07	0.0280202	0.0111002	0.6723	0.104048	0.177149	7.49827e-08	1.80324e-07
nearby_neuron	GTCAACCAGGCCTATA	2.95977e-09	1.8533e-09	2.92936e-09	0.00884429	5.06612e-09	0.906217	6.10603e-09	0.0849385	1.87939e-09	6.55378e-09
nearby_neuron	GTCAGAATAGTCTATG	6.95758e-10	8.19364e-10	3.48377e-09	4.78002e-10	0.0292418	0.759752	4.78524e-09	0.211007	1.78627e-09	2.94496e-09
nearby_neuron	GTGAACTCCCATTCGA	5.25032e-10	9.59381e-10	1.84959e-09	0.0102036	1.55442e-09	0.837559	0.0885876	0.0636499	7.33108e-10	9.72747e-10
nearby_neuron	GTGACCGCACACTACG	1.07156e-08	9.33982e-09	1.08314e-07	1.00566e-08	1.72019e-08	0.974478	4.89916e-08	0.0255222	2.90815e-08	1.53861e-08
nearby_neuron	GTGAGCGTGCTGCACT	2.22969e-08	0.0151151	2.5408e-07	0.0182956	0.019034	0.538483	0.0684013	0.336351	0.00431944	2.08689e-07
nearby_neuron	GTGAGGACACTTAAGG	5.99587e-09	1.45158e-09	1.946e-09	0.0079763	1.43749e-09	0.904215	3.56735e-09	0.0878082	1.10802e-09	1.79589e-09
nearby_neuron	GTGATTCGCCGCTCAA	1.08845e-08	7.73593e-09	1.77454e-08	5.64475e-09	1.41532e-08	1	5.98152e-08	2.56712e-08	1.11816e-08	1.75084e-08
nearby_neuron	GTTCCCGTAAACATAT	1.83334e-10	2.0357e-10	1.95093e-09	1.02476e-10	0.024974	0.89912	0.0335665	0.04234	5.75536e-10	3.31981e-10
nearby_neuron	GTTTGGCCCAAGTTAT	1.06621e-08	0.0264796	1.15334e-07	0.0092801	0.0416313	0.635803	0.0340328	0.223193	0.0295801	6.69127e-09
nearby_neuron	GTTTGGTGATCGGTGC	1.12249e-06	0.00286685	1.95242e-06	0.0157582	2.08131e-07	0.709449	6.53704e-07	0.237822	0.0340994	7.39866e-07
nearby_neuron	TAAAGACAACCCTTTA	1.42618e-07	5.04764e-09	1.16369e-08	0.0557917	0.00917303	0.883006	3.68943e-08	0.0520295	6.18207e-09	1.75863e-08
nearby_neuron	TAAGGCTGAATCCCTC	4.3516e-08	9.35846e-09	7.37189e-08	0.0823297	6.31901e-09	0.638384	0.0882218	0.162957	5.83993e-09	0.0281074
nearby_neuron	TACCATGTATTGATTT	5.01414e-09	3.337e-09	1.07372e-08	0.010343	7.53836e-09	0.704304	2.76756e-08	0.284141	6.88234e-09	0.00121188
nearby_neuron	TAGCGTCCGGTGTGGT	9.81304e-08	7.56022e-08	4.28206e-07	2.4219e-07	2.07588e-07	0.871816	2.05859e-06	0.123268	0.00491019	3.15004e-06
nearby_neuron	TATCCTATCAACTGGT	3.25529e-08	3.41085e-08	1.02714e-07	0.0180637	3.15757e-08	0.848352	0.010969	0.10963	0.000932235	0.0120529
nearby_neuron	TATGATCTTCTCTTTA	5.09242e-08	6.86523e-08	8.88137e-08	1.81228e-07	9.07132e-08	0.876359	0.0312584	0.0923816	4.83399e-08	2.20578e-07
nearby_neuron	TATGGCCCGGCCTCGC	0.00328874	5.29246e-09	1.50174e-08	3.90516e-09	1.03614e-08	0.942394	5.8428e-07	0.0543169	7.77445e-09	2.91167e-08
nearby_neuron	TATGTAAAGTGCTTAA	2.12645e-09	1.08194e-09	2.01308e-09	0.0450284	9.60235e-10	0.531929	1.39134e-09	0.423043	8.00677e-10	8.17603e-09
nearby_neuron	TCAAACTTAGATTGTT	0.00340409	9.47949e-08	0.00816497	0.0568161	0.00979375	0.717287	0.123701	0.0362824	0.013396	0.0311546
nearby_neuron	TCAGTAGGGACTATAA	0.0105548	4.41949e-09	2.74251e-08	8.02903e-08	0.00191824	0.853746	9.35643e-08	0.133781	4.7248e-09	1.07483e-08
nearby_neuron	TCCCTGGCTCGCTGGA	1.17142e-08	9.17245e-09	5.88895e-09	0.0259578	0.00602314	0.818945	2.34223e-06	0.130305	3.80158e-09	0.0187664
nearby_neuron	TCCGCCTGTCTACAAG	1.10745e-09	8.2778e-10	5.89462e-10	6.51994e-10	6.04741e-10	0.946835	1.31121e-09	0.053165	3.43342e-10	6.90181e-10
nearby_neuron	TCCTATCATAGGTAAC	0.00494199	8.90111e-08	1.38839e-07	0.0131536	1.4956e-07	0.807681	0.0499406	0.124282	1.22312e-07	2.67253e-07
nearby_neuron	TCCTGCGTTGATACTC	5.78056e-09	0.0118856	1.20437e-08	0.0118457	1.16568e-08	0.87607	0.0508486	0.0391053	0.00311716	0.0071279
nearby_neuron	TCGCGTCCAGAAGGTC	3.54937e-09	3.01358e-09	2.33984e-09	0.0298548	1.98934e-09	0.78406	9.91237e-09	0.186086	1.34648e-09	3.02969e-09
nearby_neuron	TCGGGAACGTGCCTAG	2.52056e-09	2.49221e-09	6.58226e-09	0.00416198	1.21218e-07	0.849094	0.0564312	0.0903128	4.7854e-09	8.46854e-08
nearby_neuron	TCGTGTTCGACCACAA	8.13427e-08	0.000814479	7.09603e-08	3.87174e-07	9.72038e-08	0.804785	0.0219967	0.172403	9.53141e-08	1.20653e-07
nearby_neuron	TCTCGACGTATCGCCG	1.19316e-09	1.42101e-09	6.76552e-09	0.0196173	0.0717475	0.845035	5.2177e-09	0.0636005	1.50432e-09	3.49186e-09
nearby_neuron	TCTCTCGCCGCACATA	1.91706e-07	2.74518e-07	2.51268e-07	2.17414e-07	2.27768e-07	0.870497	0.0144886	0.0946227	1.00175e-07	0.0203907
nearby_neuron	TCTGATCGGGTGCTAG	1.01863e-09	1.11212e-09	4.34633e-09	4.11697e-09	1.2204e-09	0.947387	0.0526134	1.44442e-08	8.9707e-10	3.12472e-09
nearby_neuron	TCTTACTTATGCCTCT	2.39071e-07	6.04661e-08	0.0255757	1.54782e-08	0.0155237	0.747836	3.10634e-07	0.175405	0.0356593	7.3889e-08
nearby_neuron	TCTTCCCATGGGCACA	6.30056e-09	1.30557e-08	1.05137e-08	0.059569	9.6597e-09	0.690353	0.0493783	0.161896	5.42237e-09	0.0388032
nearby_neuron	TCTTTAAGACTATGAA	1.22885e-10	1.46511e-10	1.68445e-10	0.0619836	1.85618e-08	0.854719	7.35877e-10	0.0832977	8.12396e-11	6.03339e-10
nearby_neuron	TGACAACGCATGTCGC	9.21318e-09	1.83751e-08	0.00547359	0.00856161	9.67365e-09	0.782392	0.108849	0.0867415	4.37062e-08	0.0079826
nearby_neuron	TGATGGCTGTTTCTGA	3.53538e-09	6.07524e-09	0.048415	0.0593972	1.089e-08	0.872811	0.0193773	1.47395e-08	7.18482e-09	5.37513e-09
nearby_neuron	TGCAATCTAACACGGT	5.08562e-08	1.09434e-08	4.8147e-08	9.28768e-09	1.85407e-08	0.999999	1.68603e-08	1.06599e-06	7.84001e-08	3.16079e-08
nearby_neuron	TGCCAATGGGTACTCT	2.45643e-09	3.27791e-09	3.8507e-09	0.00830038	3.69045e-09	0.940194	0.0117254	0.0397806	2.05645e-09	1.10913e-08
nearby_neuron	TGCCTTGGCCAGGCAA	6.0928e-08	1.25248e-08	2.18206e-07	0.0441983	2.54648e-08	0.899541	2.89674e-07	0.0562605	1.00655e-08	4.73732e-08
nearby_neuron	TGGGTGTAATAGATTT	0.00339051	0.033355	1.59795e-08	0.013437	0.00847992	0.810688	3.25848e-09	0.117541	0.0131087	5.29785e-07
nearby_neuron	TGTACCTACACGAGGG	2.605e-08	3.96396e-09	7.88505e-09	1.47941e-08	0.0453197	0.924821	2.3758e-08	0.0298595	4.0565e-09	2.77504e-08
nearby_neuron	TGTAGCCAATTCCGTT	2.46076e-07	4.14803e-07	0.00628851	8.45226e-06	0.0125102	0.957748	1.22947e-06	0.00901642	6.85333e-07	0.0144263
nearby_neuron	TGTTCTTCCATTGACT	1.66708e-09	2.918e-09	5.88848e-09	0.0492534	4.8879e-09	0.900435	4.42141e-09	0.0503114	2.37669e-09	4.5703e-09
nearby_neuron	TTACTCCGGCCGGGAA	5.46254e-10	0.0241376	0.0537462	0.0502142	5.43305e-08	0.832237	0.00772365	0.02976	1.7916e-09	0.00218143
nearby_neuron	TTAGAATAAGGGTCGG	2.71065e-09	6.77495e-10	3.1239e-09	0.000602725	1.51253e-09	0.867952	0.0752444	0.0562012	6.32835e-10	1.03977e-09
nearby_neuron	TTAGCTAATACGATCT	6.19878e-08	1.98379e-07	7.68591e-08	0.0075201	1.39861e-07	0.891788	0.0358126	0.0648781	5.28305e-08	1.36315e-07
nearby_neuron	TTAGCTGATTTGCCGT	3.8301e-09	3.88836e-09	6.57467e-09	0.0423472	0.0126438	0.788549	0.039448	0.117012	3.39836e-09	3.53152e-08
nearby_neuron	TTATGATCTTAACGAA	0.00612124	0.0101579	1.57324e-07	0.0708873	1.75531e-08	0.809401	2.04481e-07	0.100386	3.28637e-08	0.00304639
nearby_neuron	TTCGCTAGGAAGTTGT	5.89804e-09	3.52934e-09	9.70196e-09	4.46969e-09	8.9691e-09	0.883169	0.0595905	0.0572402	8.21732e-09	7.34278e-09
nearby_neuron	TTCGGTGGAGACGCCC	1.55908e-07	7.46948e-07	3.18255e-07	0.00302216	2.62475e-07	0.808119	0.0986968	0.0901601	1.2025e-07	4.43859e-07
nearby_neuron	TTCGTACTCCAGAACG	3.64243e-09	0.0227059	2.11037e-08	0.00132291	1.11532e-08	0.885508	0.0114434	0.0790196	6.9402e-09	1.10183e-08
nearby_neuron	TTCTAACCGAAGCTTA	8.90603e-08	1.81602e-07	3.01762e-07	0.0412764	1.44977e-07	0.851414	0.0284341	0.0788744	9.87948e-08	5.37472e-07
nearby_neuron	TTGAGTCCCGCTGCTG	2.27457e-08	5.81006e-09	9.03878e-09	0.00506541	1.84986e-08	0.919608	0.0605908	0.0147362	7.90829e-09	1.26336e-08
nearby_neuron	TTGATTAGCTGTTTCT	0.0294036	1.74977e-07	0.0684133	1.00355e-07	0.170083	0.538742	0.0415399	0.151816	8.46596e-07	1.23928e-06
nearby_neuron	TTGCGTCGGCCAACCG	1.20559e-08	1.05179e-08	2.69216e-08	0.00577807	0.00201282	0.742299	0.0753055	0.174603	8.89617e-09	2.19848e-06
nearby_neuron	TTGGACCTATAACAGT	3.70911e-09	6.51049e-08	1.06732e-08	0.0173482	1.59146e-08	0.770092	0.12972	0.0828396	4.17413e-09	3.23562e-08
nearby_neuron	AAAGTTGACTCCCGTA	2.17214e-08	3.47824e-08	1.76994e-08	2.20402e-08	1.7609e-08	0.987816	0.0121836	1.95944e-07	1.09926e-08	2.12234e-08
nearby_neuron	AAATGATTCGATCAGC	3.3925e-07	4.21995e-08	9.14298e-08	0.0431924	7.28682e-08	0.86072	0.0658278	0.030259	3.76936e-08	2.31371e-07
nearby_neuron	AACCGAGCTTGGTCAT	3.16713e-08	1.01908e-08	1.8673e-08	2.51945e-08	8.38257e-09	0.985389	3.52409e-08	0.014611	9.51181e-09	2.8128e-08
nearby_neuron	AACGTCATCCGGCTTG	1.45109e-08	1.40669e-08	1.82194e-08	0.0317763	1.32304e-08	0.822601	3.11455e-08	0.145623	1.99585e-08	3.87197e-08
nearby_neuron	AAGAGATGAATCGGTA	2.03409e-08	0.0323467	8.5426e-09	2.03377e-09	9.18738e-09	0.667464	0.0556857	0.244502	1.58658e-08	9.94364e-07
nearby_neuron	AATCTATGCCGGAGCC	2.01223e-08	0.104938	0.0883932	1.52214e-07	0.00847099	0.559871	6.31743e-08	0.0404781	0.173559	0.024289
nearby_neuron	ACAATTTGAGCAGTGG	0.00501321	2.32432e-08	4.68327e-08	6.16065e-08	2.62706e-08	0.971001	3.81767e-07	0.0239854	2.35907e-08	8.5673e-08
nearby_neuron	ACACCTTAAGTAGGGC	2.98518e-09	5.6885e-08	6.83746e-09	1.0565e-09	3.33167e-09	0.825543	0.0486238	0.125833	2.36216e-09	2.71018e-09
nearby_neuron	ACCCAACGCCCGTGGC	1.58635e-08	1.24704e-07	4.67264e-08	1.06823e-07	1.76953e-08	1	3.72398e-08	7.28444e-08	1.67007e-08	5.11778e-08
nearby_neuron	ACTGTACGATACACAT	1.02201e-08	4.58158e-09	0.137218	2.95657e-08	0.0222458	0.765729	0.0396272	0.0351793	9.8217e-09	1.48319e-08
nearby_neuron	ACTTATTTATGTGCCA	5.55217e-08	0.0279944	0.075168	4.06989e-08	2.67131e-07	0.801982	0.0429738	0.0169068	0.0349746	3.6271e-08
nearby_neuron	AGCCCTTCTAATCCGA	5.17242e-08	2.71896e-08	8.38249e-08	7.01242e-08	5.3865e-08	0.902255	2.09728e-07	0.0977446	3.93499e-08	1.31045e-07
nearby_neuron	AGGCTATGGTTAGCTT	5.6814e-08	2.00393e-08	2.31912e-08	7.60041e-08	1.99633e-08	0.999999	1.18357e-07	1.4918e-07	1.87596e-08	5.80228e-08
nearby_neuron	AGTACGGGCACCTGGC	3.97143e-10	2.11971e-10	4.63227e-10	0.010348	1.90824e-10	0.987831	4.16886e-10	0.0018214	1.8083e-10	5.74244e-10
nearby_neuron	AGTCCATTGGCTGATG	2.23112e-10	1.1505e-10	3.42478e-10	0.0141998	1.30677e-10	0.843253	0.0151769	0.127371	1.06391e-10	2.10593e-10
nearby_neuron	AGTGCTTGCACGAATA	2.59795e-10	4.11086e-10	4.18437e-10	1.63496e-09	3.37406e-10	0.955799	0.00951621	0.0297778	2.81196e-10	0.00490749
nearby_neuron	AGTGGCGTCTGAAGGT	6.76703e-10	6.26052e-10	1.08542e-09	4.07401e-10	1.66315e-09	0.901752	0.0982476	2.25145e-09	9.57132e-10	3.38709e-09
nearby_neuron	AGTTAAACACTTGCGA	0.0195506	1.06225e-07	1.76152e-07	0.0114277	6.94356e-08	0.796527	1.35401e-06	0.158028	9.31632e-08	0.0144644
nearby_neuron	ATACGTTATGCACGGA	3.8944e-08	3.08733e-08	5.75157e-08	6.75349e-08	6.85634e-08	0.849718	1.47164e-07	0.14839	3.62974e-08	0.00189206
nearby_neuron	ATCACGTGCTAATTAA	8.05528e-08	0.0586829	3.25608e-08	1.29097e-08	2.05485e-08	0.86388	0.0261181	0.0423681	0.0089504	5.84665e-08
nearby_neuron	ATCATCCAATATTTGT	1.3105e-08	0.00459717	3.58976e-08	0.0244805	1.51135e-08	0.790613	0.0612406	0.119069	1.77167e-08	1.63501e-08
nearby_neuron	ATGGTATTGGGAACCG	8.59514e-08	7.29861e-09	1.45113e-08	0.00293786	8.77484e-09	0.843999	0.0398137	0.113249	1.14676e-08	3.34862e-08
nearby_neuron	ATGTAAGGCTGCTCTT	1.12528e-07	0.00486253	2.41561e-07	0.0288719	1.07488e-06	0.801219	0.0895059	0.0326321	1.94245e-07	0.0429073
nearby_neuron	ATGTCATAATAAACGA	3.26456e-09	6.34405e-09	5.2091e-09	8.11042e-09	3.97009e-09	0.859844	0.0337065	0.106449	8.74494e-09	1.07591e-08
nearby_neuron	ATTAATGAACCAGTCG	1.34842e-10	1.24343e-10	1.27374e-09	0.0377675	1.49856e-10	0.884981	9.72738e-10	0.0772514	1.45318e-10	1.9255e-10
nearby_neuron	ATTATCGGAATGTACG	0.00196303	2.09881e-09	4.35288e-09	0.0176787	2.37243e-09	0.918957	1.11984e-08	0.0614016	6.16635e-09	1.47204e-08
nearby_neuron	CACACGCGCTGTCTTA	1.46911e-08	6.91941e-08	0.0991587	0.0234597	2.92477e-07	0.809513	8.89253e-08	0.067868	3.57058e-08	3.57107e-08
nearby_neuron	CACAGGGCCGTTGTCA	1.15168e-08	8.54404e-09	7.03123e-09	0.00317585	4.23663e-09	0.936691	7.53367e-09	0.0601329	7.44535e-09	1.33893e-08
nearby_neuron	CACGCAGCGAGGCTTT	0.0107493	2.93639e-09	0.0132646	0.0527751	9.84826e-10	0.746706	2.39359e-09	0.176504	3.56401e-09	2.29792e-07
nearby_neuron	CACGTCAATCAATGGA	0.000932606	3.73064e-11	8.33734e-11	5.17657e-11	4.94189e-11	0.878991	1.85432e-09	0.120076	5.26491e-11	1.02591e-10
nearby_neuron	CACTCAAGAGCTATGG	1.82894e-06	7.7762e-07	0.05866	2.09262e-06	6.58407e-07	0.855543	2.157e-06	0.0857882	5.89367e-07	8.34331e-07
nearby_neuron	CAGAGCATGAGCTTGC	4.24605e-10	0.043153	7.45557e-10	4.65058e-10	3.26781e-10	0.938574	1.13184e-09	0.0182731	1.1454e-09	6.3536e-10
nearby_neuron	CAGGACAGCTGCCCTT	0.000733925	5.13432e-08	6.61461e-08	1.81215e-07	6.38105e-08	0.999265	8.57192e-08	1.80763e-07	3.33479e-08	1.26877e-07
nearby_neuron	CATATACTACTGATAA	5.23228e-08	1.01955e-09	3.15725e-09	0.00375755	1.80591e-09	0.947367	1.36117e-08	0.0458646	1.80447e-09	0.00301113
nearby_neuron	CATTACGTCGGCCCGT	3.24779e-08	1.95757e-09	2.30093e-09	0.0100589	8.40355e-09	0.940136	3.68839e-09	0.0498051	1.09637e-09	2.38905e-09
nearby_neuron	CCATTAGCGATAATCC	0.000785494	1.87168e-09	0.202126	1.16434e-08	2.64943e-09	0.766097	2.37573e-09	7.00446e-09	1.54788e-09	0.0309923
nearby_neuron	CCCAATGAGATTTGCA	7.57522e-07	0.0368957	2.84992e-07	6.00804e-08	0.0289122	0.913951	5.43197e-07	0.000707046	9.78774e-07	0.0195316
nearby_neuron	CCCGGGTCGTTCAGGG	5.51615e-10	0.0285217	9.57449e-10	3.79226e-10	5.79272e-10	0.967761	7.79206e-10	0.00371737	1.42347e-09	6.20917e-10
nearby_neuron	CCCTGAAATGAGTTGA	1.04191e-09	4.65544e-10	5.10308e-09	0.0272922	5.48586e-10	0.900329	0.0126469	0.0597319	9.17548e-09	1.37578e-08
nearby_neuron	CCGCACAAAGACCAAC	5.85486e-09	0.0307175	8.3669e-09	2.96691e-08	3.43035e-09	0.920491	9.14319e-09	0.0487918	1.22816e-08	7.52791e-09
nearby_neuron	CCGCACGTGACCTCGG	1.76629e-09	1.69415e-09	4.7883e-09	1.53959e-09	2.01363e-09	0.712134	1.39901e-08	0.287866	2.07015e-09	2.65255e-09
nearby_neuron	CCGCTATCAGCACCAG	1.55622e-07	5.85695e-08	2.39077e-07	7.92954e-08	1.09756e-07	0.971364	0.0267847	3.19015e-07	7.41831e-08	0.00185028
nearby_neuron	CCTATGAAGTGGTGCC	8.38347e-09	6.29151e-09	1.02297e-08	1.49219e-07	0.00027572	0.971854	2.5245e-08	0.0278703	6.53705e-09	1.64985e-08
nearby_neuron	CCTATGGGTTACCGTC	2.00157e-09	1.09782e-09	2.4253e-09	1.07023e-08	9.44311e-10	0.909722	5.18901e-09	0.0890739	1.19399e-09	0.0012038
nearby_neuron	CCTCTAATCTGCCAAG	3.63916e-08	3.24863e-08	6.54894e-08	0.00648097	0.0498166	0.817761	0.0685668	0.0573748	1.52347e-08	3.21907e-08
nearby_neuron	CCTGTAAGACATGATA	0.000520852	3.94761e-08	9.19525e-08	3.54875e-08	0.000360417	0.925094	0.0331681	0.0348177	3.98234e-08	0.00603859
nearby_neuron	CGAACAGTATGGGCGT	8.17299e-09	2.9207e-09	4.89676e-09	0.01371	4.72535e-09	0.862197	0.0215473	0.0953037	5.90367e-09	0.00724238
nearby_neuron	CGAAGCTATAAATTCA	5.18727e-08	4.2115e-08	1.01198e-07	0.0272612	3.95651e-08	0.972735	2.0326e-07	2.69423e-06	1.59598e-07	1.09207e-07
nearby_neuron	CGAGGATCGGGAACGA	0.000431693	9.69497e-09	1.57854e-08	6.52938e-08	1.40225e-08	0.884484	6.29394e-08	0.115084	9.44126e-09	3.43351e-08
nearby_neuron	CGAGGCTAAATATGGC	0.0020314	0.0669294	0.0616202	2.8306e-08	1.47113e-09	0.699528	0.0420001	0.12789	1.41868e-07	2.83738e-09
nearby_neuron	CGCCATCCGATTATGA	1.43017e-07	1.96817e-08	3.53277e-08	8.63136e-08	1.98979e-08	0.909228	5.59754e-08	0.0907712	1.83634e-08	3.19192e-08
nearby_neuron	CGCGCCCGACTTAATA	3.527e-10	1.4376e-10	2.94805e-10	5.99631e-09	1.8349e-10	0.999174	6.3694e-10	0.000825516	2.28323e-10	3.57456e-10
nearby_neuron	CGCGGCTCAACTTGAA	3.02846e-08	2.96296e-07	8.0555e-08	7.78644e-08	4.05749e-08	0.98967	1.13382e-07	0.010329	5.31425e-08	5.26986e-08
nearby_neuron	CGCGGTAAGTCTAGCT	7.05489e-08	0.0512033	0.0498803	0.034857	0.00347834	0.734319	4.63831e-07	0.098432	1.31514e-08	0.0278293
nearby_neuron	CGCTGGTGACTACCCT	2.94115e-08	4.07213e-08	1.27798e-07	0.0219101	0.0688913	0.811977	1.12649e-07	0.0653061	3.17503e-08	0.0319151
nearby_neuron	CGCTTTCTTGCATTCG	3.71488e-10	1.89097e-10	3.73851e-10	5.95265e-10	1.82365e-10	1	4.66982e-10	4.82247e-10	3.08763e-10	3.66555e-10
nearby_neuron	CGGCCCAGGTATATCC	1.39164e-09	1.63509e-09	2.37678e-09	2.98471e-09	7.53153e-09	0.881058	4.72396e-08	0.118942	1.3559e-09	2.39691e-09
nearby_neuron	CGGGAATATAGTATAC	3.64544e-07	2.41087e-08	4.79448e-08	3.58298e-08	5.52585e-08	0.962488	0.0324492	2.84243e-07	3.94698e-08	0.00506236
nearby_neuron	CGGTGCGCGTTGGTCC	4.87673e-09	3.84496e-09	7.24865e-09	1.36913e-08	6.29805e-09	0.960908	2.64133e-08	0.0390918	4.58488e-09	6.50874e-09
nearby_neuron	CGTTGTCGGCAATTGA	2.98146e-07	3.10211e-08	4.28975e-08	0.00170104	6.31458e-08	0.8077	1.31701e-07	0.190598	2.43371e-08	4.66517e-07
nearby_neuron	CTAGCCACAGGCGAGC	8.85449e-07	2.05228e-07	2.76179e-07	1.07816e-07	0.0141588	0.845285	0.0544488	0.0861058	6.71411e-08	1.09124e-07
nearby_neuron	CTAGCCGATGTTATGA	1.32206e-08	2.96674e-08	3.07586e-08	0.0732001	0.0224776	0.820843	1.22969e-08	0.036228	0.0472511	2.23464e-08
nearby_neuron	CTCGCACCTATATAGT	1.822e-07	2.48263e-07	2.79009e-07	0.0222295	1.25908e-07	0.921315	8.62077e-07	0.056453	1.43369e-07	2.99094e-07
nearby_neuron	CTGAATTTATTGCCAG	4.31382e-09	0.0143369	8.7263e-09	0.0371369	7.62268e-09	0.749639	2.73356e-08	0.198888	8.51134e-09	3.57692e-09
nearby_neuron	CTGCGATTTCGAGATT	0.0103424	1.12152e-08	3.58333e-08	7.43541e-08	2.91431e-08	0.98412	0.00553678	8.67787e-08	1.19358e-08	1.84795e-07
nearby_neuron	CTGCGTTACGATATAA	1.30406e-08	2.51956e-09	4.4007e-09	3.28914e-09	2.69371e-09	1	5.60349e-09	1.80871e-08	1.80442e-08	4.03277e-09
nearby_neuron	CTTACATAGATTTCTT	3.12662e-08	2.37586e-08	2.90691e-08	7.72308e-08	2.28042e-08	0.92769	5.84158e-08	0.0723097	2.49661e-08	4.70071e-08
nearby_neuron	GAAAGTGACTAACTGC	3.11357e-09	4.97084e-10	1.3742e-09	3.69926e-10	7.07802e-10	0.887014	0.0160359	0.0969502	6.35698e-10	1.57226e-09
nearby_neuron	GAAGCCTGCACATTCC	1.97752e-09	7.43304e-10	1.51423e-09	4.2123e-09	2.87236e-09	0.921011	2.6567e-09	0.0789889	9.50311e-10	2.25014e-09
nearby_neuron	GAATAGCATTTAGGGT	9.1202e-09	8.76796e-09	1.86454e-08	0.000767942	0.0332993	0.925594	7.01492e-08	0.0403389	1.63975e-08	1.86032e-08
nearby_neuron	GAATGTGGTCCGGATT	0.0044559	1.47459e-08	3.47538e-08	2.29893e-08	1.91848e-08	0.942996	1.55563e-07	0.0525482	1.34225e-08	8.0563e-08
nearby_neuron	GACAAACATATGCAGG	5.0607e-08	1.89245e-08	3.4602e-08	2.97788e-07	2.09201e-08	0.965509	0.0127118	0.0217784	1.77838e-08	1.13407e-07
nearby_neuron	GACAGAGGTCTTCAGT	3.57271e-10	1.68458e-10	2.31459e-10	1.0612e-09	1.96655e-10	0.899856	2.99718e-10	0.100144	1.40926e-10	4.24592e-10
nearby_neuron	GACAGCCAGACCTGAC	4.73026e-07	1.28797e-07	1.84434e-07	2.08789e-07	3.90241e-07	0.932252	8.17261e-07	0.0677453	1.03596e-07	4.79912e-07
nearby_neuron	GACCGTGCTGACGGTG	2.77598e-09	1.33601e-09	2.80877e-09	8.44339e-07	2.21587e-09	0.958032	7.64721e-09	0.0419676	1.83277e-09	3.32031e-09
nearby_neuron	GAGCTAAGGGCATATC	3.39392e-10	4.4347e-10	5.51021e-09	0.02896	4.7518e-10	0.862297	0.01326	0.0954834	6.80407e-10	1.56691e-09
nearby_neuron	GAGTAGATACTAGTTG	3.37453e-09	3.53856e-09	7.42286e-09	0.025709	2.5633e-09	0.839019	2.95874e-08	0.135272	7.4337e-09	2.71266e-08
nearby_neuron	GATATGCGGTAGCCAA	5.63439e-09	2.56593e-09	4.14463e-09	0.0225419	2.69197e-09	0.932436	7.23419e-09	0.0450226	2.68565e-09	4.98296e-09
nearby_neuron	GATCCGAATATAAGTG	2.97788e-10	3.11463e-10	6.3961e-10	8.89427e-10	3.82246e-10	0.955723	1.16703e-09	0.0442765	3.25955e-10	9.26035e-10
nearby_neuron	GATCGTGACTGATATC	1.03915e-09	9.92527e-10	3.1269e-09	2.37627e-09	1.15138e-09	0.951131	6.19037e-09	0.0488688	2.07793e-09	1.50405e-09
nearby_neuron	GCAGATTAGGGATATC	4.88132e-08	5.76528e-08	1.42664e-07	9.62787e-08	1.06792e-06	0.999997	6.35041e-07	4.02805e-07	6.80423e-08	2.19502e-07
nearby_neuron	GCAGCACACAGCCCAG	5.27955e-08	2.50891e-08	5.56955e-08	2.84075e-07	5.4064e-08	0.938397	1.18986e-06	0.0604908	4.14761e-08	0.00111096
nearby_neuron	GCATTTCCAAGGCTCC	0.0357422	0.0434011	0.00160903	1.44396e-07	4.56956e-08	0.822418	0.0968295	1.61497e-07	5.68746e-08	8.03776e-08
nearby_neuron	GCCATCGATGCTGCAT	2.86134e-08	1.71973e-06	1.04425e-07	0.00710023	0.0118684	0.824351	0.0183955	0.0793835	0.0379918	0.0209074
nearby_neuron	GCCCGTAATACCTTCT	6.58521e-07	0.0845284	0.0705493	0.00203424	7.7315e-09	0.814269	3.13563e-08	0.0259237	0.00269472	2.93736e-08
nearby_neuron	GCGGCTCTGACGTACC	7.4236e-09	3.11515e-09	1.45337e-08	0.00673727	3.67125e-09	0.895131	0.0130701	0.085062	3.31753e-09	4.6076e-09
nearby_neuron	GCGTTCGGAGACCGGG	0.000861178	2.00169e-08	3.15764e-08	0.00539022	2.5523e-08	0.987991	5.92068e-08	3.09223e-07	2.29414e-08	0.00575709
nearby_neuron	GCTAACTGAAGTCTGA	1.57854e-09	1.98274e-10	4.06473e-10	0.00613312	2.56536e-10	0.832565	7.55087e-10	0.161302	2.38653e-10	5.22061e-10
nearby_neuron	GCTCAATGTAATACCG	2.68935e-08	2.13332e-08	3.65044e-08	0.0015938	2.56361e-08	0.893689	7.79784e-08	0.104717	1.86762e-08	5.83374e-08
nearby_neuron	GGAGGGTCAAGTAAGA	0.000653315	2.01048e-09	2.1029e-09	0.00405478	1.2089e-09	0.950948	2.65447e-09	0.0443435	2.37966e-09	9.86437e-09
nearby_neuron	GGCCCGTATACCATGC	0.00650872	5.11235e-09	1.56675e-08	0.00993437	6.1788e-09	0.965726	0.0178307	2.12034e-07	4.01078e-09	6.14462e-09
nearby_neuron	GGCGAAATCTAACTTG	6.48707e-10	2.31972e-10	4.27406e-10	0.0309013	3.51305e-10	0.864412	2.00523e-09	0.104687	2.89501e-10	3.33191e-09
nearby_neuron	GGGAGCGACCGTAGTG	1.05943e-08	1.29245e-09	1.94602e-09	3.96976e-09	9.11741e-10	0.965453	4.74322e-09	0.0345465	1.11066e-09	5.01503e-09
nearby_neuron	GGTATAGTGACACATA	0.0317581	1.19806e-07	2.28859e-07	3.85817e-07	1.18199e-07	0.927362	4.13639e-06	0.0408739	7.28074e-08	1.0596e-06
nearby_neuron	GGTTACCCGACACTTT	1.00529e-08	4.32057e-09	1.73468e-08	7.54153e-08	8.40358e-09	0.977812	1.48998e-08	0.0221874	9.49939e-09	4.18923e-08
nearby_neuron	GGTTAGGCTTGGAGAA	1.15663e-09	1.43723e-09	2.24932e-09	0.02184	2.61595e-09	0.899859	1.53855e-08	0.0783011	1.86413e-09	3.75909e-09
nearby_neuron	GGTTTAATTGAGCAGG	0.027284	0.00670032	7.13735e-07	4.0418e-07	9.89021e-08	0.912324	7.77202e-07	0.053689	1.02871e-07	2.89155e-07
nearby_neuron	GTTAACTATGTTGTCA	5.90377e-08	3.11171e-08	8.40098e-08	0.00897286	2.86993e-07	0.828788	0.0542703	0.107968	4.08721e-08	2.47804e-07
nearby_neuron	GTTAAGTTAGAGTGGG	4.31201e-09	4.57419e-08	7.49327e-09	0.00374151	6.63075e-09	0.892309	0.0469945	0.0569553	1.07291e-08	5.56494e-09
nearby_neuron	GTTCCCGTAAACATAT	1.17162e-09	3.11415e-10	1.08274e-09	3.53937e-10	6.43572e-10	0.844909	3.73394e-09	0.148569	7.28485e-10	0.00652208
nearby_neuron	TAACTATTACGCCAAA	2.49078e-10	0.00440727	3.44774e-10	1.83813e-10	1.66677e-10	0.89587	2.80772e-10	0.0997226	3.50221e-10	4.04439e-10
nearby_neuron	TAATTAGGACATCCGT	5.76936e-08	2.8051e-08	5.17607e-08	0.0066901	2.76238e-08	0.946382	1.26568e-07	0.0445692	2.71484e-08	0.00235811
nearby_neuron	TAATTGGAATCGGGAA	2.43887e-09	1.72981e-09	2.50311e-09	5.10612e-09	1.24605e-09	0.984462	4.7156e-09	0.0155379	1.53528e-09	5.36402e-09
nearby_neuron	TACATGCCGGAATTGT	0.00402699	3.28961e-10	4.58236e-10	1.09289e-09	5.79795e-10	0.892793	9.00045e-10	0.10318	5.14485e-10	1.00754e-09
nearby_neuron	TACCGTAGGTTAACTA	1.23699e-07	4.5153e-08	1.01499e-07	7.40172e-08	5.48888e-08	0.955484	2.14166e-07	0.0445156	5.46159e-08	1.49484e-07
nearby_neuron	TACGAGAACTTCACGT	1.77851e-06	5.49884e-07	0.0536562	1.56622e-06	5.64571e-07	0.917139	2.24898e-06	0.0291866	5.59053e-07	1.1071e-05
nearby_neuron	TAGACGCCCGTACCGG	2.21299e-09	1.01512e-09	1.6529e-09	0.00508185	1.10438e-09	0.935974	3.43357e-09	0.0589439	9.1846e-10	2.25725e-09
nearby_neuron	TAGTCCGCAGAGAATG	1.97246e-08	2.36419e-08	2.63603e-08	1.02175e-08	3.74604e-08	0.965736	0.026112	0.00815207	2.84807e-08	2.00514e-08
nearby_neuron	TAGTCTGTGACGTTGC	3.15624e-09	0.0438843	7.45055e-09	1.00093e-08	0.0142488	0.883971	3.7923e-09	6.57868e-09	0.0578963	1.60677e-09
nearby_neuron	TCAAGAAATACTAGCT	7.07387e-10	6.65594e-10	1.10936e-09	2.34561e-09	0.0105147	0.955048	0.00914219	0.0252955	1.10527e-09	6.86354e-09
nearby_neuron	TCCCGTCGCGTCATAG	1.33973e-09	1.15144e-09	3.714e-09	0.0400871	3.5018e-09	0.707085	0.122457	0.116509	0.013862	6.18243e-09
nearby_neuron	TCCCTAGATCAATAGG	8.47452e-08	2.0041e-07	1.41554e-07	0.0201157	4.5149e-08	0.84504	0.0620823	0.0727617	2.99774e-08	7.26569e-08
nearby_neuron	TCCGATGACTGAGCTC	0.00584752	5.2756e-10	4.17196e-09	0.0368036	4.25667e-10	0.920611	2.59713e-09	0.036738	7.51106e-10	9.13101e-10
nearby_neuron	TCCTAGCAAAGAAGCT	1.38504e-10	0.0119118	3.03527e-10	2.7371e-10	7.20696e-10	0.879728	1.36329e-09	0.107785	0.000575873	1.99957e-10
nearby_neuron	TCTGATTGGAAATGGA	1.31748e-08	1.06235e-08	1.93674e-08	0.0341139	1.54415e-08	0.860844	9.73169e-08	0.105042	1.31048e-08	9.82154e-08
nearby_neuron	TCTGGGAACCTTTGAA	3.95686e-10	1.7709e-09	2.23015e-09	1.80322e-09	5.99402e-10	0.903437	0.00539615	0.0911667	1.20757e-09	9.00385e-10
nearby_neuron	TCTTACTTATGCCTCT	1.30118e-08	9.25108e-09	1.30892e-08	1.72751e-08	0.00029375	0.967384	0.0323225	6.35777e-08	7.9962e-09	7.28062e-08
nearby_neuron	TGAAAGGACCTGACTC	7.45283e-09	1.39354e-08	1.49767e-08	0.022645	9.15638e-09	0.977301	2.02269e-08	5.37933e-05	8.63728e-09	2.04422e-08
nearby_neuron	TGGACTGTTCGCTCAA	3.5218e-09	2.46526e-09	4.53812e-09	8.07827e-09	2.52101e-09	0.990949	6.57809e-09	0.00905142	3.17787e-09	7.06266e-09
nearby_neuron	TTCAAAGTCTCTAGCC	1.10854e-08	1.96784e-09	0.117214	8.9255e-10	3.98555e-10	0.717788	0.0133308	0.151667	7.73333e-09	1.01869e-08
nearby_neuron	TTCCGCGTGAGGCGAT	3.04266e-09	1.25056e-09	4.7266e-09	1.15679e-09	1.36833e-09	0.990513	1.14993e-08	0.00667926	3.33297e-09	0.00280722
nearby_neuron	TTCGCACTGTACGACA	4.9389e-10	2.48337e-10	3.75421e-10	1.8594e-09	2.42562e-10	0.94092	9.48728e-10	0.0590802	2.78669e-10	5.07776e-10
nearby_neuron	TTCGGTACTGTAGAGG	4.28583e-10	1.63151e-10	4.23751e-10	3.13912e-10	2.06473e-10	0.890919	1.0425e-09	0.109081	2.14227e-10	6.59213e-10
nearby_neuron	TTCTGCTAGACTCCAA	7.22436e-09	4.0804e-09	0.0646786	0.0502925	1.95163e-09	0.796608	3.24557e-09	0.0519015	0.0365194	5.71912e-09
nearby_neuron	TTCTTTGGTCGCGACG	6.9355e-07	5.90833e-07	1.44598e-06	7.92124e-06	0.0318457	0.924248	2.68577e-06	0.0129866	1.23915e-06	0.0309053
nearby_neuron	TTGAGCAGCCCACGGT	5.29931e-08	0.0972311	3.78809e-07	5.50531e-07	1.43423e-07	0.762884	3.96372e-07	0.108199	2.23801e-07	0.0316844
nearby_neuron	TTGCATGCTGATCACG	8.06779e-10	9.94992e-10	1.71218e-09	7.41357e-10	7.17321e-10	0.884859	0.0221316	0.093009	1.8597e-09	8.24961e-09
nearby_neuron	TTGCCAAGCAGAACCC	1.29135e-08	3.85118e-08	3.42534e-08	1.0425e-07	1.61964e-08	0.944482	0.0074217	0.0480959	2.28638e-08	2.17715e-08
nearby_neuron	TTGGGACACTGCCCGC	0.00328106	1.3006e-08	0.00299277	0.0172012	1.86336e-08	0.898944	2.21206e-06	0.0775787	7.41008e-09	3.28818e-08
nearby_neuron	TTGTAATCCGTACTCG	4.19323e-10	4.40437e-10	6.4391e-10	0.014728	4.68766e-10	0.826543	9.78171e-10	0.158729	5.33045e-10	2.3079e-09
nearby_neuron	AAACAGAGCGACTCCT	0.0144913	0.031715	3.31382e-07	0.0176971	2.39055e-07	0.819414	0.0865864	0.0300953	2.06023e-07	2.82875e-07
nearby_neuron	ACGATCATCTTGTAAA	0.00469379	8.5557e-11	1.86894e-10	9.91787e-11	1.58255e-10	0.99518	1.48093e-10	0.000126418	8.81331e-11	1.27896e-10
nearby_neuron	AGATGAGGGTTGCGAT	0.02232	2.25863e-08	0.155435	2.44384e-08	2.74013e-08	0.578065	0.00664654	0.185257	9.21006e-09	0.0522764
nearby_neuron	AGTGTATTGCGCATTG	2.61558e-08	0.0439805	2.79652e-08	1.88331e-08	0.0403501	0.859759	0.0122522	0.0436586	3.21418e-08	2.88825e-08
nearby_neuron	AGTTACTCTATCGTGG	1.9748e-07	0.0363972	0.0699053	9.4281e-08	4.96803e-07	0.785689	0.0484707	0.0595361	8.44746e-07	3.64972e-07
nearby_neuron	ATAAGTAGGGCGACTC	1.69703e-07	0.0299377	2.59018e-06	0.0139255	1.59044e-06	0.866834	0.0142063	0.0750919	2.03811e-07	3.52096e-07
nearby_neuron	ATTACAACTACCGGCC	9.13565e-09	0.00191859	5.73418e-08	8.0496e-08	0.0115033	0.979251	0.00621771	0.00110972	2.30355e-08	2.57534e-08
nearby_neuron	CAAACTACGATAGAGA	1.33564e-08	1.23948e-08	4.14553e-08	4.69834e-08	4.69298e-07	0.935248	1.02052e-07	0.0549429	1.45011e-08	0.0098086
nearby_neuron	CACCCAAATCTTATGT	4.33753e-08	2.57277e-09	6.249e-09	0.0258627	4.71663e-08	0.89464	5.03833e-09	0.0674879	3.42831e-09	0.0120091
nearby_neuron	CATATACTACTGATAA	0.0234633	0.0565959	3.45961e-07	1.14097e-07	7.72552e-07	0.886458	0.0334815	7.72173e-08	2.05676e-08	5.69588e-08
nearby_neuron	CCGATCTCAACCTTAT	1.43551e-08	4.05773e-08	7.54581e-08	0.0264587	0.0499312	0.828488	0.0521514	0.0429708	2.07531e-08	5.24884e-08
nearby_neuron	CCTCGCCAGCAAATTA	8.28963e-09	5.73556e-09	0.00158766	0.0246259	9.93421e-09	0.897998	8.38437e-08	0.0711858	0.00460226	9.34369e-09
nearby_neuron	CGACTTTGTATAGCCT	0.00345665	0.0420266	3.05287e-09	5.43392e-09	4.66463e-09	0.902299	0.0489353	0.00328229	6.21625e-09	2.60516e-09
nearby_neuron	CGCACGTGCGCTATCA	0.0052497	8.24579e-09	2.00858e-07	1.02341e-09	0.103886	0.792614	0.0154108	0.08284	1.43971e-08	1.59482e-09
nearby_neuron	CGCGGTCACAAACCAA	1.61878e-08	0.0137006	2.72743e-08	0.0156269	1.80965e-07	0.829568	9.96561e-08	0.141103	2.17128e-08	1.37095e-06
nearby_neuron	CGCTTTCTTGCATTCG	5.53715e-08	4.36909e-09	1.20232e-08	0.0168431	0.0528776	0.825668	1.19452e-08	0.104611	1.0191e-08	1.61482e-08
nearby_neuron	CGGTAGAGGTGCAGGT	6.42099e-09	1.03981e-08	1.06519e-08	8.43002e-09	0.217337	0.606769	0.0517304	0.124164	1.34605e-08	1.64627e-08
nearby_neuron	CGGTATAGGTATTAGC	2.99951e-07	8.43109e-07	0.0279104	2.54089e-06	0.0480237	0.849256	0.0580547	0.00956853	3.49309e-07	0.0071823
nearby_neuron	CGTTAGCTCACAACTG	3.15362e-07	0.00687626	1.65765e-07	0.0485608	0.00427977	0.849919	0.0186977	0.0716652	7.92979e-08	1.12771e-07
nearby_neuron	CGTTGTAAGATTGATT	7.30551e-09	6.47137e-09	2.89754e-08	0.0201067	0.0171018	0.869211	3.79106e-08	0.0719451	2.66338e-08	0.0216349
nearby_neuron	CTAGATGTGAGTGTAA	0.00365022	2.75254e-08	2.69122e-07	0.00903973	0.010573	0.819204	5.84909e-08	0.146373	0.0111602	8.79819e-08
nearby_neuron	CTAGATTTACGACGGC	2.11965e-08	0.0307862	1.50578e-08	6.58721e-08	0.00504389	0.931934	0.00969099	0.0225449	2.39665e-08	2.1777e-08
nearby_neuron	CTAGGTCTGAAGGAAT	3.92502e-08	1.65613e-07	1.79315e-07	1.54786e-07	0.00538714	0.952154	1.09522e-07	0.0424585	4.73435e-08	1.41502e-07
nearby_neuron	CTGGCTGGTTGTCAGT	6.99228e-08	0.00725242	2.84944e-07	0.0332319	7.61228e-07	0.921706	0.0277558	1.3777e-05	0.0100384	8.5611e-07
nearby_neuron	GACAACGCAGCTTACG	4.37253e-08	0.00703986	7.30399e-08	7.34031e-08	1.46824e-07	0.992959	3.51656e-07	6.88948e-07	1.40632e-07	8.75642e-08
nearby_neuron	GACGCCGTAAAGGCTA	1.044e-08	1.75562e-08	2.22328e-08	0.0340668	0.00373712	0.831422	0.0679396	0.0601322	0.00270179	1.05567e-07
nearby_neuron	GACTCCCAGAATAAGG	0.00876065	0.0104313	3.67791e-06	0.0170455	2.24755e-07	0.845057	2.28466e-07	0.078275	6.39335e-07	0.0404255
nearby_neuron	GAGACTTCGCGACCGA	5.10833e-10	4.8225e-10	7.664e-10	1.61512e-09	0.041199	0.910637	3.60987e-09	0.0481638	4.75719e-10	2.75326e-09
nearby_neuron	GATATTTCCTACATGG	6.99714e-08	0.123988	3.69851e-07	0.075724	0.0176484	0.624005	0.0465175	0.0452855	0.0115566	0.0552746
nearby_neuron	GCAGATCCATAAGACT	7.88428e-10	0.00626624	0.0291501	0.00498631	0.048212	0.803895	4.44741e-09	0.103408	0.0040831	1.68099e-09
nearby_neuron	GCATTCAAGGCAACGC	1.40823e-10	1.02836e-10	1.05055e-10	0.0215587	1.22907e-10	0.878697	0.000267165	0.0994774	9.02199e-11	2.18738e-10
nearby_neuron	GCCATCGATGCTGCAT	1.88178e-08	0.0331564	4.34256e-08	0.00158776	9.30688e-07	0.81216	7.20508e-08	0.153095	4.38398e-08	6.54374e-07
nearby_neuron	GCGACATGTAAACATC	3.42358e-09	5.46337e-10	5.39566e-10	2.27375e-09	9.54465e-10	0.957802	2.27427e-09	0.0421976	1.73609e-09	1.29264e-09
nearby_neuron	GGAATGCGCTAGCGTG	0.00809859	0.0829958	2.74027e-06	0.00122568	0.000826468	0.731853	0.00625395	0.156084	0.00639052	0.00626962
nearby_neuron	GGAGTGCCGCCCTGGA	9.62525e-09	7.85713e-09	8.53951e-09	1.67809e-08	0.00546033	0.991164	3.94892e-08	0.00337586	2.14002e-08	4.26778e-08
nearby_neuron	GGGTGCATATGAAAGC	9.29088e-10	1.9615e-09	1.10891e-09	6.86958e-09	0.0157745	0.957867	1.62135e-08	0.0263588	6.96779e-10	8.11377e-10
nearby_neuron	GGTACCATTAAGACGG	1.00679e-06	7.97386e-08	5.10247e-07	3.93611e-07	0.0248863	0.861185	0.0172478	0.0966774	9.64474e-08	1.49052e-06
nearby_neuron	GTCTCGACTAAGTTTG	1.6972e-08	3.60928e-08	1.32605e-07	0.0396442	7.70018e-08	0.875153	0.0126828	0.0725192	4.2872e-08	4.67298e-08
nearby_neuron	GTGAGGAGCGGTTGAG	0.00379887	0.000644221	0.000369388	0.0320189	0.0253855	0.898757	3.96158e-09	0.0390258	6.16194e-10	9.10378e-09
nearby_neuron	GTGCCTCAGTGTACGG	1.74477e-09	3.1095e-09	4.22455e-09	0.0193054	0.00157999	0.94338	2.96256e-08	0.0357349	2.89493e-09	1.85918e-08
nearby_neuron	GTGGTTACTTCTTTCG	0.00050116	0.00884066	3.34176e-09	7.30482e-09	2.83412e-09	0.819346	1.20152e-07	0.10643	7.48842e-10	0.064882
nearby_neuron	GTGTTACTATGCGTCC	9.92057e-09	3.23028e-08	1.02237e-08	7.71213e-09	0.00243938	0.984625	2.82631e-08	0.0129354	5.85053e-09	1.15854e-08
nearby_neuron	GTTCATCGTTTGGCTG	0.0100519	0.0677844	1.32459e-07	0.0127182	4.44655e-08	0.775307	0.0400763	0.0940616	2.81129e-07	4.4339e-08
nearby_neuron	TAGACTACCTAGCGTT	6.94537e-08	7.11438e-08	0.058405	0.0261069	0.0855947	0.826187	7.5609e-08	1.07402e-07	3.47435e-08	0.00370647
nearby_neuron	TATGATCCGGCACGCC	2.26853e-08	0.0298448	8.07884e-08	0.0503013	5.69981e-08	0.781993	0.0125839	0.125276	1.82435e-08	3.55568e-08
nearby_neuron	TCAAGAAATACTAGCT	7.55707e-05	0.0406387	0.0677962	0.0235131	0.0326687	0.700873	0.00036808	0.128703	0.00528583	7.78585e-05
nearby_neuron	TCCCTAGATCAATAGG	1.82259e-07	2.41504e-07	0.0791098	2.31793e-07	2.33479e-07	0.848567	8.39229e-07	0.0693375	0.00298316	6.75385e-07
nearby_neuron	TCCTGCCAACTGGAGA	1.31086e-07	0.00760106	2.16535e-07	0.0111453	0.0217797	0.778445	4.11873e-07	0.144126	0.0273018	0.00960003
nearby_neuron	TCTCGAACGAGGTCAC	7.91501e-07	0.0774178	1.00807e-07	0.0218196	0.00990778	0.827573	4.40001e-07	0.0632803	3.34418e-07	8.52446e-08
nearby_neuron	TCTGATGTATTCTGTC	0.015695	3.25418e-10	5.14589e-10	1.08953e-09	0.0020142	0.94916	7.45406e-10	0.0331309	2.76177e-10	5.83623e-09
nearby_neuron	TGAGAATGCTTTACCG	0.0096239	3.43386e-08	1.78947e-08	1.92582e-08	1.10855e-08	0.988946	1.38808e-08	0.00143036	3.37527e-08	6.62417e-08
nearby_neuron	TGATCCCAGCATTAGT	0.0192786	0.0196355	1.96037e-09	0.0122569	0.0293011	0.845022	0.0259319	0.0395947	1.74951e-09	0.00897909
nearby_neuron	TGCCTTGGCCAGGCAA	7.66923e-10	4.23315e-09	1.66478e-09	9.3826e-05	0.00318447	0.955353	0.0124883	0.0240153	2.55391e-09	0.00486503
nearby_neuron	TGGTTGGAGGATCCTG	9.33663e-09	7.76655e-08	4.0569e-08	0.0376918	0.000744381	0.847067	3.38724e-08	0.0968556	6.09624e-08	0.0176407
nearby_neuron	TTCCTCGGACTAACCA	0.0055185	2.18898e-10	4.47197e-10	0.00848907	0.0405451	0.805478	0.0168908	0.123078	1.88285e-10	6.14201e-10
nearby_neuron	TTCGCACTCGCGTGCT	5.90537e-10	6.12269e-10	1.25786e-09	5.90805e-10	1.35846e-09	1	7.18904e-09	6.14679e-09	7.21801e-09	1.87208e-09
nearby_neuron	TTGATAGTCAATACAT	6.87507e-10	3.47404e-10	8.77959e-10	0.00857515	0.0138807	0.977544	8.73539e-10	9.4151e-09	3.68479e-10	8.80632e-10
nearby_neuron	TTGATGTGTAGTCCCG	0.0123873	2.67063e-09	4.89534e-10	0.00712143	0.0740576	0.847503	0.0589307	3.92663e-09	1.73618e-10	3.56305e-10
nearby_neuron	TTGCCGGTGATCCCTC	1.02646e-08	0.0520723	1.84934e-06	7.9142e-09	7.14041e-09	0.897922	0.00957481	0.000656304	0.0203959	0.0193765
nearby_neuron	AAATGGCCCGTGCCCT	1.00879e-09	7.5402e-10	1.21505e-09	1.40657e-09	1.43511e-09	0.941993	1.27187e-09	0.0580068	1.19005e-09	2.51051e-09
nearby_neuron	AACCCAGAGACGGAGA	2.22935e-09	0.0120382	6.76925e-09	1.76164e-09	1.34251e-08	0.936014	6.1708e-09	0.0336722	0.0182752	1.848e-09
nearby_neuron	AACGTACTGTGGGTAC	0.0105729	2.17037e-09	6.35717e-09	0.00989446	8.69857e-09	0.90045	0.0237532	0.0553292	2.25317e-09	1.81782e-08
nearby_neuron	AAGACTGCAAGCTACT	1.06158e-07	1.34342e-08	3.4678e-08	0.020626	2.37064e-08	0.929117	9.75727e-08	0.0290052	0.0102946	0.0109565
nearby_neuron	AAGGAGCGGTTGGTGC	4.33613e-07	7.35062e-08	8.0069e-08	0.0685318	8.29895e-08	0.700433	2.21864e-07	0.231034	9.92931e-08	2.07417e-07
nearby_neuron	AAGGTGATAAACCAGC	5.98451e-11	7.88084e-11	9.34909e-11	1.23701e-10	0.00504378	0.974143	2.53131e-10	0.0208135	1.05414e-10	2.65488e-10
nearby_neuron	ACCCTATGCCATATCG	7.77163e-09	1.39222e-08	1.58928e-08	0.0001267	1.84731e-08	0.979193	2.4149e-08	0.0206802	2.05226e-08	1.6533e-08
nearby_neuron	ACGAGGATACCACTCT	1.15686e-09	5.88867e-10	9.05021e-10	4.33807e-10	0.0143999	0.939793	1.36967e-09	0.0458073	5.60149e-10	1.61133e-09
nearby_neuron	AGAGCGGGCTAATCAT	0.00129472	1.62689e-09	7.31681e-10	0.0138287	0.00338543	0.866632	1.55884e-08	0.108868	3.30315e-10	0.00599202
nearby_neuron	AGCTTGATCTTAACTT	0.00606748	4.95035e-08	1.0066e-07	2.46491e-08	0.0174211	0.896487	0.0482764	0.0317478	2.33658e-08	3.33879e-08
nearby_neuron	AGGCAGATGCGTAAAC	2.50048e-09	0.0170263	0.0078696	7.91937e-10	0.040845	0.910096	6.16696e-09	0.00271122	1.45436e-09	0.0214523
nearby_neuron	ATGGAGCAGGCCGTGA	8.48629e-11	4.87335e-11	1.15166e-10	6.6925e-11	2.08094e-10	0.99202	2.91144e-10	0.00797995	7.14605e-11	1.99645e-10
nearby_neuron	CACGCAGCGAGGCTTT	7.42217e-10	3.82538e-09	1.14695e-09	0.00921423	1.09316e-09	0.786825	1.27447e-09	0.203961	6.86197e-10	2.44794e-08
nearby_neuron	CAGTACCAGTTTACGT	0.00914252	2.6688e-08	1.22789e-08	9.91176e-09	0.00290413	0.900486	0.00269509	0.084772	1.36223e-08	3.41138e-08
nearby_neuron	CAGTGAATAAATGACT	9.24809e-11	5.88101e-11	1.10723e-10	0.00209403	6.45344e-11	0.969896	1.3213e-10	0.0280102	6.13908e-11	5.02624e-10
nearby_neuron	CATCGGACGGGTTAAT	4.29597e-10	4.05102e-10	6.03488e-10	0.00497302	3.96581e-10	0.932582	0.0114337	0.0470684	3.01006e-10	0.00394262
nearby_neuron	CATTTAGCGGACCATG	2.60821e-10	2.84522e-10	3.49875e-10	3.99592e-08	3.1187e-10	0.965382	1.14824e-09	0.0346182	1.58384e-09	2.01296e-09
nearby_neuron	CCGCCGGTCAACACAC	1.43192e-07	2.13177e-07	4.40071e-07	0.00387767	2.01801e-07	0.879744	1.23804e-06	0.116375	1.65784e-07	2.74847e-07
nearby_neuron	CGCGTTCATGAAATAC	3.31404e-08	3.0628e-08	3.96384e-08	0.00810173	0.0123705	0.921854	1.69579e-07	0.0576734	1.86733e-08	5.22762e-08
nearby_neuron	CGGGCCTTCTTTGTAA	6.68205e-09	4.45839e-09	0.0137052	4.31508e-09	5.02698e-09	0.910975	1.82965e-08	0.0753201	1.36499e-07	4.23723e-09
nearby_neuron	CTAGTCACGTCTTAAG	0.009086	3.59195e-08	0.0278355	1.24885e-07	2.20505e-08	0.934845	4.09895e-08	0.0282335	2.01739e-08	3.01639e-08
nearby_neuron	CTCCGCCCACATGAGG	9.91046e-08	5.37541e-08	1.45603e-07	1.66e-07	0.00944316	0.838488	0.0526728	0.099395	6.90694e-08	2.28731e-07
nearby_neuron	CTCTGCGAAGCAAGCA	1.82134e-08	1.52058e-08	0.000580694	0.0310985	3.06729e-08	0.900152	0.00883886	0.0593297	2.79125e-08	4.76936e-08
nearby_neuron	GAAATCGCGCGCAACT	0.000219901	3.43587e-08	2.17932e-07	9.81742e-09	0.00446962	0.948362	0.0469479	7.4446e-08	9.80709e-08	3.43324e-08
nearby_neuron	GACATCGATTTATAAC	0.000275086	3.40023e-09	3.48302e-09	2.80824e-09	0.0286735	0.891589	2.9591e-08	0.0794623	3.17598e-09	4.22925e-09
nearby_neuron	GAGTATGCCCGCCTTG	2.99345e-09	6.29363e-09	2.19211e-09	2.52668e-09	1.69331e-09	0.907923	4.53111e-09	0.0799081	2.10053e-09	0.0121694
nearby_neuron	GGAGCACCAAGAACTA	1.48279e-05	0.00623116	6.27656e-07	0.00403163	2.04686e-07	0.841892	5.39862e-07	0.131275	5.48864e-07	0.0165538
nearby_neuron	GGTGCTGGTACACATT	0.00690859	0.0679601	2.34163e-07	2.87469e-07	1.06799e-07	0.801229	1.15853e-07	0.123902	8.02735e-08	1.20846e-07
nearby_neuron	GTAAGGATTTGTCGGA	0.0213736	0.0309305	4.10079e-08	0.0524738	8.72341e-09	0.70377	0.0132066	0.167962	0.0102836	4.95559e-09
nearby_neuron	GTGGAGTCGGCGGTTG	1.04006e-08	0.0209926	1.40004e-08	9.49678e-08	9.32819e-08	0.854535	2.57859e-08	0.124472	1.23734e-08	4.18396e-08
nearby_neuron	GTGGCAAACAGCGGCA	6.49452e-09	2.52889e-09	3.04961e-09	3.47965e-09	0.00101779	0.956702	0.0315022	0.0107783	3.19825e-09	9.79531e-09
nearby_neuron	GTGGCGGTCCCAGCGT	8.62361e-09	1.53324e-09	2.85644e-09	0.00883805	4.61502e-09	0.991162	1.68283e-08	1.92318e-09	8.56254e-09	1.03819e-08
nearby_neuron	GTTGAACCGGTTCCAT	1.77567e-09	2.20259e-09	2.19678e-09	0.0129492	0.00694626	0.6763	4.91858e-09	0.303805	5.33575e-09	6.55078e-09
nearby_neuron	TAGCGTTGGGTCTTAC	0.00211916	0.0390594	4.39072e-07	2.41503e-07	0.0209749	0.865371	0.00301278	0.0518401	6.18712e-07	0.0176216
nearby_neuron	TCAACCATGTTCGGGC	0.00844377	0.0176872	3.33246e-07	0.0123291	2.77073e-08	0.866402	0.0149628	0.0732212	2.50552e-08	0.0069536
nearby_neuron	TCAACGAGGAGACAAA	5.14368e-07	7.43886e-07	1.28933e-06	0.0230756	2.91421e-07	0.906127	8.15851e-07	0.0707821	1.08801e-05	3.33889e-07
nearby_neuron	TCCGATAATTGCCATA	0.00334104	6.68306e-09	9.34085e-09	0.010741	0.0165194	0.822479	1.01416e-08	0.146919	1.38601e-08	6.86683e-09
nearby_neuron	TGCGGCATAGTTCAAC	5.34426e-09	0.0211358	6.63763e-09	0.0219518	8.6291e-09	0.776501	7.88641e-09	0.17393	2.34647e-09	0.0064822
nearby_neuron	TGCGTAAGAACCTGAT	8.87328e-08	2.3946e-08	1.04818e-08	3.11034e-08	0.0485251	0.88881	0.0334492	0.0205768	1.3422e-08	0.00863851
nearby_neuron	TTCGGGCGCTAGTCTT	9.26343e-10	0.0167456	9.6477e-09	1.93212e-09	1.35758e-09	0.815053	1.85724e-08	0.168201	1.96945e-09	6.41389e-09
nearby_neuron	AAATTGATAGTCCTTT	1.73613e-08	0.0958017	1.00704e-07	0.0254211	0.0113527	0.692813	1.15545e-08	0.171575	1.5493e-07	0.00303611
nearby_neuron	AACACGAGACGCGGCC	7.91092e-09	1.30015e-08	1.29098e-08	7.58537e-09	9.45002e-07	0.922715	2.78576e-08	0.0772838	1.24438e-08	2.08662e-08
nearby_neuron	AACAGGATGGGCCGCG	0.00700135	0.00717679	9.71898e-09	6.46439e-09	6.75232e-09	0.786056	0.000301717	0.189964	4.88869e-09	0.00949963
nearby_neuron	AAGAGATGAATCGGTA	0.00499198	9.43423e-09	1.72083e-08	0.0155249	3.76741e-09	0.83281	0.0793136	0.0606402	0.00520395	0.00151492
nearby_neuron	AAGCATACTCTCCTGA	0.00448808	7.20522e-09	9.239e-09	0.0101116	0.00592618	0.817803	0.0864893	0.0687024	2.63007e-09	0.00647975
nearby_neuron	AAGCTCGTGCCAAGTC	6.13597e-08	3.1266e-08	6.54843e-08	0.011066	5.39453e-08	0.698222	1.69568e-07	0.289984	5.52894e-08	0.000727462
nearby_neuron	AAGGAGCGGTTGGTGC	2.94076e-09	0.000260533	9.98732e-09	0.0332597	1.66024e-08	0.698563	0.0299887	0.237928	8.04113e-09	9.53889e-09
nearby_neuron	AATAGAACAGAGTGGC	3.92256e-07	1.13724e-06	1.68466e-06	0.00664138	7.89846e-07	0.914104	0.0732591	0.00598979	1.96842e-07	1.74529e-06
nearby_neuron	ACCACAAGTTTCTATC	0.0170619	1.58394e-09	2.4608e-09	0.0274467	2.45893e-09	0.604992	0.244228	0.106272	2.82798e-09	5.09588e-09
nearby_neuron	ACCACGTGCAGCTATA	5.93759e-10	0.0859247	2.07377e-09	6.00192e-08	6.2212e-10	0.704742	5.40869e-09	0.181672	1.28189e-09	0.0276607
nearby_neuron	ACCATATCCGCAATAA	6.40956e-10	1.04008e-09	1.0483e-09	0.0139492	9.49216e-10	0.808222	2.77856e-09	0.177829	8.6627e-10	1.84025e-09
nearby_neuron	ACCCACCTACATGCTC	6.18021e-09	0.0401739	3.07606e-08	0.0560982	0.0210821	0.557233	0.171125	0.154289	3.71854e-08	1.86097e-08
nearby_neuron	ACGAGGATACCACTCT	9.40824e-08	0.00480315	0.0622113	2.8598e-07	7.17103e-08	0.450452	0.153692	0.328841	5.24137e-08	1.32425e-07
nearby_neuron	ACGCCGCTAGACGACC	1.43344e-09	2.18548e-10	4.24173e-10	4.22104e-10	5.23465e-10	0.877602	1.58632e-09	0.122398	2.44165e-10	4.07657e-10
nearby_neuron	ACGTAGATTGCTGATG	2.77927e-10	4.11138e-10	6.62187e-10	1.70797e-09	7.12619e-10	0.885479	1.10822e-09	0.114521	4.20797e-10	7.46606e-10
nearby_neuron	ACTCTCTGACTTAGGT	2.0161e-10	2.25944e-10	3.4925e-10	2.30916e-09	2.07454e-10	0.917882	6.55275e-10	0.0821178	2.36066e-10	7.14967e-10
nearby_neuron	AGACGACGATGCCGCT	0.0336174	3.2208e-08	0.00561971	3.36112e-08	7.28062e-08	0.61673	0.0648297	0.240992	0.0382108	4.61043e-08
nearby_neuron	AGCCGTGGCTAAATGT	2.20586e-07	0.00778297	6.22068e-08	0.015809	2.1134e-07	0.748013	0.0387108	0.189683	2.74004e-08	5.87954e-07
nearby_neuron	AGCGTGGTATTCTACT	7.80751e-11	6.92667e-11	2.02899e-10	0.0176217	1.2518e-09	0.852347	0.0329814	0.0924286	1.08338e-10	0.00462116
nearby_neuron	AGCTTGATCTTAACTT	1.14997e-09	1.99204e-10	3.57934e-10	2.06402e-10	1.3621e-09	0.837985	5.1923e-09	0.162015	2.18248e-10	8.19419e-10
nearby_neuron	AGGCTATGGTTAGCTT	4.69645e-08	6.20492e-08	1.20853e-07	0.0205059	1.61642e-07	0.883911	5.4421e-07	0.0955823	1.00992e-07	1.64192e-07
nearby_neuron	AGGCTTGCTAGACACC	2.18348e-09	4.98813e-09	0.0563367	8.17766e-09	1.59303e-07	0.874208	0.00508478	0.0643699	4.89535e-09	9.50885e-09
nearby_neuron	AGGTTGAGGCACGCTT	3.4582e-08	1.0892e-08	2.02393e-08	2.7307e-08	1.6784e-08	0.884952	0.0552958	0.0597517	1.53327e-08	1.29061e-07
nearby_neuron	AGTTAAGTCAACCGCT	1.52034e-08	1.21662e-08	3.74719e-08	0.00545715	2.68779e-08	0.915184	0.0040385	0.0753196	2.02577e-08	2.15785e-07
nearby_neuron	ATACGCCGGCGAAACC	2.09789e-09	1.42692e-09	1.80735e-09	2.6416e-09	1.03361e-09	0.90854	3.43817e-09	0.0914601	1.23404e-09	1.42464e-09
nearby_neuron	ATATTTAACCCTCAAG	1.05279e-08	1.09289e-08	1.62328e-08	0.0142993	1.69952e-08	0.822062	3.25165e-07	0.163639	1.59616e-08	3.24975e-08
nearby_neuron	ATCAAACGAAGGTTTG	5.51842e-08	3.95952e-08	1.81215e-06	1.94747e-08	2.59645e-07	0.784614	0.171047	0.044337	7.26555e-08	3.14959e-07
nearby_neuron	ATGGAGCAGGCCGTGA	2.05194e-07	1.17743e-07	1.68242e-07	1.05798e-07	8.50971e-08	0.983366	1.33795e-06	0.0166317	1.42317e-07	1.72935e-07
nearby_neuron	ATTAGGCGATGCTTTC	1.47661e-07	9.14442e-08	3.10208e-07	6.13735e-07	9.8243e-08	0.917199	1.95129e-07	0.082799	1.16503e-07	9.12454e-08
nearby_neuron	ATTCATATACTGTCCA	0.00854765	0.00146506	1.48432e-08	0.00426276	2.41127e-08	0.826048	0.0964869	0.0631895	1.36602e-08	1.53181e-08
nearby_neuron	ATTTGCGCGAGTAGCT	2.32633e-08	3.57361e-08	3.54527e-08	1.67861e-07	2.30112e-08	0.927502	1.44806e-07	0.0724975	2.15717e-08	2.93571e-08
nearby_neuron	CAAGAGGGCGGAGTAC	2.23879e-08	9.22633e-09	3.90814e-08	1.15362e-08	1.09867e-08	0.902459	3.61045e-08	0.0907376	1.28735e-08	0.00680276
nearby_neuron	CAAGCAACGTCGGAGT	8.7245e-09	0.00495008	1.55855e-08	0.00657395	2.41335e-08	0.821093	0.0990844	0.068298	1.41898e-08	3.58599e-08
nearby_neuron	CAAGCGGCACATAATT	6.26687e-07	0.0495589	0.0315135	0.0331367	5.82452e-08	0.669741	0.0570929	0.148736	5.07568e-07	0.0102196
nearby_neuron	CACATGATTCAGCAAC	1.48209e-10	7.99694e-11	9.83089e-11	5.5701e-10	9.3846e-11	0.936346	2.27329e-10	0.0636536	7.77055e-11	9.69244e-11
nearby_neuron	CACCTAATCAGTTTAC	1.89495e-08	3.10984e-08	2.63245e-08	5.18735e-08	3.61389e-08	0.975264	4.2094e-08	0.0247357	2.25792e-08	1.02212e-07
nearby_neuron	CACGTCGGCAACCTCT	0.0185518	6.42993e-09	1.18964e-08	0.0563099	9.13478e-08	0.741339	0.0725156	0.111284	6.76696e-09	7.21254e-09
nearby_neuron	CACGTTCGTGCTCTAG	5.09668e-07	3.39228e-09	5.01646e-09	9.44035e-09	5.97035e-09	0.838694	4.765e-08	0.150051	3.43e-09	0.0112545
nearby_neuron	CAGCGATTCCCTTCAA	0.0224052	0.0139432	8.22839e-08	0.00150804	3.78096e-07	0.843855	0.0507952	0.0674931	2.32664e-08	1.14355e-07
nearby_neuron	CATGATGCACAATTCT	1.03021e-08	6.37059e-09	1.38807e-08	0.0169147	4.54209e-08	0.912754	2.18773e-07	0.0703313	1.05823e-08	9.26715e-08
nearby_neuron	CCACCAACTTTACTGT	0.00270863	1.45706e-09	6.07856e-10	0.0124062	7.83471e-10	0.910908	7.78469e-09	0.0704433	4.89467e-10	0.00353357
nearby_neuron	CCCGTAGCTGGGAAGA	4.90602e-09	0.0270864	1.84219e-07	0.0439403	5.51942e-08	0.641717	0.139985	0.147271	1.06159e-08	1.19603e-08
nearby_neuron	CCGCGGAATGCGTCAC	5.58478e-08	1.1739e-07	1.13006e-07	1.2968e-07	4.58333e-08	0.860288	0.0501969	0.0895146	4.27378e-08	1.11464e-07
nearby_neuron	CCGTATCTCGTCGTAG	0.0142867	7.9137e-08	1.47158e-07	0.00607523	1.02993e-07	0.778494	2.34601e-07	0.201144	1.7913e-07	1.16527e-07
nearby_neuron	CCTCTCTCCCATCTAG	8.43867e-10	5.89138e-10	9.3735e-10	1.03908e-09	1.48528e-09	0.869239	0.0452846	0.0854766	1.12144e-09	1.77108e-08
nearby_neuron	CCTGCGTTCTACGCTT	6.50907e-08	0.00442221	7.12006e-08	7.19741e-08	5.74092e-08	0.680329	0.174175	0.111381	6.16077e-08	0.0296932
nearby_neuron	CCTGGCTAGACCCGCC	5.67024e-07	7.09569e-07	6.91262e-07	0.0237968	1.31746e-06	0.656391	0.0775844	0.242223	4.37154e-07	6.1687e-07
nearby_neuron	CGAAGTTGCTCTGTGT	4.27381e-09	4.12583e-09	3.90868e-09	0.00624269	4.92828e-09	0.884357	0.0157408	0.0936599	5.85072e-09	1.89652e-08
nearby_neuron	CGAGAGCGCGTAGATA	4.6911e-08	1.55867e-08	4.73783e-08	7.96961e-08	2.64566e-08	0.79678	1.41452e-07	0.19482	0.00839969	5.50403e-08
nearby_neuron	CGCGAGTCTGCCGGGT	1.19581e-08	5.14677e-09	1.30084e-08	0.00170479	3.45063e-09	0.92857	0.0165202	0.0237821	0.0121824	0.0172409
nearby_neuron	CGCGCATGTTTGATTG	3.23051e-08	2.39634e-08	8.42784e-08	0.0353448	6.72359e-08	0.695304	0.172492	0.0949961	3.4863e-08	0.00186291
nearby_neuron	CGCGTTCATGAAATAC	3.54294e-09	0.0035471	8.17094e-10	7.65974e-10	3.12755e-10	0.94378	0.0174078	0.0352654	4.68489e-10	6.76215e-10
nearby_neuron	CGGGAATTTATGTAAA	1.14311e-07	0.0191057	6.14539e-08	1.01902e-07	4.79255e-08	0.801158	2.68201e-07	0.172264	2.23845e-07	0.0074713
nearby_neuron	CGGTACTAGAATCAAA	2.12901e-09	1.11615e-09	1.84869e-09	1.82145e-09	3.31556e-09	0.830388	2.94598e-09	0.169612	1.0443e-09	3.51473e-09
nearby_neuron	CGTTGAGCGACCGTCG	4.3179e-08	2.12686e-08	4.15641e-08	2.61251e-05	2.65892e-08	0.903064	1.81017e-07	0.0969098	2.28664e-08	1.19883e-07
nearby_neuron	CGTTTCGCTCATTACA	2.0566e-08	1.34893e-08	2.34133e-08	1.83475e-08	1.17692e-07	0.910393	0.015908	0.0736991	1.75057e-08	2.13522e-08
nearby_neuron	CGTTTGTGTAGAGGGT	1.4153e-09	0.0767715	1.95721e-08	2.01167e-09	1.64908e-09	0.740371	1.21698e-07	0.131855	9.3964e-10	0.0510025
nearby_neuron	CTAACTGGTCCGGTTC	2.90192e-08	0.00794351	0.0914943	0.0479069	7.3514e-08	0.598569	0.0758869	0.1782	2.88233e-08	6.99496e-08
nearby_neuron	CTAAGGGAATGATTGG	4.38476e-08	0.00750089	8.37365e-08	1.20743e-07	3.58752e-08	0.823738	7.30833e-08	0.152484	0.0162757	9.22051e-07
nearby_neuron	CTACTATCATAGGTTT	2.05205e-07	1.57598e-07	7.64121e-08	0.0108439	1.02984e-07	0.81545	0.029135	0.144571	7.40815e-08	1.46496e-07
nearby_neuron	CTCCCTCCTTTCGATC	6.3273e-10	3.8333e-10	1.21662e-09	7.8288e-10	0.00293605	0.884766	0.0242984	0.0764607	6.68051e-10	0.0115384
nearby_neuron	CTCGGTACCACTGCTC	2.55589e-09	1.52171e-09	1.63789e-09	1.14398e-08	1.0901e-09	0.914841	4.04339e-09	0.0851585	1.30566e-09	2.12495e-09
nearby_neuron	CTCTATTTGGCTGCAG	0.000664078	0.0538185	4.96218e-09	0.0492597	0.0579819	0.619939	0.0508959	0.112738	0.0235794	0.0311237
nearby_neuron	CTCTGGACGCCTGGTG	2.30943e-08	0.0094971	6.95923e-08	9.85392e-08	1.81494e-07	0.810857	1.59343e-07	0.179645	2.02474e-08	4.23162e-08
nearby_neuron	CTGAAAGAGATCCGAC	1.79867e-09	1.71417e-10	2.90335e-10	6.49469e-09	2.10432e-10	0.929825	9.10774e-10	0.0701748	2.29923e-10	5.05793e-10
nearby_neuron	CTGATAGTGTATCTCA	2.47537e-08	1.57506e-09	2.35178e-09	0.000883446	2.96268e-08	0.808899	0.108089	0.0821284	3.05927e-09	1.02312e-08
nearby_neuron	CTGTGCAGGGTAGGTC	2.55564e-10	3.34556e-10	4.1353e-10	4.75023e-09	4.24779e-10	0.890883	1.47788e-09	0.109117	3.1526e-10	4.60547e-10
nearby_neuron	CTTACACGGTATTCCA	1.25895e-09	6.94046e-10	1.66409e-09	0.0262547	5.09262e-09	0.775023	0.0591099	0.139613	9.10054e-10	2.32308e-09
nearby_neuron	CTTGTACTTGTTGACT	0.0181771	0.0309502	1.44573e-09	0.0416678	1.34329e-09	0.790187	9.70348e-09	0.119018	1.52646e-09	2.19579e-09
nearby_neuron	GAAAGCAGTGCACTTT	0.00392972	0.00109245	0.0644081	0.019169	1.41229e-08	0.740026	0.0984648	0.0729094	6.07018e-08	3.92281e-08
nearby_neuron	GAATGTGGTCCGGATT	2.00322e-08	1.51297e-08	2.58161e-08	2.01282e-07	1.74022e-08	0.906731	4.7397e-08	0.0932686	1.58372e-08	2.72997e-08
nearby_neuron	GAGACTGATGGGTAGA	1.00702e-09	1.70807e-09	2.17061e-09	0.0207902	4.53717e-10	0.821351	0.0445415	0.113318	5.17577e-10	1.21632e-09
nearby_neuron	GAGAGGGCGCGAGGTT	3.18806e-08	6.05314e-08	4.46504e-08	3.6257e-08	3.5585e-08	0.941561	3.60917e-07	0.0584385	2.65502e-08	7.50487e-08
nearby_neuron	GATATGAGACACTAAC	3.91073e-09	1.15075e-09	1.69714e-09	1.57666e-09	1.38903e-09	0.950208	8.67771e-09	0.049792	1.14691e-09	2.44585e-09
nearby_neuron	GATCGACACTATCTGA	2.38587e-08	7.54677e-08	2.35168e-07	0.0594763	0.00041693	0.611191	0.139582	0.189333	4.87325e-08	6.73747e-07
nearby_neuron	GATGCTGTATTTCATC	1.19282e-09	1.47836e-09	1.2065e-09	0.00188381	9.63048e-10	0.85314	3.35733e-09	0.144977	7.54181e-10	1.9052e-09
nearby_neuron	GCCCAGTTGGTATGCC	1.82296e-09	1.29997e-09	1.13149e-09	5.42389e-10	0.00270797	0.866579	0.0305122	0.100201	6.33383e-10	1.23897e-09
nearby_neuron	GCGAGTTCTGCAAAGA	1.79475e-06	8.62085e-07	8.32778e-07	9.34303e-07	5.86675e-07	0.834038	1.36534e-06	0.165954	4.4116e-07	1.12096e-06
nearby_neuron	GCGGAGAAACTTCGCA	2.38906e-08	1.65928e-08	0.00871389	0.0523189	1.62383e-08	0.72584	0.01052	0.202608	3.21425e-08	4.3186e-08
nearby_neuron	GCTGCACGGTTTCTTA	2.03756e-09	5.9318e-10	1.13903e-09	1.56049e-09	7.14317e-10	0.890702	4.0388e-09	0.109298	6.36607e-10	3.31278e-09
nearby_neuron	GGAGTGCCGCCCTGGA	6.26978e-10	0.0226886	6.79133e-09	0.0225347	1.35374e-09	0.77927	0.118253	0.0572535	3.55216e-09	1.3864e-08
nearby_neuron	GGATCTTGACTCAACC	6.49804e-08	0.00871498	9.0129e-08	0.0311332	8.74105e-08	0.803354	0.0327274	0.12407	7.55051e-08	4.47583e-08
nearby_neuron	GGCAAAGGCGCCAATA	1.10467e-07	3.90108e-08	7.0269e-08	0.00973025	7.53978e-08	0.883491	0.0344489	0.0723295	3.88432e-08	2.29346e-07
nearby_neuron	GGCAAGGCGAAATAGC	2.17819e-08	8.88215e-09	2.20929e-08	8.822e-08	8.7417e-05	0.864411	1.15991e-06	0.120674	3.37557e-08	0.0148264
nearby_neuron	GGCGCGTTCGAGTTTA	6.0831e-10	0.0291642	0.0115799	0.0356843	0.0148134	0.628025	0.152274	0.127326	0.00113316	6.89364e-10
nearby_neuron	GGGACCCGTATATCTT	0.104439	2.02272e-08	0.203188	0.040625	9.45864e-09	0.544628	2.82263e-08	0.105145	0.001975	9.36163e-08
nearby_neuron	GGGAGTTAATGAGGCG	3.49477e-10	2.24259e-10	3.33683e-10	4.37677e-10	2.10244e-10	0.967146	4.13738e-10	0.0328542	1.88158e-10	3.29976e-10
nearby_neuron	GGGCGATATGTGTGAA	0.0137307	0.0228208	7.17329e-08	6.93962e-08	0.00742793	0.741428	0.00495955	0.209633	2.76081e-08	7.42814e-08
nearby_neuron	GGGCGGCAAATGAATT	9.47911e-10	3.19284e-10	3.44362e-10	1.20834e-09	7.62511e-10	0.905748	0.0171313	0.0771211	3.93495e-10	6.70506e-10
nearby_neuron	GGTGATAAGGAGCAGT	1.88147e-07	1.78943e-08	2.51068e-08	2.28264e-08	1.35114e-08	0.933293	3.30522e-08	0.0667069	3.27558e-08	1.85147e-08
nearby_neuron	GGTGCTGATCACAAAG	1.67124e-09	6.94052e-10	0.0326824	0.0135726	2.83544e-09	0.715993	0.0258277	0.211924	1.28958e-09	1.6816e-09
nearby_neuron	GGTTAGGCTTGGAGAA	2.02253e-10	1.80578e-10	3.3186e-10	0.00338745	3.61102e-10	0.78637	0.0494055	0.160837	1.90541e-10	2.99056e-10
nearby_neuron	GTACAGAGGCAAGGGT	4.93336e-10	1.55169e-10	2.62218e-10	2.38521e-10	6.27588e-10	0.989896	7.98752e-10	0.0101042	2.42318e-10	3.34137e-10
nearby_neuron	GTACGCTTCATTGCAC	1.04994e-07	0.00950194	3.20046e-08	2.90822e-08	1.59289e-08	0.80046	0.0831188	0.106919	1.52276e-08	3.16236e-07
nearby_neuron	GTACGTTTGCCCGTCA	2.74886e-08	0.0222307	1.02627e-07	0.0107456	3.09269e-08	0.754567	0.0649026	0.147554	4.68621e-08	5.74435e-08
nearby_neuron	GTCGGATATCTCAGAC	5.8513e-08	1.17142e-07	8.10203e-08	0.0302976	0.00246995	0.840568	4.31673e-07	0.119802	0.00686106	2.71287e-07
nearby_neuron	GTGAGCGTGCTGCACT	1.45071e-09	0.0334076	3.75583e-09	0.0157487	2.54823e-09	0.653442	1.66618e-08	0.297402	1.51333e-09	1.63693e-09
nearby_neuron	GTGCGGGTCTCCAAAT	1.06752e-09	0.0202633	1.77372e-09	1.38377e-08	7.21644e-09	0.75583	0.124888	0.099019	1.54767e-09	1.3096e-09
nearby_neuron	GTGCGTGTATATGAGC	1.20153e-09	2.14008e-09	2.08059e-09	1.22083e-09	1.88206e-09	1	3.31416e-09	1.15701e-08	1.55973e-09	2.0174e-09
nearby_neuron	GTGGCAAACAGCGGCA	0.00797292	7.65482e-10	1.06773e-09	2.43251e-09	1.26161e-09	0.843229	2.05036e-09	0.144616	0.0041816	2.0019e-09
nearby_neuron	GTGGTATAGTCTGCCG	1.96793e-08	2.19021e-08	2.9143e-08	0.0770355	1.63102e-08	0.640938	5.24061e-08	0.282026	2.15929e-08	4.58557e-08
nearby_neuron	GTTGCACGGAGTTTCG	0.000425681	1.32376e-07	0.0106241	1.24288e-07	0.117307	0.724176	0.0443231	0.103144	9.42632e-08	1.14923e-07
nearby_neuron	GTTTCTGCAGTCTCCC	5.23881e-08	2.48442e-08	4.69092e-08	3.97496e-08	7.99353e-08	0.915618	0.014604	0.0697777	3.31621e-08	5.51218e-08
nearby_neuron	GTTTGACCAAATCCTA	6.82545e-08	2.07912e-08	5.58766e-08	6.12234e-08	0.00427038	0.950873	1.64211e-07	0.0448565	5.73173e-08	3.96335e-08
nearby_neuron	GTTTGGCCCAAGTTAT	4.92595e-10	4.45256e-10	8.10111e-10	7.50246e-10	2.80652e-10	0.90471	9.12688e-10	0.0952902	8.71348e-10	1.93974e-09
nearby_neuron	TAACAAAGGGAGAAGC	0.00588786	6.7893e-10	5.3919e-10	1.24144e-09	4.01891e-10	0.817953	0.00999274	0.166166	6.17871e-10	5.51268e-10
nearby_neuron	TAACATACACGCGATC	6.07599e-05	7.86223e-08	4.42333e-07	0.0283989	7.32249e-08	0.851772	5.35138e-07	0.119766	2.06409e-07	3.08928e-07
nearby_neuron	TACCAGAAGTAGGTTC	2.98243e-08	3.07232e-08	3.344e-08	5.69045e-08	4.6915e-08	0.769007	0.100704	0.130289	2.13072e-08	2.3213e-07
nearby_neuron	TACCGGCTCACTGCCC	4.06302e-08	1.58835e-08	2.63316e-08	0.0379439	1.64469e-08	0.761763	0.0830681	0.117224	1.93409e-08	6.69148e-08
nearby_neuron	TACGACTGCCTCTTAG	5.90807e-08	6.05306e-08	1.29132e-07	0.00599394	5.48457e-08	0.827897	0.0185636	0.147545	5.92017e-08	1.56627e-07
nearby_neuron	TACGTGCACTATGCTG	6.15656e-08	2.31761e-08	2.20127e-08	3.88142e-08	2.66902e-08	0.785356	0.0504622	0.164182	1.90082e-08	1.47456e-08
nearby_neuron	TAGCTCGCCTGATAAC	1.56325e-09	0.0353241	8.2745e-10	0.0187184	4.52167e-10	0.760001	0.0483351	0.137621	6.76435e-10	1.77539e-09
nearby_neuron	TCAAACAACCGCGTCG	0.00843151	1.66866e-09	2.39825e-09	1.96255e-09	0.016203	0.833322	0.142044	1.12444e-08	1.0536e-09	1.26146e-08
nearby_neuron	TCCAACTTTAAATTCT	1.49104e-08	2.00799e-08	2.03422e-08	1.71955e-08	1.31501e-08	0.99446	1.99215e-08	0.00509791	2.78408e-08	0.000442234
nearby_neuron	TCGAAATTTAGGACCA	1.11083e-08	1.16604e-08	4.55832e-08	0.018452	1.61588e-08	0.727638	0.0560226	0.173927	2.19299e-08	0.0239609
nearby_neuron	TCGCCGCACCGCGTGA	3.97094e-08	6.54128e-08	4.10721e-08	0.0254834	1.28376e-07	0.843049	0.0351147	0.0893382	5.30389e-08	0.00701411
nearby_neuron	TCGTCAAGTACGCGCA	6.12726e-09	3.50423e-09	7.57985e-09	0.0601935	7.55387e-09	0.677657	0.121738	0.134529	0.00588216	1.10418e-08
nearby_neuron	TCTAGCATGCCCAGAA	0.0155238	0.00180163	1.79288e-07	0.0402538	2.82798e-07	0.668093	0.114265	0.160062	2.25756e-07	3.22476e-07
nearby_neuron	TCTCTAATAGCTGGTA	1.59229e-09	3.9381e-08	6.60521e-09	0.0384794	2.16837e-09	0.695369	0.0418662	0.224285	6.99859e-10	1.40527e-09
nearby_neuron	TCTGGGTAGCGCTCAT	1.08835e-10	5.24785e-11	6.95401e-11	0.0107481	8.02855e-11	0.900552	7.52108e-10	0.0886998	5.92148e-11	2.05177e-10
nearby_neuron	TCTTACGGCATCCGAC	0.00906645	2.86759e-07	0.0174754	3.76134e-08	2.1724e-08	0.83668	0.0118442	0.122978	3.37819e-08	0.00195637
nearby_neuron	TGATCTCCGGCGCCAG	0.00906638	0.0287049	0.00271627	0.0385479	0.0606196	0.640742	0.0209822	0.19862	4.48407e-08	2.56573e-07
nearby_neuron	TGCCAGTACGTGGAGA	4.91146e-09	0.0751119	0.00460999	0.0640707	6.45706e-08	0.616589	0.050479	0.170372	0.0187672	1.57503e-08
nearby_neuron	TGCGAGAATATTACCC	0.0185263	0.00639186	0.000556932	0.0260492	0.0658433	0.698834	0.0934152	0.0858682	0.00451534	3.61136e-10
nearby_neuron	TGCGTTTGTTGACACT	2.22716e-10	1.07154e-08	1.21382e-10	9.14903e-11	1.18364e-10	0.858995	1.47979e-10	0.141005	1.23728e-10	1.29101e-10
nearby_neuron	TGGAGTGATGCGATGA	3.53513e-08	9.62753e-09	3.47754e-08	4.20294e-08	1.64041e-08	0.871771	0.0767322	0.0514963	1.12168e-08	3.40145e-08
nearby_neuron	TTAACACCTCGAACAT	1.47908e-07	0.00290251	1.64058e-08	0.0113084	2.99855e-07	0.783552	0.0238096	0.178427	1.49893e-08	2.49551e-08
nearby_neuron	TTAAGCGCCTGACCCA	4.35674e-07	0.00346424	0.0274874	0.0242751	5.57137e-06	0.786212	0.0724586	0.0805132	0.00481122	0.00077177
nearby_neuron	TTATCGCCTGCGAAGC	7.64889e-07	1.61591e-07	0.0295809	1.7911e-07	0.0245043	0.875798	4.40916e-07	0.0701151	1.04917e-07	2.486e-07
nearby_neuron	TTATCTGTATCATAAC	3.57272e-09	4.40098e-09	1.48537e-08	0.024664	0.0209738	0.688155	0.0316181	0.234589	3.87166e-09	5.24697e-09
nearby_neuron	TTCACGAAAGGATCAC	3.91016e-10	2.00894e-10	2.98349e-10	2.02283e-10	3.47994e-10	1	4.40188e-10	3.08447e-09	2.48762e-10	3.75071e-10
nearby_neuron	TTCCAATCTGGCTATC	2.22926e-08	1.63299e-08	4.86812e-08	2.71505e-08	2.93714e-08	0.825511	0.133821	0.0406675	1.07535e-07	6.11011e-08
nearby_neuron	TTCCACACAGATTTGA	1.23305e-07	7.57254e-07	4.85746e-07	0.0405627	0.0407377	0.681997	0.0385911	0.195595	9.90817e-08	0.00251448
nearby_neuron	TTCGACAGAGCCCGTG	6.64484e-10	5.37742e-10	9.50118e-10	0.0396529	1.15534e-09	0.84939	0.0148004	0.0961567	7.62387e-10	1.1894e-09
nearby_neuron	TTGAATATGGACTTTC	1.63125e-09	1.29444e-09	2.61904e-09	0.00639833	1.57524e-09	0.883184	3.39077e-09	0.110418	1.28445e-09	2.64006e-09
nearby_neuron	TTGATTATGCAGATGA	6.70769e-10	0.00913248	8.92962e-10	8.4045e-10	1.17901e-09	0.826534	0.0634092	0.100924	6.45187e-10	8.39089e-10
nearby_neuron	TTGCCATAGCCCGCTC	2.20054e-08	2.37789e-08	5.98311e-08	4.29982e-08	0.0274834	0.785754	0.0546623	0.115752	2.46517e-08	0.0163479
nearby_neuron	TTGCTCCCATACCGGA	9.24206e-07	5.42455e-07	1.81153e-07	9.89297e-08	1.06925e-07	0.952221	1.81418e-07	0.0335872	0.014189	3.17786e-07
nearby_neuron	TTGGATATCGTCTACG	1.12772e-09	9.62076e-10	2.37199e-09	0.0161469	9.03345e-10	0.863969	0.0215785	0.0983054	1.81459e-09	2.05361e-09
nearby_neuron	TTGGTCACACTCGTAA	1.29353e-08	2.96445e-08	0.0575293	0.0118295	1.67889e-07	0.799032	0.0787047	0.0529043	2.98933e-08	1.1747e-07
nearby_neuron	TTGTCGTTCAGTTACC	2.77596e-08	1.51379e-07	2.05659e-07	0.0541691	0.0154881	0.828774	3.33575e-07	0.101568	5.87039e-08	6.21018e-08
nearby_neuron	TTGTTAGCAAATTCGA	0.0103923	0.00659493	0.0487566	0.0822827	0.0239735	0.570412	0.104467	0.153121	2.57325e-09	2.38109e-09
nearby_neuron	AAACTGCTGGCTCCAA	0.00957971	5.43488e-10	4.96694e-09	4.85744e-10	1.53649e-09	0.880858	0.0254078	0.0841542	5.80541e-10	1.56334e-09
nearby_neuron	AAATTACCTATCGATG	3.4693e-08	3.77647e-08	5.5715e-08	4.33131e-08	5.40036e-08	0.872401	0.0125103	0.115088	1.41542e-07	9.73143e-08
nearby_neuron	AACGATATGTCAACTG	1.20869e-08	4.31037e-09	8.82707e-09	0.0120193	3.78892e-08	0.802035	0.0131794	0.172766	7.22962e-09	1.92783e-08
nearby_neuron	AAGATTGGCGGAACGT	1.15212e-08	7.61071e-09	1.38312e-08	0.0385218	1.13144e-08	0.687378	0.0552785	0.218822	8.68615e-09	1.06739e-08
nearby_neuron	AATTAAAGGTCGGCGT	3.08877e-08	5.23763e-09	5.61199e-09	0.0012887	1.04338e-08	0.936675	0.00884427	0.0531922	3.82029e-09	1.04769e-08
nearby_neuron	ACACACCAGGACCAGT	0.00522134	1.32018e-10	2.91701e-10	0.0309628	3.66649e-10	0.843381	0.0354697	0.0849655	1.23412e-10	3.82616e-10
nearby_neuron	ACTCTTGTATAGTAAC	8.51404e-10	1.83366e-10	6.94125e-10	0.00971322	9.57145e-05	0.896189	3.92692e-09	0.0940022	3.27266e-10	1.87082e-09
nearby_neuron	AGACCATGGGATACAA	7.61055e-07	4.55039e-07	8.34325e-07	1.11242e-06	5.93359e-07	0.928054	1.80333e-06	0.0719392	4.49382e-07	9.07429e-07
nearby_neuron	AGCTCTTCCCAGTGCA	0.00435444	0.00469159	1.48001e-08	2.98853e-08	9.07347e-09	0.79963	0.0100984	0.181226	6.95467e-09	2.80002e-08
nearby_neuron	AGCTGAAGTAAACCAA	6.18995e-10	7.05132e-10	1.17745e-09	0.0259048	0.0901051	0.734568	0.0702156	0.066238	8.27891e-10	0.0129686
nearby_neuron	AGGATATAGGGATTTA	0.00202143	0.000125842	0.000120378	0.0521996	7.6615e-05	0.749189	0.0392891	0.152739	8.53551e-05	0.00415318
nearby_neuron	AGGCAGATGCGTAAAC	6.67259e-08	2.69269e-08	9.67183e-08	3.95593e-08	1.47008e-07	0.900098	7.93099e-07	0.0999001	1.92464e-07	2.01652e-07
nearby_neuron	AGGTTGAGGCACGCTT	2.35303e-08	8.28759e-07	1.9848e-08	2.24283e-08	0.00941356	0.812861	0.0041814	0.163649	1.19779e-08	0.00989334
nearby_neuron	AGTATAATACTAGGCA	2.46997e-10	0.00948381	8.252e-10	0.0356619	9.78801e-11	0.765038	0.00602759	0.183789	1.25776e-09	2.03564e-10
nearby_neuron	AGTGATTCAAGCAGGA	0.00385093	1.64e-10	3.21729e-10	3.63477e-10	3.51259e-10	0.917833	3.62813e-09	0.0783161	1.76894e-10	3.37432e-10
nearby_neuron	ATACGTACTTAGCCAC	1.10829e-09	1.41591e-09	3.09255e-09	2.32497e-08	2.01292e-09	0.968468	1.38685e-08	9.26668e-09	9.45209e-10	0.031532
nearby_neuron	ATACTGCCTTACACCG	1.07082e-07	1.46215e-08	3.20544e-08	2.19096e-07	1.9024e-08	0.902379	1.34232e-07	0.0413519	0.0545579	0.00171087
nearby_neuron	ATAGACAACGGGACCT	0.00805736	2.10185e-09	1.43785e-09	0.00121005	9.15928e-10	0.885825	7.68494e-09	0.102223	1.10085e-09	0.00268452
nearby_neuron	ATAGACGAAGAGAAAG	0.00787417	0.0235052	1.17751e-09	7.60516e-10	3.8584e-09	0.916838	1.84595e-09	0.0517824	1.34716e-09	4.75587e-10
nearby_neuron	ATAGAGTTATCAACTT	1.04062e-07	4.08962e-08	0.00612078	0.0208613	0.0158532	0.709113	0.0741057	0.16665	0.00729624	1.13745e-07
nearby_neuron	ATATCTCCCTCGTTAA	0.0056464	1.75418e-09	6.50537e-10	4.74088e-10	2.27239e-10	0.942507	0.0068309	0.0450153	4.02763e-10	2.15042e-09
nearby_neuron	ATCTGTAATTGTACCC	7.16937e-11	2.21443e-09	8.04835e-11	7.5792e-11	0.00563096	0.903803	3.58043e-10	0.090566	1.68264e-10	7.29068e-11
nearby_neuron	ATGCTCAGTGTTGCAT	4.67676e-10	2.66601e-10	3.82988e-10	5.22205e-10	2.62249e-10	0.974051	1.27259e-09	0.0259487	1.80122e-10	4.27642e-10
nearby_neuron	ATTACTTACTGGGCAT	1.84448e-10	1.7873e-10	3.55014e-10	0.00466038	2.00937e-10	0.966978	3.6704e-10	0.0283613	2.88925e-10	3.12122e-10
nearby_neuron	ATTGCTGCTCCTCCAT	1.23174e-08	1.00483e-08	1.78586e-08	0.00255012	2.81735e-08	0.866698	0.0216469	0.109105	1.29395e-08	6.28656e-08
nearby_neuron	CAAGATATTATAACGT	0.00703816	1.02912e-09	2.9614e-09	0.0202546	5.89572e-09	0.864557	0.0191487	0.0890011	1.09825e-09	3.99633e-09
nearby_neuron	CACATTCTTTCGATGG	1.89111e-08	1.31565e-08	1.51779e-08	0.00481682	0.000201343	0.798581	0.00199963	0.194401	9.55534e-09	1.70386e-08
nearby_neuron	CACTTCGCCACAGGCT	2.64171e-08	2.65546e-08	3.88768e-08	4.68387e-08	3.42999e-08	0.888515	3.60992e-08	0.111485	5.3145e-08	3.26237e-08
nearby_neuron	CAGACACCGATCGCTG	3.03309e-09	4.78556e-09	4.89297e-09	0.0356354	2.74806e-09	0.819277	1.00581e-08	0.145088	3.21597e-09	6.11025e-09
nearby_neuron	CAGATACTAACATAGT	6.99061e-10	0.00170113	1.3491e-09	3.04867e-10	6.44498e-10	0.982119	9.053e-10	1.62176e-08	0.0161802	4.68688e-10
nearby_neuron	CAGCTCACTGAGACAT	1.57007e-07	0.0334205	2.26712e-07	0.0116051	8.91524e-08	0.791884	0.0250462	0.120905	8.89584e-08	0.0171386
nearby_neuron	CAGTCGAGGATGCAAT	1.224e-07	4.86446e-09	1.16714e-08	7.35316e-09	6.84459e-09	0.923899	7.24147e-08	0.0761011	6.6737e-09	8.94745e-09
nearby_neuron	CATGAGATGCACTCTC	2.51415e-09	7.66563e-09	5.22779e-09	0.0384464	7.89775e-10	0.933946	6.05768e-09	0.0276074	1.24909e-09	2.10861e-09
nearby_neuron	CCAATAGTGCCGTCGA	0.00271384	6.03648e-09	1.12842e-08	0.0131877	6.16822e-09	0.836653	7.05771e-08	0.147446	5.18711e-09	1.59017e-08
nearby_neuron	CCAATTACGGGTCGAG	0.00101511	1.77114e-10	3.68735e-10	2.31368e-10	2.89721e-10	0.980395	9.03125e-10	0.0185894	7.36097e-10	3.40988e-10
nearby_neuron	CCACACTGAGATATTA	0.0102835	3.30367e-08	7.27459e-08	0.0198584	6.43222e-08	0.880163	1.75928e-07	0.0896944	4.71965e-08	1.3591e-07
nearby_neuron	CCACCCAAGGAAAGTG	1.7055e-09	1.25061e-09	2.17233e-09	0.015598	7.93834e-09	0.866737	0.0255044	0.0921602	1.31582e-09	9.37248e-09
nearby_neuron	CCAGTAGTCTGATCCA	6.66599e-11	3.69147e-10	1.01539e-10	0.0162281	7.45552e-11	0.829962	0.0316833	0.122126	4.61918e-10	2.0593e-10
nearby_neuron	CCAGTCTAGACGGCGC	7.04395e-11	0.00286687	1.11239e-10	2.09069e-10	8.07137e-11	0.872696	1.57295e-09	0.120882	1.42525e-10	0.00355444
nearby_neuron	CCATTAGCGATAATCC	0.00415236	3.70195e-08	8.11992e-08	0.017117	3.13764e-08	0.795688	7.93019e-07	0.183041	3.01453e-08	4.83211e-08
nearby_neuron	CCGCGGGTACGAAGAA	0.00205621	7.95562e-10	1.46617e-09	2.89821e-09	1.74697e-09	0.87331	4.13147e-09	0.124634	8.19677e-10	1.62938e-09
nearby_neuron	CCGTTACGTTAGAACA	2.02993e-08	2.0211e-08	4.08766e-08	0.0454958	1.34138e-08	0.747325	0.0713577	0.135821	1.5336e-08	3.27361e-08
nearby_neuron	CCTAAATTAACGGTTC	0.0144301	4.16596e-10	1.58964e-09	0.0168851	5.50537e-10	0.874045	0.0162902	0.07835	6.30211e-10	1.75348e-09
nearby_neuron	CCTAACTAAGGCTCTA	3.08608e-10	2.85221e-09	2.44851e-09	0.0116627	3.92655e-10	0.741572	1.56074e-09	0.232735	0.00687145	0.00715881
nearby_neuron	CCTACTGCTTACACTT	1.05764e-10	0.0362301	2.58844e-10	7.37555e-10	1.01792e-10	0.753289	0.00896299	0.201518	1.44573e-10	2.28481e-10
nearby_neuron	CCTCCGACAATTCAAG	2.03129e-09	7.51301e-09	3.19562e-09	3.50767e-09	1.23656e-09	0.926651	3.16663e-09	0.0733491	2.45927e-09	1.85485e-09
nearby_neuron	CGAAGTTGCTCTGTGT	0.00174983	2.17838e-10	2.72377e-10	1.39371e-10	0.0181567	0.782601	3.13797e-09	0.197492	1.44872e-10	4.78293e-10
nearby_neuron	CGCGACCGCGACAGAT	1.07995e-09	7.58564e-10	3.04633e-09	0.0529148	1.47432e-09	0.835514	0.0114929	0.100078	1.10162e-09	1.78028e-09
nearby_neuron	CGGAGCATGGCGATCC	3.92819e-10	3.48367e-10	9.6528e-10	0.0301799	4.06374e-10	0.80062	0.00748576	0.161714	5.85549e-10	5.02141e-10
nearby_neuron	CGGAGTTTGAGAGACA	5.90414e-08	0.0107319	8.72539e-08	0.0225085	5.42621e-08	0.75886	1.4366e-07	0.207899	6.80859e-08	2.02081e-07
nearby_neuron	CGGTAGAGGTGCAGGT	5.29452e-08	0.00496223	1.13661e-07	0.00926635	8.00181e-08	0.80168	1.9549e-06	0.174525	0.00956425	5.50422e-07
nearby_neuron	CGTTTCACTTCGGGCG	0.00805079	5.57901e-07	5.48086e-07	0.0225649	6.2396e-06	0.666353	0.0510763	0.251947	2.36129e-07	2.40452e-07
nearby_neuron	CTATCGGGTCTCAACA	0.000863717	2.63865e-08	1.71622e-07	0.0387157	2.80034e-08	0.703586	0.00193743	0.254897	3.18029e-08	3.42134e-07
nearby_neuron	CTCGAGGTCGAACAGT	0.00107336	0.0114861	8.89962e-09	3.19548e-07	7.25385e-09	0.909084	1.07049e-07	0.0783559	4.65791e-09	9.30816e-09
nearby_neuron	CTCTGGACGCCTGGTG	2.24583e-07	0.0108362	8.5135e-08	6.1086e-08	1.08843e-07	0.894939	7.82943e-07	0.0942234	1.30947e-07	3.27193e-07
nearby_neuron	CTTGCCCAGGCTCTAC	2.95322e-08	4.47833e-08	4.63973e-08	2.49969e-08	4.74231e-08	0.940466	1.49454e-07	0.0595337	2.6521e-08	3.79926e-08
nearby_neuron	CTTGTGCTCACCGATT	7.53472e-08	1.06873e-07	6.67632e-08	0.00771843	5.13256e-08	0.857898	1.31181e-06	0.134382	4.48007e-08	3.44499e-07
nearby_neuron	CTTTAGGAACACTGTT	3.07833e-07	0.0176383	1.29123e-08	2.88479e-08	6.09235e-09	0.973338	7.06165e-08	0.00902219	6.41773e-07	1.89861e-08
nearby_neuron	GAAAGTGACTAACTGC	1.40693e-08	3.59213e-09	5.60352e-09	0.00174045	6.30341e-09	0.894301	0.00449796	0.0994606	4.89772e-09	8.36567e-09
nearby_neuron	GAACGTCTCATGGTCG	0.0106789	1.63904e-09	8.12029e-09	3.69901e-09	1.362e-09	0.873493	0.0294417	0.0239094	0.0142218	0.0482554
nearby_neuron	GAGGGCGCAGCTCTGC	9.2279e-11	2.95829e-11	6.49608e-11	0.00532123	4.29404e-11	0.861037	5.14579e-10	0.132361	3.60791e-11	0.00128173
nearby_neuron	GATCGACACTATCTGA	3.28727e-10	2.43277e-10	4.60339e-10	0.00439767	2.46579e-10	0.955976	1.22918e-09	0.0396263	2.87218e-10	1.23798e-09
nearby_neuron	GCAAGTGCACAGAGAA	1.82426e-07	2.96382e-07	1.87688e-07	2.38684e-07	2.81038e-07	0.894797	4.04448e-07	0.105201	1.37143e-07	2.31078e-07
nearby_neuron	GCCAATAGGGCATCTC	4.21149e-08	1.95242e-08	6.28691e-08	0.00597944	0.00295594	0.898215	2.30686e-06	0.0928473	3.56147e-08	1.02778e-07
nearby_neuron	GCCGAAATTCCTACGT	1.76421e-08	1.09398e-08	1.96333e-08	3.56386e-08	9.02289e-09	0.841497	3.26284e-08	0.158503	1.54209e-08	2.07233e-08
nearby_neuron	GCGCCGTTCCACGATA	0.00582776	0.00382488	4.71976e-07	8.39326e-07	3.53356e-07	0.753586	4.93679e-07	0.236758	3.95396e-07	2.83744e-07
nearby_neuron	GCGCGTCATTGGTACA	1.89315e-09	1.43274e-10	1.53598e-10	0.0163519	1.42433e-10	0.919755	0.0099504	0.0539428	9.67317e-11	1.84163e-10
nearby_neuron	GCGCTGATCCAGACTC	0.00278257	2.5302e-10	4.49454e-10	0.0271989	2.65814e-10	0.846343	5.95847e-09	0.123675	2.25937e-10	5.25933e-10
nearby_neuron	GCTGAGGCGTGAGTAT	4.4942e-10	4.17687e-10	9.26308e-10	0.0286554	4.76434e-10	0.836762	0.0249131	0.100864	7.1492e-10	0.00880525
nearby_neuron	GGCACTCCACTGGGCA	3.02061e-09	7.40285e-10	1.80697e-09	1.00208e-09	8.52273e-10	0.733681	0.00311786	0.263201	6.73006e-10	4.21294e-09
nearby_neuron	GGCGGAGTAATATTAG	0.00449305	1.37883e-09	1.97868e-09	0.00202189	3.094e-09	0.871599	0.0199291	0.101957	1.19845e-09	6.77315e-09
nearby_neuron	GGCGTCCTATCCGCTG	5.67569e-09	0.000368017	1.37966e-09	0.00853946	4.64786e-10	0.949461	0.00304923	0.0330031	1.95176e-08	0.00557945
nearby_neuron	GGGTCACCGTGACGGT	5.40025e-09	4.54988e-09	6.36426e-09	1.64508e-09	1.04694e-08	0.823536	0.0346605	0.131168	0.0106347	3.22438e-09
nearby_neuron	GGTAGACCGTTGGGCG	4.59519e-09	0.0269749	0.0137854	0.0270748	1.61677e-09	0.89773	1.53002e-08	0.0344352	3.51716e-09	6.98472e-09
nearby_neuron	GGTATTGCCGAGTTTA	0.00491241	0.00353551	1.01856e-08	8.97689e-09	8.62675e-09	0.91675	0.00392039	0.0660068	8.62929e-09	0.00487498
nearby_neuron	GGTGGACTGCTCTGGC	6.01117e-08	5.99958e-08	6.74755e-08	0.0206113	6.47363e-08	0.933814	0.0220663	0.0110371	6.27907e-08	0.0124705
nearby_neuron	GTAGCGGCTATACACT	6.31883e-08	0.00123107	4.24565e-08	0.00673963	4.924e-08	0.883474	1.51231e-07	0.108555	6.77358e-08	1.02885e-07
nearby_neuron	GTATAGGACTCAGTAG	5.39055e-10	7.17033e-10	3.8298e-10	3.063e-10	4.57182e-10	0.916484	6.23811e-10	0.0835156	2.75137e-10	4.30232e-10
nearby_neuron	GTCAAGCGGACTCGGG	1.20933e-08	6.47573e-09	1.63689e-08	0.00113793	0.00852378	0.859721	1.68312e-08	0.118427	1.59454e-08	0.0121907
nearby_neuron	GTGCGGGTCTCCAAAT	8.59506e-11	0.0172624	8.99161e-11	1.22009e-10	0.00766708	0.928751	1.96705e-10	0.0463196	8.44248e-11	1.2263e-10
nearby_neuron	GTGTCGTATAGCGTTC	0.00730719	6.38278e-08	6.59768e-08	0.00282451	2.15948e-06	0.892326	0.0394991	0.0580401	1.85356e-07	1.51284e-07
nearby_neuron	GTTGGATTTGCGTTGG	1.45178e-08	9.01264e-09	1.41905e-08	2.66037e-08	2.06964e-08	0.8832	0.0257773	0.091023	1.97732e-08	3.74073e-08
nearby_neuron	TAAATGAATCCGTTTC	5.33e-09	2.51124e-09	3.40855e-09	0.00160134	2.18104e-09	0.866895	5.87867e-09	0.131504	4.16962e-09	5.13389e-09
nearby_neuron	TACCAATAAAGTACCA	0.013762	4.73122e-09	3.04572e-08	0.0522401	2.41279e-09	0.850829	0.0548926	0.00530944	0.022967	1.42548e-08
nearby_neuron	TACGGGATGCTAGCAG	7.90773e-08	1.88296e-08	8.00194e-08	0.00594758	0.0157942	0.727774	4.77438e-08	0.250484	2.01069e-08	1.85758e-08
nearby_neuron	TAGACGCCCGTACCGG	0.0127163	5.73623e-09	1.3471e-08	0.0198131	7.5031e-08	0.872806	3.84565e-08	0.0946647	8.23942e-09	1.55638e-08
nearby_neuron	TAGCGTTGGGTCTTAC	4.13097e-05	2.36898e-09	3.64469e-09	7.85863e-09	2.64521e-09	0.929902	0.016709	0.0525206	0.000826893	6.33725e-09
nearby_neuron	TAGCTAGAAGGCATGA	6.08528e-10	5.46136e-10	7.92466e-10	0.00198841	4.09466e-10	0.853224	2.11229e-09	0.144787	7.92261e-10	6.1231e-10
nearby_neuron	TATCACCCAACCGACC	0.0010722	4.4445e-10	1.14561e-09	0.0115624	0.0304836	0.76903	6.21587e-09	0.182776	1.24367e-09	0.00507496
nearby_neuron	TATGGGTACGTATCGT	0.00216991	5.71572e-10	1.73688e-09	0.0218285	6.50008e-10	0.802404	0.0258308	0.147767	1.06696e-09	3.86472e-09
nearby_neuron	TCAACCATGTTCGGGC	5.13623e-09	0.0349583	6.57533e-09	6.73249e-08	0.0635036	0.702438	4.5978e-08	0.183401	7.14304e-09	0.0156983
nearby_neuron	TCACAGGTTATTGGGC	3.60177e-09	0.00345876	8.09287e-09	1.22955e-08	0.000280199	0.782818	0.0139199	0.199524	7.6014e-09	2.20573e-08
nearby_neuron	TCAGTACTGACCCGCG	6.81388e-09	3.73024e-09	1.13914e-08	0.0163544	2.67444e-09	0.863908	0.0599655	0.0597718	4.64109e-09	5.66707e-09
nearby_neuron	TCGCTAAACCGCTATC	0.00261922	5.42763e-08	1.15184e-07	0.0150314	3.6077e-08	0.77632	0.0176872	0.188342	7.20776e-08	1.18819e-07
nearby_neuron	TCGTCTTAGGCGTTAA	2.50335e-08	3.6655e-09	1.50864e-08	0.02296	9.10327e-09	0.831274	0.00488659	0.140879	6.63625e-09	2.27419e-07
nearby_neuron	TCGTTAGGAGTCCCTA	4.56998e-09	0.00303048	7.02114e-10	2.01937e-09	2.60761e-10	0.910503	0.000504786	0.0859621	6.99545e-10	8.21752e-10
nearby_neuron	TCTAGCATCTTCGATG	1.69281e-09	4.59939e-09	3.13726e-09	5.21745e-09	7.08601e-09	0.996465	4.35603e-09	0.00353507	3.03024e-09	3.3717e-09
nearby_neuron	TCTGATGTATTCTGTC	8.84399e-08	4.17558e-08	2.91081e-07	1.75223e-07	3.18557e-08	0.907831	0.0921671	1.35334e-06	6.17865e-08	1.27521e-07
nearby_neuron	TCTTACTTATGCCTCT	1.03308e-07	0.0357643	0.00550693	0.05269	6.07885e-08	0.657447	0.0270579	0.221533	1.06978e-07	4.73894e-07
nearby_neuron	TGCAGAGTACCGAGCA	3.71943e-08	1.43848e-07	6.23691e-08	6.11062e-07	5.39421e-08	0.873894	0.0172331	0.108872	3.36084e-08	2.07081e-07
nearby_neuron	TGTCCTAAGTCACCGC	2.99083e-07	5.44267e-09	7.76819e-09	0.000327338	5.29721e-09	0.92127	5.39508e-08	0.0784023	6.45669e-09	2.88282e-08
nearby_neuron	TTAACCAACCCTCCCT	9.32103e-09	0.0598536	7.35677e-09	6.40612e-09	0.0269853	0.885556	4.27903e-09	0.0226752	0.00492941	4.2933e-09
nearby_neuron	TTACCCATTGCCGGGT	0.0203828	0.0114363	5.81492e-09	3.12315e-09	1.72334e-08	0.8425	1.95903e-08	0.125681	5.81198e-09	5.70205e-09
nearby_neuron	TTAGCTAATACGATCT	2.22256e-07	0.0111533	0.00613547	0.0284369	3.21914e-07	0.826235	0.0105877	0.11745	1.91209e-07	5.7878e-08
nearby_neuron	TTATCCGGGATCTATA	2.70835e-07	1.06565e-06	0.00907441	0.0137595	7.16383e-08	0.948892	4.14899e-07	0.028272	1.40463e-07	1.75364e-07
nearby_neuron	TTCCAATCAGAGCTAG	5.91878e-09	4.65701e-09	1.77179e-08	1.62572e-08	6.98892e-09	0.855716	0.0385833	0.105701	1.1461e-08	8.67135e-09
nearby_neuron	TTCCGGTTACCCACTT	1.12732e-07	9.26856e-08	1.94041e-07	2.77425e-07	7.8704e-08	0.897576	0.0507104	0.0478577	8.03969e-08	0.00385498
nearby_neuron	TTCTGACCGGGCTCAA	1.31265e-09	4.53776e-10	1.31078e-09	0.0241069	1.46813e-09	0.9061	0.0144356	0.0553579	5.64718e-10	9.94404e-10
nearby_neuron	TTGATTATGCAGATGA	5.31822e-09	2.15247e-08	1.35582e-08	5.2805e-08	1.02445e-08	0.778244	0.0475468	0.174209	6.76008e-09	2.8468e-08
nearby_neuron	TTGTGTATGCCACCAA	8.16796e-07	2.96399e-08	5.95849e-08	0.00964896	1.06414e-07	0.932038	0.0090427	0.0492688	4.15502e-08	1.83438e-07
nearby_neuron	TTGTTAGCAAATTCGA	2.2453e-08	0.00442531	9.13444e-08	1.96613e-08	1.29928e-07	0.848617	0.0784818	0.0153814	0.0530943	2.70334e-08
nearby_neuron	AAAGTGTGATTTATCT	1.31504e-07	6.35949e-07	3.65628e-05	2.11251e-07	1.34912e-07	0.867786	0.0181344	0.102564	0.0114781	2.93076e-07
nearby_neuron	AAATACCTATAAGCAT	0.00106878	3.01626e-10	5.00874e-10	0.00782888	0.0163038	0.893497	0.0134263	0.0522266	2.55546e-10	0.0156484
nearby_neuron	AAGTAGAAGACCGGGT	1.5009e-10	0.000722704	0.0172762	0.00182739	1.51107e-10	0.773328	1.1106e-09	0.206846	2.73823e-10	2.15099e-10
nearby_neuron	AAGTGAGTCGGGTTTA	7.86244e-09	4.4318e-09	5.01706e-09	0.00864629	1.86785e-08	0.931463	0.00166381	0.0582271	6.86583e-09	7.64712e-09
nearby_neuron	AATCTGCGTTGGGACG	0.00197721	5.31394e-09	6.66312e-09	6.77748e-09	4.76104e-09	0.855455	2.11937e-08	0.142567	5.35494e-09	8.95834e-09
nearby_neuron	AATGTGCCCGAGGTGT	1.23077e-07	2.85599e-07	0.122909	0.153554	3.19438e-07	0.701801	2.38839e-07	0.0217346	6.67518e-07	3.44085e-07
nearby_neuron	AATTAGCGCTGCAGCG	8.29014e-09	3.40488e-08	6.18911e-08	0.00589433	0.0303707	0.807103	0.0194601	0.137172	5.50813e-08	2.58904e-08
nearby_neuron	ACAAATGGTAGTGTTT	2.7866e-09	9.23375e-09	5.79267e-09	0.0230756	2.81153e-08	0.742715	1.13562e-07	0.23421	5.36565e-09	9.82687e-08
nearby_neuron	ACAATGAATACGGAGA	1.79778e-08	9.02691e-09	3.31743e-08	4.96488e-07	9.07198e-09	0.936354	2.53838e-08	0.0636457	7.10854e-08	1.312e-07
nearby_neuron	ACACGAGACTCCTTCT	3.08229e-09	0.00355611	0.0635658	3.92458e-09	3.13021e-08	0.885688	0.0238804	0.0233097	1.52329e-08	4.80469e-08
nearby_neuron	ACACTGATCAAGGTGT	0.00999009	0.0502765	9.26698e-09	8.09798e-09	1.11245e-08	0.887849	1.78605e-08	0.049643	0.00224091	3.74799e-09
nearby_neuron	ACATAATAAGGCGGTG	0.015293	2.11959e-09	9.84253e-10	1.12351e-09	1.09432e-09	0.91896	0.0118189	0.0539283	5.08218e-10	4.97991e-09
nearby_neuron	ACCAACGCTTATTTAT	3.45444e-07	6.26593e-07	3.73601e-07	3.59954e-07	0.00505568	0.824549	0.0213406	0.149052	1.03564e-07	6.19503e-07
nearby_neuron	ACCAATATGCAAGTTA	5.47216e-09	5.64746e-09	6.16476e-09	0.00812751	3.51888e-09	0.900368	1.01431e-08	0.0915042	6.22079e-09	8.45019e-09
nearby_neuron	ACGTATTACTCCGATC	4.14443e-10	5.00094e-10	8.82464e-10	5.63901e-09	0.000344946	0.899345	9.97903e-10	0.10031	7.44135e-10	9.00379e-10
nearby_neuron	ACGTTAATGTCGAAGA	7.19307e-09	6.33977e-09	1.60356e-08	1.40573e-08	3.52931e-08	0.869377	5.58781e-08	0.122639	1.68364e-08	0.00798352
nearby_neuron	ACTGTAGCACTTTGGA	4.30774e-07	0.0300434	1.2666e-07	0.0117593	6.43563e-08	0.800531	0.00861982	0.149045	2.92337e-07	8.64316e-08
nearby_neuron	AGAACGTGGTACATTC	0.00370343	0.012585	1.3113e-07	0.00412737	7.50084e-08	0.896428	0.0129882	0.0701674	1.86282e-07	7.15343e-08
nearby_neuron	AGATCTCAGGTGTGAT	1.64919e-09	2.2725e-10	2.83521e-10	3.34339e-10	2.55902e-10	0.923009	1.42831e-09	0.0769911	2.03556e-10	7.18491e-10
nearby_neuron	AGCTGAAGTAAACCAA	1.49195e-09	1.72493e-09	1.68696e-09	1.57476e-08	4.20061e-09	0.86183	1.01492e-08	0.13817	1.17385e-09	2.75592e-09
nearby_neuron	AGGACAGTCGAATCCC	1.31001e-09	6.33369e-10	4.56411e-10	0.000209622	1.24478e-09	0.883727	2.41779e-09	0.116063	3.88131e-10	1.12019e-08
nearby_neuron	AGGGTCGATGCGAACT	2.39757e-10	1.98852e-10	2.61007e-10	0.000387738	2.2995e-10	0.942599	6.1067e-10	0.0570132	2.10828e-10	7.37108e-10
nearby_neuron	AGGGTGCTCTCGAGGG	3.32989e-10	2.05665e-10	0.000725984	0.00255638	8.02118e-11	0.81382	5.39874e-10	0.182898	1.5586e-10	2.77548e-10
nearby_neuron	AGGGTTCCCTTTGGTT	2.33379e-09	4.04741e-09	6.57559e-09	0.00732565	5.40914e-09	0.781624	0.0816921	0.129359	2.19964e-09	4.64144e-09
nearby_neuron	AGTCGGCCCAAACGAC	3.0715e-08	2.0033e-09	0.00970009	0.023807	0.0426147	0.850721	1.51394e-08	0.0731572	2.48822e-09	1.05558e-08
nearby_neuron	AGTGATATGAGTAGTT	9.6591e-09	2.37231e-08	2.10745e-08	3.34736e-08	2.88416e-08	0.868011	0.0409987	0.0909905	1.56931e-08	3.28572e-08
nearby_neuron	AGTGATTCAAGCAGGA	4.01576e-10	2.08603e-10	7.07278e-10	3.87244e-08	3.81484e-10	0.854524	1.65997e-09	0.130983	3.9436e-10	0.0144932
nearby_neuron	ATAGACAACGGGACCT	1.27415e-08	9.89149e-10	2.34738e-09	1.89361e-09	4.9289e-09	0.909664	0.0157825	0.0745537	9.81823e-10	3.24918e-09
nearby_neuron	ATAGAGTACTGGGACA	2.52706e-09	1.33002e-09	2.4743e-09	1.02412e-08	1.92469e-09	0.851556	0.0407525	0.107692	1.50107e-09	5.28111e-09
nearby_neuron	ATAGAGTTATCAACTT	2.51373e-10	2.26252e-10	5.47592e-10	2.8552e-10	5.33334e-10	0.876814	6.63114e-10	0.123186	4.43444e-10	6.3863e-10
nearby_neuron	ATCACGTGCTAATTAA	0.0073175	9.39202e-08	8.2169e-08	0.0338628	6.46303e-07	0.722514	0.0160844	0.220221	8.71391e-08	1.03657e-07
nearby_neuron	ATCGACCCAATACAGA	0.00229917	1.31647e-10	3.42161e-10	0.00350104	3.04073e-10	0.856773	0.0420565	0.0953699	1.75129e-10	1.23144e-09
nearby_neuron	ATCGACTCTTTCCGTT	2.87383e-08	2.34367e-08	3.58386e-08	1.14657e-08	6.64433e-07	0.908496	0.0301058	0.0603614	1.05747e-08	0.00103608
nearby_neuron	ATGACGCGTTCTATCC	8.80525e-10	1.95378e-09	1.9541e-09	0.00846164	1.3937e-09	0.866817	3.84855e-09	0.124721	1.66036e-09	2.00666e-09
nearby_neuron	ATGCCATTTGCGACCA	4.47795e-10	6.47049e-11	1.19664e-10	1.02274e-10	0.00113648	0.833748	2.92632e-10	0.165116	8.54818e-11	2.01446e-10
nearby_neuron	ATGTAGCGCGCGTAGG	1.14092e-08	1.24604e-09	6.73597e-10	0.00147828	0.00154395	0.89929	3.42062e-09	0.0889543	5.30221e-10	0.00873373
nearby_neuron	ATTAATACTACGCGGG	0.00279544	0.0137809	2.22657e-07	0.000602628	7.1325e-08	0.816041	0.0886685	0.0642355	1.50613e-07	0.0138754
nearby_neuron	ATTACTAGCCTCTTGC	0.00740745	1.79675e-08	0.016988	0.0251629	1.01367e-07	0.821356	0.0436813	0.0854045	3.48742e-08	1.53825e-07
nearby_neuron	ATTATACTTTGCTCGT	9.51969e-10	0.0125288	5.70732e-09	0.0156886	0.0429809	0.742087	0.0102147	0.152827	0.0236737	3.18229e-09
nearby_neuron	ATTTCCGGGTTCTGCG	3.58255e-09	9.91123e-08	5.69937e-09	0.034424	1.31521e-08	0.874851	0.0057414	0.0849836	4.17641e-09	1.01206e-08
nearby_neuron	CAAGGATCGCATGTTC	8.17957e-09	4.59729e-09	1.09522e-08	0.00127609	2.83162e-08	0.917907	4.22169e-08	0.0808163	7.19675e-09	1.56947e-07
nearby_neuron	CACATCTCACCGACGA	6.82341e-08	4.03675e-08	3.99421e-08	6.42217e-08	3.10328e-08	0.744326	7.25853e-08	0.255674	3.92867e-08	3.75763e-08
nearby_neuron	CACCCACACGTCACCC	0.00283983	0.0207542	9.3312e-10	0.0242812	2.66196e-05	0.863194	3.05243e-10	0.0861206	0.00278406	4.61768e-10
nearby_neuron	CACCGCCAGAAGGTTT	0.00437132	0.00295262	7.03068e-08	0.0074811	6.07793e-08	0.789792	6.45912e-07	0.195402	3.68975e-08	1.12708e-07
nearby_neuron	CACTCCTATGTAAGAT	5.47289e-10	5.38924e-10	9.99247e-10	2.14259e-09	5.64604e-10	0.933221	1.13572e-09	0.0547838	1.00582e-09	0.0119956
nearby_neuron	CAGCAGCCCGTTCCTT	1.51967e-09	2.59236e-10	1.1934e-09	5.74435e-10	0.00332563	0.870729	0.0192738	0.106671	8.62803e-10	9.52323e-10
nearby_neuron	CAGGCGCCATGCTAGG	5.07107e-10	0.0384038	1.37425e-09	3.3973e-10	9.43432e-10	0.806582	1.09259e-09	0.126245	0.0287699	6.9706e-10
nearby_neuron	CATGCCAACTCGCAAA	1.25491e-07	0.00684876	0.036315	0.0385402	7.44969e-08	0.856747	9.95312e-07	0.0615478	1.73857e-07	1.4487e-07
nearby_neuron	CCATCGCAGTTAAACT	2.19765e-07	0.00732206	1.61518e-07	6.2029e-08	8.18944e-07	0.895315	0.0195752	0.0684176	6.72541e-08	0.009369
nearby_neuron	CCCGTAAGTCTAGGCC	2.24544e-09	3.68361e-10	4.30645e-10	0.00886629	1.42028e-09	0.909791	3.38509e-09	0.0813432	3.4048e-10	4.12707e-10
nearby_neuron	CCCTCATTCTGGAATT	6.08333e-08	1.46687e-08	2.48728e-08	0.00281263	2.08535e-08	0.977735	8.96972e-08	0.0194523	2.05535e-08	4.35922e-08
nearby_neuron	CCGATCTCAACCTTAT	1.0902e-06	3.73374e-08	5.70779e-08	0.015767	3.25138e-08	0.808517	1.0617e-07	0.175715	4.67597e-08	1.17514e-07
nearby_neuron	CCGCGGAATGCGTCAC	2.05361e-09	0.00465637	7.22244e-10	3.18644e-09	0.0107962	0.910389	1.4953e-09	0.0298514	0.00961588	0.0346913
nearby_neuron	CCTGTACTCACGCCCA	2.90319e-09	4.94841e-08	0.0349543	0.00089776	8.69529e-09	0.838376	1.27184e-08	0.125772	1.04211e-08	8.47725e-09
nearby_neuron	CGAGGGACTGCGGTCG	0.00964202	9.60833e-10	2.38958e-09	0.0319825	7.88036e-09	0.645955	0.0336433	0.278777	3.93074e-10	1.05902e-09
nearby_neuron	CGCCTGGCCTACGTAA	1.1662e-09	0.0131782	8.45953e-09	0.0301232	4.57541e-10	0.857232	1.86082e-09	0.0994665	1.24069e-09	1.93472e-09
nearby_neuron	CGCTGTGTGGATGTTG	0.000468916	8.53864e-10	7.50622e-10	1.21453e-09	4.64454e-10	0.912576	0.0386443	0.0483104	4.03035e-09	3.68964e-09
nearby_neuron	CGGCCACGCACAAAGT	0.0122423	1.7705e-10	4.25106e-10	4.56058e-10	0.00291283	0.899073	0.0213699	0.0644017	2.54709e-10	9.279e-10
nearby_neuron	CGGGTGTACCCATTTA	0.00351958	0.0033786	1.97781e-07	2.02274e-07	7.67269e-08	0.84584	1.07137e-07	0.147261	8.98015e-08	9.27205e-08
nearby_neuron	CGGTGCAGATAGAACG	4.97465e-10	0.0121516	1.01374e-09	5.21196e-10	0.0125276	0.896183	2.49955e-09	0.0791376	5.30172e-10	8.45309e-10
nearby_neuron	CGGTTGACCTGGCATA	4.13836e-07	1.0352e-07	8.54022e-08	0.0117341	8.09418e-08	0.930696	2.99126e-06	0.057566	7.13325e-08	1.3376e-07
nearby_neuron	CGTGAAGTTAATTCAC	0.00175601	5.85522e-09	1.05625e-08	0.000361	4.56147e-09	0.95758	0.0132004	0.0271023	7.42688e-09	1.06285e-08
nearby_neuron	CGTTGAATACCGCGCT	1.25082e-08	1.56013e-08	2.06155e-08	7.72574e-05	5.86018e-09	0.870406	1.46686e-08	0.129517	9.24183e-09	3.68501e-08
nearby_neuron	CTACGCACGGAGTACC	0.0022153	2.7263e-09	7.13686e-09	7.10186e-09	1.43201e-08	0.855984	0.0307736	0.111027	1.96108e-09	3.42336e-09
nearby_neuron	CTACTGCCACCTGACC	0.00891092	4.64121e-10	5.81444e-10	0.00613521	0.0100648	0.8609	1.29774e-09	0.113989	9.28638e-10	1.10854e-09
nearby_neuron	CTATTCATGTGTCCCA	2.69699e-08	4.24456e-09	1.82433e-09	0.00238815	2.55809e-09	0.948614	0.00793813	0.0410595	2.13031e-09	3.19105e-09
nearby_neuron	CTCTATTTGGCTGCAG	1.43745e-09	2.01236e-09	6.11579e-10	0.0093554	1.62632e-09	0.89362	0.0762309	0.0207934	5.62375e-10	9.41515e-10
nearby_neuron	CTGCACTCCAGTACAG	0.011236	0.0108394	1.19909e-07	0.0173828	1.69961e-08	0.769033	1.01066e-07	0.1723	0.0192085	1.14563e-07
nearby_neuron	CTGGATTTACACTTGA	5.00597e-10	2.19886e-10	5.76357e-10	3.36152e-10	5.06889e-10	0.901975	0.0195392	0.0784863	2.98189e-10	4.69842e-10
nearby_neuron	CTGGGTAGGCAGTTAA	5.1049e-08	0.00629283	5.27431e-09	0.0141532	0.0196999	0.777504	0.00916982	0.17318	3.52196e-09	1.21195e-08
nearby_neuron	CTGGTAACACATAGAA	4.80249e-07	2.73469e-07	2.65613e-07	2.62919e-07	0.00813984	0.913107	0.00879696	0.0699544	1.94486e-07	7.50643e-07
nearby_neuron	CTGGTAACGAGCTCTT	1.61731e-08	1.67468e-09	3.5386e-09	0.000163369	2.47924e-08	0.823648	8.95364e-09	0.176188	2.75842e-09	3.21505e-08
nearby_neuron	CTTTAGGAACACTGTT	1.77269e-09	1.7131e-09	2.36096e-09	4.4996e-09	0.00392471	0.866484	1.13788e-08	0.129591	2.03735e-09	3.25991e-09
nearby_neuron	GAAAGAACAGCGTTAT	3.51799e-10	1.43243e-10	1.14959e-10	0.00138117	3.04768e-10	0.895056	3.42246e-10	0.103563	9.10981e-11	1.51526e-10
nearby_neuron	GAACTGTGGAGAGACA	1.52442e-09	2.4365e-10	2.46769e-10	2.70272e-08	2.54956e-10	0.972981	2.76827e-10	0.0270185	2.0885e-10	2.68381e-10
nearby_neuron	GAAGTGCTGGATAGCT	0.0070858	2.04286e-10	5.20954e-10	3.06784e-09	2.57469e-10	0.860949	8.41501e-10	0.131965	4.98424e-10	2.02219e-09
nearby_neuron	GAATCTGAACATTCTC	2.17075e-07	1.19823e-07	1.6382e-07	1.45935e-07	5.89367e-07	0.979408	9.37754e-07	0.0149211	2.60009e-07	0.00566874
nearby_neuron	GACCTTCCACGTCTAC	1.78661e-09	1.59531e-09	2.23747e-09	0.000132674	4.26159e-09	0.871276	0.0208058	0.107786	1.63074e-09	5.46123e-09
nearby_neuron	GACGGTCAATAGAAGC	2.08141e-09	0.0349698	8.64686e-09	0.000625573	2.15147e-09	0.78334	1.91815e-08	0.181065	4.91044e-09	4.15368e-09
nearby_neuron	GAGCGAGGGAGTACCG	3.02167e-10	2.09184e-10	5.65607e-10	3.67309e-10	3.50358e-10	0.946363	0.00673319	0.0469036	2.69524e-10	6.41291e-10
nearby_neuron	GATATGAGACACTAAC	0.000296934	3.80357e-08	1.12466e-07	0.0222705	5.65093e-08	0.824389	0.0197614	0.133282	2.52636e-07	1.447e-07
nearby_neuron	GCACTGCCTACCTTTA	1.09072e-08	4.09421e-09	1.86612e-08	2.73881e-08	1.7001e-08	0.944836	2.15884e-08	0.0551635	8.81982e-09	4.04514e-08
nearby_neuron	GCCCGTAATACCTTCT	0.000531251	7.81444e-10	1.88368e-09	0.00280471	2.96864e-09	0.905454	0.0220269	0.0691828	1.12047e-09	4.94079e-09
nearby_neuron	GCCCTGAGGATGGGCT	3.56987e-06	6.70052e-08	1.11475e-07	0.0102134	5.06683e-08	0.926724	1.40112e-07	0.0589339	1.50287e-07	0.00412454
nearby_neuron	GCCGAAATTCCTACGT	4.38618e-08	1.36203e-08	4.34005e-08	7.55879e-08	3.30849e-08	0.927991	0.0129701	0.0590388	2.26744e-08	1.11647e-07
nearby_neuron	GCCTTCAGCCCTACCG	3.48424e-09	5.74701e-09	5.93406e-09	0.0278839	1.93384e-09	0.85723	6.11164e-09	0.114886	3.63904e-09	2.17352e-08
nearby_neuron	GCGAAACTTAACTGGA	0.00376158	1.64165e-10	2.6963e-10	5.34334e-10	5.09047e-10	0.931487	1.42478e-09	0.0647512	1.47738e-10	6.49678e-10
nearby_neuron	GCGGTTCCCTATCATG	1.68485e-07	7.08948e-07	6.74543e-07	0.00870231	2.41193e-07	0.837985	0.0265423	0.126767	3.60491e-07	9.5652e-07
nearby_neuron	GCTAATACCGAATGCC	0.00712276	8.16962e-10	1.40987e-09	0.0110366	1.7963e-09	0.918473	1.25602e-08	0.0633681	8.67299e-10	6.40345e-09
nearby_neuron	GCTTCCGTCCCTAGAC	1.15632e-06	6.93108e-08	1.22173e-07	2.48847e-07	1.05535e-07	0.944568	0.00414319	0.0512863	1.11816e-07	2.65538e-07
nearby_neuron	GGAATGCGCTAGCGTG	0.000600974	6.15912e-09	1.32174e-08	8.67095e-09	0.00379447	0.895913	0.0383928	0.0612987	2.10437e-08	1.89529e-08
nearby_neuron	GGAGCGAGGCCTACTT	0.0030803	2.0948e-08	3.63894e-08	7.14959e-08	4.87923e-08	0.953377	1.25857e-07	0.043542	2.4915e-08	1.2734e-07
nearby_neuron	GGCGAAATCTAACTTG	2.05094e-09	1.22439e-09	3.1351e-09	2.88436e-09	2.34989e-09	0.913442	9.43822e-09	0.0865578	3.29066e-09	3.6251e-09
nearby_neuron	GGCGCTTCATTCCCTG	0.00249195	0.0175487	2.32414e-08	6.98602e-08	5.6744e-09	0.87538	4.86871e-08	0.0862112	7.74652e-08	0.018368
nearby_neuron	GGGATTTACCGCACCT	1.65078e-08	1.6338e-08	5.23872e-08	2.78675e-08	0.029085	0.816585	3.21872e-07	0.15433	1.68646e-08	2.71152e-08
nearby_neuron	GGGCGATATGTGTGAA	0.000633848	3.87797e-08	2.01696e-07	0.0146439	3.78436e-08	0.738077	6.71793e-07	0.246644	5.44274e-08	9.02482e-08
nearby_neuron	GGTCGGCCAGGAGCTT	5.43071e-07	1.76639e-07	7.20762e-07	9.07237e-07	3.67882e-07	0.827629	2.51946e-06	0.14782	3.38353e-07	0.0245453
nearby_neuron	GGTGAAGTACAGGGAT	4.56732e-10	3.08334e-10	5.85334e-10	0.00834485	1.35045e-09	0.854529	3.28205e-08	0.137126	3.01688e-10	1.57761e-09
nearby_neuron	GGTGTAAATCGATTGT	0.0145661	2.50861e-10	0.00508254	0.011881	7.60389e-10	0.954256	6.21493e-10	0.0142144	5.50062e-10	1.65571e-09
nearby_neuron	GGTTTCAATCGGTCAG	1.16667e-08	8.55333e-09	7.36156e-09	0.0191498	0.000248365	0.816348	4.66978e-08	0.164254	5.29879e-09	9.59546e-09
nearby_neuron	GTAAGTAACAGTCTGG	4.04894e-10	4.26162e-10	7.84751e-10	1.49916e-09	0.00112007	0.81557	0.0302406	0.132089	2.78197e-10	0.0209812
nearby_neuron	GTAGACACGCCTGACT	2.20875e-09	1.83194e-09	0.0398715	2.42506e-09	2.1824e-09	0.931046	1.03478e-08	0.0290823	5.72249e-09	9.24663e-09
nearby_neuron	GTAGCTTCCTCTTGTT	2.65604e-10	4.23313e-10	1.37436e-10	0.0214591	1.25029e-10	0.751109	2.97685e-10	0.227432	1.13722e-10	1.98279e-10
nearby_neuron	GTAGTCGCGGGAATCA	7.80124e-08	1.74611e-08	2.80291e-08	1.73782e-08	2.14021e-08	0.937224	5.97372e-08	0.0627762	2.99949e-08	2.7444e-08
nearby_neuron	GTGAGGACACTTAAGG	2.24779e-09	2.68375e-09	2.95863e-09	0.00476355	1.76121e-09	0.878616	1.93794e-08	0.11662	1.64253e-09	5.70063e-09
nearby_neuron	GTGCCATCACACGGTG	1.20507e-08	0.0698266	3.68738e-08	0.0107087	2.70136e-08	0.852823	8.43522e-08	0.0638849	0.00275698	3.47447e-08
nearby_neuron	GTTCTTCCCTCGATGT	1.02463e-08	1.56802e-08	7.85193e-08	1.17943e-08	9.7579e-09	0.91062	2.63552e-08	0.0893797	2.3222e-08	1.62266e-08
nearby_neuron	TAAACCCAGGAGGGCA	3.69577e-07	8.56769e-09	1.18475e-08	0.00902801	2.53139e-08	0.917806	1.60663e-08	0.0731658	9.78735e-09	2.57405e-08
nearby_neuron	TAAAGCGGTATTTCCA	9.01162e-09	7.01886e-09	1.05287e-08	0.0145349	1.83227e-08	0.855471	0.000440333	0.129554	1.09019e-08	1.1984e-08
nearby_neuron	TAATATTGAAATTCGC	2.38643e-08	3.08949e-08	4.81955e-08	0.0194706	3.855e-08	0.899324	0.0206205	0.0605841	4.5028e-08	1.39511e-07
nearby_neuron	TACGCCATATTCTAAT	8.19487e-09	1.42875e-09	2.37959e-09	1.06896e-08	2.29289e-09	0.772656	1.63897e-08	0.22078	5.94106e-09	0.00656396
nearby_neuron	TACTCTTTCGTCTTCA	1.70288e-06	6.13413e-08	9.84331e-08	0.00517292	2.73622e-07	0.948693	4.8851e-07	0.046131	7.61282e-08	6.16385e-07
nearby_neuron	TAGACGCCCGTACCGG	0.000658234	1.50572e-08	5.82068e-08	0.00515312	4.10008e-08	0.876427	8.35693e-08	0.117762	3.17841e-08	3.55766e-08
nearby_neuron	TAGCGTCCGGTGTGGT	6.00385e-10	0.0116374	5.22647e-10	6.39978e-10	8.36433e-10	0.920781	0.0206261	0.0423956	1.22457e-09	0.00455956
nearby_neuron	TATACACAGACGCCTT	0.00895758	2.25862e-09	7.48955e-09	0.00266864	1.44838e-09	0.844686	0.0407284	0.10296	1.51271e-09	1.5e-09
nearby_neuron	TATATCCCTGGGAGGA	3.37918e-08	2.93592e-08	6.4015e-08	4.65004e-08	9.65067e-08	0.865766	1.19034e-06	0.134232	4.11235e-08	5.76569e-08
nearby_neuron	TATCTACCACAGCGGG	0.000202578	2.61181e-09	7.51147e-09	1.12786e-08	4.16092e-09	0.896556	0.00582645	0.097415	3.55962e-09	7.25388e-09
nearby_neuron	TATGGGACCGAGCAGG	3.85823e-09	1.3914e-09	2.9546e-09	0.00237231	4.29619e-09	0.950053	0.0268965	0.0206784	1.3127e-09	5.55795e-09
nearby_neuron	TCAACCATGTTCGGGC	0.00733604	2.46392e-08	1.84045e-07	0.00984484	1.63956e-07	0.880377	0.0147584	0.0876832	5.71415e-08	1.31516e-07
nearby_neuron	TCACAGGGAATCGCAA	1.11157e-09	6.94571e-10	1.69317e-09	9.58583e-10	1.92609e-09	0.944841	8.34374e-09	0.0551592	1.24492e-09	2.06008e-09
nearby_neuron	TCCGGCCTAGCGTACA	1.30099e-08	1.55636e-08	4.8997e-08	7.22629e-08	0.0138565	0.891513	0.0167868	0.0778439	1.70395e-08	3.01154e-08
nearby_neuron	TCCTAAATTGGGAAGC	3.9955e-10	5.73225e-10	5.013e-10	6.73202e-10	0.010961	0.93536	0.0414189	0.0122598	3.41947e-10	8.06169e-08
nearby_neuron	TCCTTTCTTACGCTTA	0.00252502	1.42549e-09	2.12e-09	0.00227707	8.75691e-10	0.821782	4.65685e-09	0.173416	7.03789e-10	2.86295e-09
nearby_neuron	TCGCTGGGCGGATTGT	0.00345398	2.47644e-10	4.50127e-10	8.36777e-10	4.78765e-10	0.869042	0.0202929	0.107211	2.62809e-10	1.50137e-09
nearby_neuron	TCGGGCCGTCGTGGTA	8.26522e-07	2.02348e-07	6.61766e-07	1.89201e-06	0.0122211	0.815641	1.14555e-06	0.172132	3.24341e-07	6.25767e-07
nearby_neuron	TCGTGTCACGCTGACA	3.34139e-07	2.16283e-07	1.95377e-07	0.0584721	1.50991e-07	0.842004	2.08608e-07	0.0950406	1.31187e-07	0.00448211
nearby_neuron	TCTATCGGTCGCAACA	0.000220461	0.0227013	2.42479e-09	0.0297745	1.35668e-09	0.693145	0.000722513	0.253436	4.08055e-08	2.55124e-09
nearby_neuron	TCTCTAATAGCTGGTA	1.5504e-08	6.05669e-09	9.67966e-09	7.91699e-08	1.01292e-08	0.916774	1.70656e-06	0.0832245	5.55474e-09	6.51584e-08
nearby_neuron	TCTGGGAACCTTTGAA	0.000994303	0.0332042	2.33392e-07	0.00942954	1.94621e-07	0.793977	3.79691e-07	0.162392	4.29542e-07	1.81659e-06
nearby_neuron	TCTTACTTATGCCTCT	0.00331383	1.22516e-08	4.873e-08	1.74175e-07	2.20211e-08	0.929148	2.5333e-08	0.0675376	1.90947e-08	4.1881e-07
nearby_neuron	TGAGCTTTAATGACGC	0.00542115	3.76086e-08	4.49381e-08	0.00941866	3.31749e-08	0.841274	3.11098e-07	0.143886	3.99484e-08	9.7619e-08
nearby_neuron	TGATCAGGGAACTGCT	3.3946e-08	0.00288711	1.17237e-07	0.0182239	5.08667e-08	0.905925	7.74222e-08	0.0729634	4.24281e-08	5.6572e-08
nearby_neuron	TGCTCGGTGGGTCACC	0.0180381	0.0233934	2.02835e-08	2.58923e-08	1.01884e-08	0.883118	1.22055e-07	0.0536226	0.0207841	0.00104386
nearby_neuron	TGTACGAACAAATCCG	4.93212e-09	4.82259e-09	6.6254e-09	0.00691869	5.50745e-09	0.901922	2.91101e-08	0.0911595	3.85654e-09	6.11753e-08
nearby_neuron	TGTGGCAAAGCGTATG	1.18738e-08	5.30882e-09	8.90356e-09	1.32117e-08	1.31911e-07	0.812431	2.33032e-08	0.187569	4.74324e-09	1.05978e-08
nearby_neuron	TTACTAAAGGACTTTA	4.44113e-10	3.48478e-10	1.14059e-09	9.44201e-10	6.16151e-10	0.92316	2.4955e-09	0.0671201	0.00971967	1.08976e-09
nearby_neuron	TTATATTTGGCAATCC	4.80201e-07	0.00226354	1.6619e-07	0.034969	1.34004e-07	0.868681	0.0254491	0.0686362	8.26767e-08	3.21783e-07
nearby_neuron	TTATTAGGGAAGCATC	0.00823384	2.79595e-09	3.91143e-09	3.86234e-09	0.00412687	0.854592	5.94679e-08	0.133047	3.74279e-09	4.16861e-09
nearby_neuron	TTCATGGCGCAACAGG	1.00164e-07	4.11822e-08	7.43263e-08	2.01177e-07	0.0303908	0.744002	4.13021e-07	0.225606	4.74735e-08	7.68409e-08
nearby_neuron	TTCTGCGGGTTAGCGG	0.00179598	5.56566e-10	8.1738e-09	0.000689399	7.98186e-10	0.85074	4.7005e-09	0.146774	2.36275e-09	7.49229e-10
nearby_neuron	TTGATTAGCTGTTTCT	5.78983e-10	8.7387e-10	8.94799e-10	0.00479865	2.15613e-05	0.899869	0.0117713	0.0835396	1.223e-09	8.19894e-10
nearby_neuron	TTGCGGCATCAGAAAG	4.20678e-10	3.309e-10	4.55071e-10	0.00448391	5.4515e-10	0.909195	0.0102561	0.0760653	3.36319e-10	7.12789e-09
nearby_neuron	TTGGCCTAGAATTTCG	7.08752e-08	1.51893e-08	4.46073e-08	1.10851e-07	2.0248e-08	0.965664	7.34926e-08	0.0343354	2.39813e-08	5.80185e-07
nearby_neuron	TTGTAAGGCCAGTTGG	8.61245e-09	4.52501e-09	6.72027e-09	1.10212e-08	2.46311e-08	0.938395	5.41922e-07	0.0616039	3.80421e-09	3.04362e-08
nearby_neuron	AAATTAACGGGTAGCT	2.4242e-08	0.0016201	6.73207e-08	0.021332	0.017669	0.845099	0.0163287	0.0944914	0.00345943	3.52394e-08
nearby_neuron	AACCGAGCTTGGTCAT	0.00236922	1.96276e-07	3.68819e-07	4.92542e-07	1.91034e-07	0.969763	1.90155e-05	0.0278468	2.80304e-07	6.68232e-07
nearby_neuron	AATCAGGTTTCATTTA	1.21783e-07	3.20002e-08	6.93813e-08	5.89221e-08	4.25686e-08	0.922463	2.1755e-06	0.0775339	4.03308e-08	1.97545e-07
nearby_neuron	ACCCGATTGGTTCCGA	1.74608e-07	4.06695e-08	2.9099e-08	0.0194392	5.79149e-08	0.951732	0.0056016	5.51516e-08	1.9939e-08	0.0232266
nearby_neuron	ACGACTGGTCATACTC	8.89651e-10	8.06084e-09	2.42587e-09	1.17464e-09	9.19582e-10	0.818666	0.0210356	0.131902	1.48835e-09	0.0283961
nearby_neuron	AGCCCTAAGCGAAGTT	0.00647433	6.0923e-08	1.76079e-07	0.0221169	1.13875e-07	0.79548	4.31697e-07	0.159767	1.67246e-07	0.0161601
nearby_neuron	AGCGAGACGTGAAGGC	1.55498e-07	2.29299e-08	5.97059e-08	0.00532417	9.39043e-09	0.697046	2.35298e-07	0.297629	2.28171e-08	2.8407e-07
nearby_neuron	AGGGTGCCGTTCTTTA	7.48508e-10	0.0232742	0.0359228	0.0196328	2.97631e-10	0.628033	5.86174e-10	0.271861	0.00967382	0.0116022
nearby_neuron	AGTTCTGCGTTGTATC	0.00739235	3.87881e-10	3.12513e-10	0.00361146	2.23764e-10	0.988996	2.77747e-10	3.95157e-10	2.14499e-10	3.17773e-09
nearby_neuron	AGTTGACGGTCCTTGC	2.28396e-08	3.15258e-08	2.97678e-07	0.0300531	5.67169e-08	0.813352	5.18737e-08	0.156595	3.31606e-08	3.02488e-08
nearby_neuron	ATTGTCTGTTTCATGT	5.99046e-09	4.20608e-09	0.0105938	5.31599e-09	3.92544e-09	0.850903	0.0399493	0.0985536	5.17368e-09	4.15021e-09
nearby_neuron	CAGAGCATGAGCTTGC	3.25144e-08	5.08732e-09	0.0428191	1.72182e-08	5.90937e-09	0.821586	1.49753e-08	0.120148	7.72691e-08	0.0154465
nearby_neuron	CCAACCTTATGTAACT	2.30798e-08	1.42164e-08	1.16752e-08	0.0235804	2.51548e-08	0.956555	1.32211e-07	0.0198638	1.06027e-08	3.29744e-08
nearby_neuron	CCACACTGAGATATTA	3.76613e-09	3.18706e-09	1.87884e-08	0.0119085	1.88743e-08	0.869512	0.118574	4.89548e-06	1.51124e-08	1.22012e-07
nearby_neuron	CCATGTTCATCTATAT	4.58996e-08	2.78059e-08	4.58592e-08	0.0133626	0.00368205	0.963965	7.77961e-08	0.01899	5.42728e-08	1.20808e-07
nearby_neuron	CCCTGATGTAACTCGT	2.00768e-09	8.78795e-10	1.883e-09	1.6158e-09	2.06581e-09	1	2.05426e-09	7.59888e-09	1.18791e-09	9.38481e-09
nearby_neuron	CGCACGTCTGTTTATG	0.0106639	4.23429e-09	0.034746	1.92995e-08	1.02856e-08	0.803441	2.14353e-08	0.143642	5.09024e-09	0.00750748
nearby_neuron	CGGCCACGCACAAAGT	3.07502e-08	6.78394e-08	0.00993223	0.0332103	0.00443547	0.84104	2.01399e-07	0.110766	5.87819e-08	0.000615654
nearby_neuron	CTACATATCGCGGGAC	0.010999	0.00598981	0.0129258	0.0056829	0.0205194	0.916651	2.74149e-09	0.0253035	0.00192817	2.37079e-09
nearby_neuron	CTCATGGCTCACAATC	7.49817e-09	1.91786e-09	1.9095e-08	2.71373e-09	4.46495e-09	0.968594	9.78322e-09	0.0314062	1.30111e-07	4.70396e-09
nearby_neuron	CTCCCTCCTTTCGATC	9.92116e-11	6.49463e-11	1.40343e-10	1.35592e-10	8.70339e-11	0.802947	4.46785e-10	0.197053	8.48599e-11	1.68083e-10
nearby_neuron	CTTCGTAGATAGGTGA	0.001753	1.9739e-07	5.8949e-07	3.55016e-06	1.50241e-07	0.898855	0.0563874	0.042998	5.02769e-07	1.30381e-06
nearby_neuron	GATTCCCTTGTCGCAG	4.86532e-09	1.21686e-09	3.93994e-09	0.00074947	1.64341e-09	0.996506	6.27215e-09	4.36531e-09	1.59593e-09	0.002745
nearby_neuron	GCACAAACCCTAGATG	3.00258e-08	0.00345419	2.46455e-08	0.00628656	0.0074593	0.70927	4.03826e-08	0.232037	0.00812349	0.0333695
nearby_neuron	GCACAAGTGTCGGAAG	4.34303e-08	2.53242e-08	3.51166e-08	0.000184978	2.25543e-08	0.968393	4.72245e-08	0.0314215	3.53181e-08	6.96568e-08
nearby_neuron	GGTGTAGGTAAGTAAA	4.36574e-10	5.85387e-10	8.33724e-10	0.00408982	8.23123e-10	0.971812	1.09944e-09	0.024098	3.98515e-10	2.18136e-09
nearby_neuron	GTGCAACAAATGTGGC	2.27275e-10	2.14919e-10	5.02855e-10	3.2859e-10	3.16154e-10	1	5.94331e-10	1.15234e-09	3.69435e-10	7.16e-10
nearby_neuron	TAACAGCGTTTGTGCT	9.99633e-08	0.000912396	7.24442e-07	2.3756e-07	8.53549e-07	0.888595	0.0412747	0.0398296	1.02025e-06	0.0293854
nearby_neuron	TACCAGGAATCCCGTC	5.3137e-07	1.73995e-10	4.81291e-10	1.11602e-09	4.13689e-10	0.979108	0.0179992	2.24471e-09	4.37913e-10	0.00289262
nearby_neuron	TCATATGAGCTTTGTT	0.00740781	5.09619e-09	6.65509e-09	5.90372e-09	4.29665e-09	0.992592	2.69392e-08	3.02844e-08	3.35587e-09	1.31737e-08
nearby_neuron	TCGGAGAGTATCGGGA	0.00402705	0.0203969	0.0320107	0.0415635	6.7114e-08	0.753859	0.0239942	0.124148	1.02601e-07	7.73814e-08
nearby_neuron	TCGTTCGTTATTATGT	8.1425e-11	4.9504e-11	1.01693e-10	0.00896989	2.27717e-10	0.986004	2.667e-10	0.00499646	4.7061e-11	2.97322e-05
nearby_neuron	TGCCGGATGTACGAGC	5.35147e-09	3.50219e-09	7.50625e-09	6.05627e-09	4.68696e-09	0.966501	0.00190246	0.0315969	4.30478e-09	1.1215e-08
nearby_neuron	TTGCCTAATCCAAAGT	1.22445e-07	3.79883e-08	1.15959e-07	7.86581e-08	2.66714e-08	0.989434	0.0105655	1.52408e-07	6.6081e-08	2.06499e-07
nearby_neuron	TTGTTTCACATCCAGG	2.093e-08	5.98349e-09	1.02774e-07	0.0695764	1.49682e-08	0.801079	0.0333486	0.0959963	1.42414e-08	2.48098e-08
nearby_neuron	AAACACCAATAACTGC	3.95814e-10	4.61551e-10	5.08985e-10	7.44244e-10	1.38001e-09	0.975282	0.0141965	0.0105219	3.24367e-10	8.16018e-10
nearby_neuron	AAAGGCCCTATAATAC	0.00202788	3.61318e-08	2.79904e-08	0.000981492	1.34846e-07	0.850785	5.14279e-08	0.146205	1.81752e-08	2.6729e-08
nearby_neuron	AAAGGGATGTAGCAAG	4.72601e-09	4.68658e-09	9.73571e-09	2.70512e-08	7.24393e-09	1	5.41406e-09	1.51258e-08	1.33813e-08	1.47939e-08
nearby_neuron	AACAGCTGTGTGGCAA	4.50904e-09	1.86931e-09	0.00507245	1.47305e-08	1.28609e-09	0.942572	1.11813e-08	0.0437078	2.97006e-09	0.0086475
nearby_neuron	AAGCGTCCCTCATCGA	1.98673e-06	1.96245e-08	3.47122e-08	3.72971e-08	1.12862e-06	0.999996	2.99172e-07	1.02143e-07	2.25973e-08	4.68219e-08
nearby_neuron	ACACAAAGACGGGTGG	3.96298e-10	3.01243e-10	1.00709e-09	0.069558	8.90097e-11	0.796634	0.0246182	0.106479	1.98007e-10	0.00271026
nearby_neuron	ACCGAAGAGTCTGGTT	3.89531e-08	1.09741e-08	2.70112e-08	1.98783e-08	3.78686e-08	0.840825	3.00239e-08	0.159175	1.43277e-08	5.78296e-08
nearby_neuron	AGCGAGACGTGAAGGC	0.00644702	1.85711e-08	9.56023e-08	2.7624e-08	3.29601e-08	0.863359	0.05137	0.078824	3.98309e-08	1.55472e-07
nearby_neuron	AGTCGGCCCAAACGAC	1.27455e-08	0.00519492	1.93992e-08	0.00449624	5.87267e-09	0.98562	4.94908e-07	0.00468863	1.21648e-08	1.40283e-08
nearby_neuron	ATCGACTCTTTCCGTT	3.45866e-09	9.87813e-09	7.75188e-09	3.53546e-09	3.4324e-09	0.992036	0.00796402	7.50574e-09	2.77594e-09	2.00142e-08
nearby_neuron	ATGAGGAGTGTTAATC	2.3052e-08	1.63456e-07	6.06766e-08	0.00563624	2.33826e-08	0.975056	6.54582e-08	0.00792795	2.03598e-07	0.0113791
nearby_neuron	ATGCATGATCCAGGAT	8.48987e-08	1.70683e-08	3.3622e-08	1.67306e-08	1.47748e-08	0.98355	0.0164494	2.29027e-07	1.82788e-08	4.33722e-08
nearby_neuron	CAGCAGCCCGTTCCTT	3.18714e-09	6.18436e-10	1.36119e-09	0.0118889	0.0188992	0.897985	0.0219793	0.0492473	1.08908e-09	8.89135e-10
nearby_neuron	CATACTATGTAATTGT	0.00176668	1.76674e-09	3.42611e-09	0.0197377	2.95042e-09	0.969741	2.55066e-09	1.70178e-08	3.81676e-09	0.00875489
nearby_neuron	CATCCAATATAGTTTG	0.00288061	2.62889e-07	2.27966e-07	1.23409e-07	0.00961931	0.846387	0.0547438	0.0863657	9.5029e-08	2.34826e-06
nearby_neuron	CCCTAGTGTCAGGTGT	2.6521e-08	6.50246e-09	1.25863e-08	0.00321887	4.92227e-09	0.996781	1.17099e-08	3.03034e-08	9.81327e-09	1.24878e-08
nearby_neuron	CCGGGTTCGAGGTTAC	0.0259669	8.39707e-09	1.70264e-08	0.00829061	1.39718e-07	0.738877	4.59407e-08	0.226865	3.41918e-08	1.66862e-08
nearby_neuron	CGCTACGGGACATTTA	7.24704e-08	1.78026e-07	1.97889e-07	0.0139546	0.00488644	0.910568	0.0104896	0.0601007	1.68695e-07	2.85021e-07
nearby_neuron	CGTGTCTCGTTACGAC	7.79448e-09	3.15872e-08	1.38301e-08	5.23899e-08	9.02351e-09	1	2.61419e-08	9.36563e-08	2.03858e-07	1.58596e-08
nearby_neuron	CTCGTTTCTAATGTTT	0.0214411	0.0365053	0.0407356	1.69064e-08	0.0143828	0.756071	0.0287617	0.097186	0.00491614	7.33869e-08
nearby_neuron	CTTTGGCTTTAGTAAA	0.000901256	6.62776e-11	1.66855e-10	0.0458244	7.40224e-11	0.895434	4.36343e-10	0.0578404	1.01266e-10	3.43302e-10
nearby_neuron	GAAACATAGGAAACAG	1.93687e-09	2.2742e-09	7.75759e-09	5.71961e-09	3.88737e-09	1	5.1816e-09	8.31489e-09	3.24488e-09	2.18639e-07
nearby_neuron	GACTAAGATCATGCAC	8.39844e-10	2.65137e-10	3.43719e-10	3.53747e-10	1.88062e-10	1	2.39592e-08	5.51865e-09	3.59851e-10	8.89746e-10
nearby_neuron	GATGACAAGTAGGGCA	0.00322168	1.01572e-10	2.81852e-10	9.16434e-10	1.44987e-09	0.996137	8.65998e-10	1.58836e-09	1.63167e-10	0.000641235
nearby_neuron	GCTCTAAACCCTGACG	5.18177e-08	0.0859468	2.11922e-07	0.00161791	3.83965e-08	0.87442	3.90849e-07	0.0263739	0.00749357	0.00414703
nearby_neuron	GCTGAATCTTCCAATC	9.33365e-10	2.44969e-10	0.0282408	3.2895e-10	0.0237442	0.673738	4.64423e-09	0.270605	3.94487e-10	0.00367123
nearby_neuron	GGCTCCTCCACCTGTT	1.10537e-08	9.6995e-09	1.62028e-08	7.5775e-09	5.3254e-09	1	1.02785e-07	2.36863e-08	1.07474e-08	4.82595e-08
nearby_neuron	GTATCTCAGTCTTGAC	4.81946e-08	3.05541e-08	4.36898e-08	3.1714e-08	4.09083e-08	0.920235	0.00475355	0.065824	3.48771e-08	0.0091875
nearby_neuron	TACTGCAATCAATTAC	0.00200157	0.0339938	1.12335e-05	4.14876e-08	4.20556e-08	0.809872	5.51243e-08	0.0857813	0.0683397	3.07893e-08
nearby_neuron	TAGGGTGTTTCAAGAG	0.00273615	4.49073e-07	4.25149e-07	0.00671507	2.63058e-07	0.973567	0.0169561	2.28846e-05	6.44211e-07	8.01819e-07
nearby_neuron	TATGGTCTGAGTAACA	2.73598e-10	1.46574e-10	3.90165e-10	0.0218456	2.55541e-10	0.8968	1.60455e-08	0.0813545	1.8984e-10	4.40022e-10
nearby_neuron	TCAGTACTGACCCGCG	3.5104e-10	2.02953e-10	7.94912e-10	2.35245e-09	3.32191e-10	1	2.1551e-09	2.24165e-09	3.08419e-10	1.88771e-09
nearby_neuron	TCAGTGTATACGTCAT	8.70683e-08	9.94321e-08	2.51861e-07	1.19144e-07	2.91186e-07	0.999998	2.2753e-07	2.31543e-07	2.29324e-07	2.23874e-07
nearby_neuron	TGAGTAAATTAGCGTA	0.00967792	0.0218499	0.0491905	0.00108031	0.037536	0.622261	0.0271091	0.202642	0.0115675	0.0170857
nearby_neuron	TGATTTATTAGCTGTG	0.00579487	1.71574e-07	3.71723e-07	0.00309936	1.56722e-07	0.984994	3.06946e-06	4.88922e-07	2.56514e-07	0.00610696
nearby_neuron	TGTATAACAGATCCTG	2.62127e-08	7.48891e-09	2.4411e-08	2.63198e-08	1.21224e-08	0.928179	0.0299192	0.0419013	1.31072e-08	3.23152e-08
nearby_neuron	TGTGTCGCGAGTTGCA	0.00821601	8.41705e-09	4.43108e-07	7.79207e-08	0.0144752	0.977308	2.66913e-08	2.67481e-08	5.27096e-08	2.38876e-08
nearby_neuron	TTACCGCCTTAGGGAA	2.65643e-07	1.70683e-08	8.13867e-08	4.92721e-08	7.90278e-08	0.99631	0.00368872	1.12274e-06	5.97929e-08	5.19492e-08
nearby_neuron	TTATGACAAACTGGAT	0.00656193	2.91504e-07	6.74695e-07	0.108994	4.01203e-07	0.743064	0.0435112	0.0978666	4.56149e-07	7.98953e-07
nearby_neuron	TTGCCCTGATCACGGG	3.38709e-08	0.0646267	1.06887e-07	0.119927	1.49558e-08	0.577103	5.39341e-08	0.238343	8.02053e-08	2.21965e-08
nearby_neuron	TTGCCTAATCCAAAGT	0.00255841	0.00777118	5.15876e-09	0.0125962	1.88998e-08	0.82791	0.052828	0.0917692	3.89672e-09	0.00456693
nearby_neuron	ACGCGGGCCAAGGACA	6.03541e-09	1.50688e-08	1.20992e-08	0.0385456	0.0261443	0.890057	2.91353e-08	0.0452526	2.51656e-08	2.40273e-08
nearby_neuron	GAAGCGTGAGGAATTT	0.00286364	9.96706e-07	6.16248e-07	0.00748295	0.00284607	0.943129	1.57291e-05	0.0436593	3.87046e-07	1.09695e-06
nearby_neuron	GGGACTGCATAGATAG	1.03897e-09	0.000414291	1.59946e-09	0.015132	0.0177467	0.966707	1.65843e-09	2.19082e-09	7.11048e-10	1.32564e-09
nearby_neuron	GTATCAAACGTTAGCT	1.14074e-10	1.42175e-10	2.07418e-10	8.90722e-11	1.56997e-10	1	2.5223e-09	4.87291e-10	1.20781e-10	9.69615e-11
nearby_neuron	GTGATCACTAACGCCT	4.7431e-08	1.18469e-08	2.25052e-08	8.97088e-09	0.000455594	0.985381	0.00705136	0.00711183	1.04722e-08	2.2592e-08
nearby_neuron	TCAGCAAATGCATCTC	2.16117e-07	2.85454e-07	2.24286e-07	1.52681e-06	0.00461173	0.993153	1.48796e-06	1.00404e-06	1.7651e-07	0.00223007
nearby_neuron	TCTGAACTCGTACCCG	1.42052e-09	5.90072e-05	5.13534e-10	2.37377e-09	0.00115182	0.998789	1.06118e-09	1.13148e-09	4.02355e-10	1.84469e-09
nearby_neuron	TGCTCCACAGTTCTTA	0.000702123	5.35245e-07	8.19325e-07	4.78705e-07	7.32053e-07	0.963865	0.0200789	0.00601019	0.00328068	0.00606034
nearby_neuron	AACAGCTGTGTGGCAA	0.00296361	3.91727e-08	2.89718e-08	0.00465178	5.64727e-08	0.961233	0.00384204	0.0243832	5.52823e-08	0.00292611
nearby_neuron	CTCAAACCACTGCCCG	2.02535e-08	5.38449e-09	8.82014e-09	0.000583084	3.99495e-09	0.999417	2.98744e-07	1.19099e-08	8.00353e-09	1.05205e-08
nearby_neuron	GTACAGAGGCAAGGGT	1.54641e-09	2.71435e-10	3.27503e-10	7.80801e-05	0.00329486	0.975342	4.9205e-10	0.021285	4.13382e-10	3.17578e-10
nearby_neuron	GTAGTTCGAAGGCGAA	7.26419e-09	2.58241e-08	0.000237614	0.0357042	4.20138e-09	0.854564	2.39694e-08	0.101478	0.00801607	3.59713e-08
nearby_neuron	TAACAGCGTTTGTGCT	2.75266e-10	5.61944e-10	5.03454e-10	0.00774717	4.60254e-10	0.944	0.0178353	0.030418	5.26167e-10	5.46272e-10
nearby_neuron	TACTCCTCTAGTTGAC	1.52394e-08	0.00127332	2.36392e-08	0.0105483	3.49427e-08	0.972304	2.81691e-08	0.00784468	3.87165e-08	0.00802906
nearby_neuron	TCGAATATCCCGCAGG	0.00254356	1.22648e-07	2.38314e-07	4.22451e-07	0.000232476	0.968518	0.00955448	0.0191502	1.63247e-07	2.07243e-07
nearby_neuron	TCTATCATGCAGTTAC	0.00403707	1.41244e-09	2.11056e-09	1.66679e-09	1.98043e-09	0.995963	3.80023e-09	1.78069e-09	1.30001e-09	1.46852e-09
nearby_neuron	AAGTCTTCTGTGGCCT	0.00766014	0.0151303	8.65073e-10	0.0220987	7.00293e-10	0.895982	1.80468e-09	0.0393464	0.019782	2.15397e-09
nearby_neuron	AATCTCTACTGTGGTT	8.31106e-10	3.89852e-10	4.20039e-10	0.0058108	6.05514e-10	0.968517	1.06915e-09	0.0256725	3.21504e-10	9.6376e-10
nearby_neuron	ACAAGCTATATGGAAG	2.85157e-10	1.66456e-10	2.66392e-10	8.26396e-10	2.93788e-10	0.989035	0.0109646	2.63922e-09	2.30624e-10	4.37396e-10
nearby_neuron	ACTATTTCCGGGCCCA	2.08942e-07	9.44966e-07	4.30995e-07	1.87848e-07	0.000634347	0.948575	0.0129398	0.037814	3.26195e-07	3.49778e-05
nearby_neuron	ATGAAGCCAAGGAGCC	0.00459807	2.77232e-07	0.0615829	1.23248e-06	4.83692e-07	0.933814	1.0722e-06	1.12385e-06	3.57706e-07	4.65334e-07
nearby_neuron	CAAGTCGTTGAAATCT	4.86736e-08	1.67744e-07	1.71819e-07	2.87978e-07	7.67234e-08	0.999998	1.19768e-07	7.47262e-07	2.63655e-07	2.12902e-07
nearby_neuron	CCTCCTGAGCCCACAT	1.9293e-08	4.09712e-08	3.46449e-08	4.04328e-08	0.00686236	0.993137	5.91913e-08	6.1561e-08	2.29642e-08	1.20199e-07
nearby_neuron	CGCTCGACATAATGAT	8.89942e-09	0.00321193	1.18221e-08	4.41012e-08	0.000678858	0.994129	1.15272e-08	0.00198048	9.10228e-09	7.31418e-09
nearby_neuron	GAATGGGCTTATCGAC	6.3041e-11	6.79044e-11	7.41099e-11	0.0122239	2.90521e-10	0.92376	1.61846e-10	0.0640159	6.068e-11	2.03953e-10
nearby_neuron	GATTAGAAACAAGCGT	2.41305e-10	5.78607e-10	1.38637e-10	1.17553e-10	1.65826e-10	0.995849	0.00185332	0.0022977	1.09738e-10	1.82747e-10
nearby_neuron	GCTAAGTAAAGGCGAT	0.0081441	6.31315e-09	3.28781e-09	4.13022e-09	1.7513e-08	0.957839	7.88664e-09	0.022707	3.97544e-09	0.0113101
nearby_neuron	GCTCATTGATCATATC	2.13092e-07	2.09743e-08	3.84159e-08	5.61289e-08	5.20447e-08	0.853497	0.00277179	0.139364	0.00436664	3.34433e-08
nearby_neuron	GCTGCGAAGAATTATT	1.7895e-09	6.9895e-10	1.99046e-09	1.9454e-09	1.22887e-09	0.905203	0.0621841	0.0323791	0.000233922	1.31198e-09
nearby_neuron	GGTTCGGATTATACTA	3.68345e-10	0.00620654	6.26244e-10	2.27713e-09	2.91239e-09	0.98266	1.03856e-09	0.0111339	4.50573e-10	4.299e-10
nearby_neuron	TACCTATCCCTAGAGG	1.10047e-08	1.08217e-08	1.00953e-08	4.158e-08	7.20484e-09	0.97329	4.2642e-08	0.0267097	9.26246e-09	2.70147e-08
nearby_neuron	TCACGGTCATCGCACA	0.00857488	0.00322637	1.0913e-09	2.87633e-10	1.75908e-10	0.986479	8.23109e-10	0.0017194	7.59465e-10	1.39679e-09
nearby_neuron	TCTAGCATCTTCGATG	8.09747e-10	1.17722e-09	4.76505e-09	3.60591e-09	3.76365e-10	0.992451	0.00754946	1.84302e-09	5.69312e-10	6.0531e-10
nearby_neuron	TGAACTGCTATGACTT	0.0022547	2.42772e-06	1.88069e-08	0.00377768	9.30749e-09	0.964118	1.87572e-08	0.0298462	4.14514e-07	4.36575e-08
nearby_neuron	TGAGACGTACCTCTCA	1.54363e-08	4.58432e-09	1.65257e-08	0.000495156	9.16841e-09	0.959487	0.00786978	0.0321481	6.02966e-09	1.57735e-08
nearby_neuron	TGGTGCCCTGCCTTAC	1.06055e-09	6.26026e-10	6.66889e-10	0.000284998	0.0151168	0.984598	1.92944e-09	1.47024e-07	1.17133e-09	1.99771e-08
nearby_neuron	TGTCCGCAAACAATTC	1.19476e-08	0.00812869	1.4281e-08	1.75273e-07	1.38642e-08	0.970499	0.0136926	0.00767901	2.79101e-07	9.35477e-08
nearby_neuron	TTAAAGGCGATGCTCG	1.26434e-08	1.59657e-08	7.39386e-08	0.013941	1.2459e-07	0.766482	0.0173649	0.202212	2.05901e-08	2.44249e-08
nearby_neuron	TTGTTAGCAAATTCGA	3.05199e-09	7.63193e-09	3.36909e-09	0.000588527	2.53195e-09	0.995142	1.24198e-08	0.00426937	3.62057e-09	5.45521e-09
nearby_neuron	AACTACCCGTTTGTCA	3.87628e-10	2.71772e-10	2.19759e-10	0.00424152	1.30957e-10	0.971579	4.62822e-10	0.0241792	1.42051e-10	2.23255e-10
nearby_neuron	AGGCCCTAGAACGCCA	6.23101e-09	4.86644e-09	6.24117e-09	0.0025616	0.00491005	0.946897	0.00615826	0.0368753	2.66792e-09	0.00259728
nearby_neuron	AGGTGTTGCCGACCAC	8.56432e-10	7.26875e-10	6.9012e-10	2.00122e-09	5.94157e-10	0.984489	3.22417e-09	0.0155108	6.47295e-10	6.91012e-10
nearby_neuron	CAAACTCGCGACGCCG	2.08408e-08	6.74795e-09	4.2906e-09	5.78564e-09	2.64376e-09	0.986882	8.50657e-09	0.0131177	3.20544e-09	3.65162e-09
nearby_neuron	CAAATCTCTCACAAGG	0.000116617	2.83638e-10	2.50347e-10	2.7962e-09	0.00141964	0.931753	5.78322e-09	0.0621899	2.09686e-10	0.00452125
nearby_neuron	CAGCCGGGCCCTCTAT	6.42847e-08	0.000841599	8.19886e-09	1.435e-08	4.75998e-09	0.949696	0.0170196	0.0324424	1.43835e-08	4.26711e-07
nearby_neuron	CCAATAGTGCCGTCGA	0.00115555	1.28541e-07	0.00169767	1.78314e-08	1.27233e-08	0.943263	1.65298e-08	0.0538834	1.99925e-08	5.3638e-08
nearby_neuron	CTGAGAGTAGAAATAC	8.8306e-09	8.33291e-09	9.0725e-09	0.00836255	1.06155e-08	0.964464	1.25531e-08	0.0271735	1.11845e-08	3.08461e-08
nearby_neuron	CTGTTCATCTCACGGG	0.0118712	3.9493e-08	1.3535e-07	0.0297028	0.00510544	0.883566	1.36519e-08	0.0693191	0.000434969	9.18842e-09
nearby_neuron	CTTGCAACCGCCTCCT	5.19726e-08	4.52201e-07	6.87734e-07	6.13688e-08	8.08832e-08	0.935498	1.21584e-07	0.0644998	1.42823e-07	4.37033e-07
nearby_neuron	GCACAAACGAGGCGTG	1.70362e-09	2.087e-09	1.9296e-09	2.22266e-09	1.26031e-09	1	2.03801e-09	3.21847e-09	1.31844e-09	2.27303e-09
nearby_neuron	TACCCTCGGTAACCCT	3.0623e-08	4.8646e-08	5.00854e-08	0.050291	0.01665	0.932245	9.63918e-08	0.000813339	4.34687e-08	1.00934e-07
nearby_neuron	TACGTGCACTATGCTG	5.46959e-09	0.0123559	0.0243897	0.0402377	0.00704153	0.825391	7.74352e-08	0.0719221	0.0154353	0.00322687
nearby_neuron	TCCTCTGGCCCATTAG	3.32753e-10	1.841e-10	5.23713e-10	0.00702504	5.1407e-10	0.953598	7.62649e-10	0.0317677	3.02087e-10	0.00760925
nearby_neuron	TCTGAACCGGTCGGCT	0.00387406	4.19616e-08	4.08443e-08	0.00307222	8.47936e-08	0.989881	0.0023028	1.04647e-06	3.68931e-08	0.000868918
nodule	AAATTACCTATCGATG	8.62811e-08	2.01151e-07	4.72672e-07	0.019748	1.28343e-07	0.900914	0.0209157	0.0501104	7.25175e-07	0.00831026
nodule	AAGGTGATAAACCAGC	0.0177333	0.0298792	0.0180965	0.10672	0.0906114	0.719981	1.96585e-08	0.0138478	1.33827e-08	0.00313044
nodule	ACAATTTGAGCAGTGG	4.69964e-08	3.31008e-09	1.11177e-08	0.00514919	0.0234293	0.90728	0.0317608	0.026522	4.37576e-09	0.00585854
nodule	ATTCAGGACCTATTTC	0.0106429	0.0306865	0.0532863	2.22672e-09	0.0160184	0.711276	0.0702779	0.080925	0.0268866	1.6389e-09
nodule	CGAGTTCTGTCCCACC	0.00231622	0.0206527	0.00570302	1.08746e-06	1.37324e-07	0.794868	0.101838	0.0258575	2.00984e-07	0.0487638
nodule	CTCGATATTTGCGAGC	1.61577e-10	0.0105437	0.0151641	4.19206e-10	0.00895449	0.889749	0.0525353	0.0230533	5.06962e-10	3.50982e-10
nodule	GACACAAGGGAAGAAA	2.64185e-08	3.32986e-08	1.6906e-07	1.97159e-08	0.0325133	0.790459	0.158509	1.30461e-07	1.48135e-07	0.0185175
nodule	GAGATCTGTCACTCCG	7.27142e-09	0.00201565	1.17669e-08	0.0122531	9.45057e-09	0.955631	6.42496e-08	0.0301003	9.50384e-09	1.7026e-08
nodule	GCCAATAGGGCATCTC	0.00280694	2.7178e-07	2.16912e-07	0.00818153	0.00868998	0.839928	0.0941685	5.13866e-07	1.47316e-07	0.0462235
nodule	TATGGGTACGTATCGT	5.93301e-09	6.79079e-10	3.50234e-09	3.22337e-10	5.55789e-10	0.917808	0.0821924	7.26705e-09	9.62101e-10	5.88784e-10
nodule	TCCGTTTAGCCTTGAA	0.00711785	4.90693e-08	1.08018e-08	6.63544e-09	0.00519047	0.879929	0.0665624	0.0375972	0.00360326	1.87583e-08
nodule	AACGGACGTACGTATA	8.22678e-09	2.84071e-09	0.0871046	0.0435228	0.0362089	0.749301	0.000609663	0.0721997	2.54988e-09	0.0110534
nodule	AGTCTTCTCCTCAAAT	3.07225e-09	4.70774e-08	0.146644	0.061814	2.66394e-09	0.650433	0.0340645	0.0836752	0.0233694	2.56653e-09
nodule	ATAGTTCCACCCACTC	3.11263e-09	3.6749e-09	6.92471e-09	0.00221189	1.17874e-08	0.913789	0.0765444	0.00745484	1.9903e-09	3.4621e-09
nodule	CATACTTAGGCAATAC	1.57488e-08	1.32346e-08	0.000879321	2.0862e-08	0.0438844	0.907842	0.0233857	3.32381e-07	1.67608e-08	0.0240083
nodule	CGGGAATATAGTATAC	1.53277e-08	0.0268223	0.011867	0.0134196	0.00938436	0.627321	1.3873e-07	0.0726072	0.238578	5.89387e-07
nodule	CGGGCCTTCTTTGTAA	1.62462e-08	7.01016e-08	1.38397e-08	2.21221e-08	0.0180054	0.77377	0.119495	0.0887295	1.94962e-08	3.81507e-08
nodule	GCAACAGCAGTATGCG	0.00923802	0.0204464	0.039885	0.0181937	1.27124e-08	0.702539	0.0422256	0.153032	1.02992e-08	0.0144406
nodule	TCACCCTCTTAAGATT	0.0183109	0.0128854	1.10224e-08	3.75518e-09	2.20082e-09	0.923982	0.00378196	0.0410399	4.21576e-09	6.48174e-09
nodule	TCCGATGACTGAGCTC	7.51841e-09	0.0128922	1.35949e-08	0.0513561	0.00200183	0.84591	0.00607994	0.0783255	0.00343437	7.60532e-09
nodule	TGCTAAGTGTCTATTT	0.00181464	2.18779e-07	0.0889029	6.48288e-07	1.76092e-07	0.849477	0.0598024	1.00249e-06	3.41361e-07	4.64138e-07
nodule	TTATATACGCTGTCAC	1.47908e-07	2.33268e-07	0.0656209	0.0445042	0.00586171	0.705307	0.0649766	0.0738514	0.0348389	0.0050386
nodule	AAACATTTCCCGGATT	3.16117e-08	0.0298335	1.62758e-06	0.0162631	2.00953e-08	0.575219	0.118837	0.196515	0.0266759	0.0366544
nodule	AAAGTGTGATTTATCT	0.00109218	0.238759	0.145613	0.0305444	0.0451693	0.465826	0.0150849	0.0579111	5.72131e-07	8.20786e-08
nodule	AACCCGACAACCCGTG	2.4394e-07	5.45357e-07	0.144339	2.08479e-07	1.52112e-07	0.803913	0.0517448	9.53444e-07	1.80319e-07	2.88256e-07
nodule	AACGGACGTACGTATA	0.0062416	4.20104e-09	3.25608e-08	0.0393137	0.041553	0.848732	0.0641595	6.0279e-09	5.51937e-09	1.43941e-07
nodule	AAGCATACTCTCCTGA	1.87251e-07	0.00190816	1.16176e-05	7.40145e-08	0.00779945	0.914051	0.069255	0.00249311	8.06897e-08	0.00448174
nodule	AAGCGTCCCTCATCGA	3.93832e-08	0.331169	2.79803e-07	2.24659e-08	0.00841808	0.521407	0.0279824	0.0128163	0.0841885	0.0140183
nodule	AATCTGGCTTTCTAGT	9.58572e-09	0.00698817	0.00268288	0.126697	1.01827e-08	0.527754	0.180338	0.15554	8.94131e-09	7.4782e-09
nodule	ACAAGGATGCTTTAGG	8.38384e-10	6.47961e-10	3.40415e-09	2.78519e-09	3.30955e-09	0.876816	0.0382666	0.0849172	5.08757e-10	9.93611e-10
nodule	ACAATAGTCGTACGTT	2.06172e-08	9.96857e-09	8.3641e-09	1.56239e-09	1.17904e-08	0.825045	0.107895	9.61237e-08	1.67395e-08	0.0670595
nodule	ACAGCGACATTCTCAT	1.65154e-08	2.193e-08	2.43211e-08	0.0472621	6.21223e-08	0.86951	0.0306057	0.0526218	6.34815e-08	3.30853e-07
nodule	ACGATGCATATGTTAT	1.44346e-08	2.11252e-08	3.05433e-08	2.19893e-08	0.00120401	0.964771	5.88369e-08	0.0340246	1.68474e-08	3.66381e-08
nodule	ACGCATTCGTGAGTAC	0.00069823	1.11713e-08	0.030431	5.51924e-09	9.13722e-09	0.560124	0.127009	0.277043	8.15917e-09	0.00469348
nodule	ACGTTAGATTTGCCCG	3.08714e-09	1.14973e-08	2.99332e-09	6.24839e-09	2.63007e-09	0.865536	4.07752e-09	0.134464	1.9992e-09	4.49788e-09
nodule	ACTTCCATGCGGGACA	3.15952e-09	1.4133e-09	3.54208e-09	2.24236e-09	0.000706792	0.905261	1.73094e-08	0.094032	1.61699e-09	4.14147e-09
nodule	AGACCGGGAAACCCTG	0.00779897	1.84339e-07	3.9217e-07	1.53402e-07	0.0370606	0.702529	0.0707557	0.171696	1.00542e-06	0.0101583
nodule	AGATTCACAACCGATA	5.37509e-09	4.12477e-09	9.35619e-09	8.41757e-09	0.0330568	0.871729	0.0467571	0.0484569	4.83585e-09	2.58303e-08
nodule	AGCAACCGAAAGTAAT	5.35887e-10	0.095867	0.0500309	1.89181e-09	3.68457e-09	0.622283	1.54475e-09	0.23182	1.06451e-09	8.97127e-10
nodule	AGCACTTAAGGACGCC	1.22924e-07	1.32637e-07	0.09652	7.54493e-08	0.00263269	0.733334	0.0554383	0.112074	4.92126e-07	1.58732e-07
nodule	AGCGGGTCTGACACTC	1.65976e-08	0.077763	2.86902e-08	0.0608569	2.35596e-07	0.656315	0.0774703	0.116582	1.8945e-08	0.0110134
nodule	AGGCCACCCGTTATGA	4.00967e-10	7.9437e-11	1.22954e-10	3.15302e-10	8.3104e-11	0.926747	1.47742e-10	0.0674467	1.14882e-10	0.00580647
nodule	AGGCCTGAGAATCTCG	0.00401499	1.50216e-06	1.57893e-05	2.88521e-07	0.0304854	0.918071	0.0474069	2.45967e-06	6.78544e-07	6.98187e-07
nodule	AGGCTATGGTTAGCTT	4.60199e-09	3.6606e-09	1.48898e-08	0.0051676	5.62826e-09	0.767327	0.0139043	0.213601	4.46048e-09	8.19212e-09
nodule	AGTACTCTTATGCCCA	1.01362e-08	0.049015	0.0383393	6.08464e-08	0.0260959	0.571591	0.312272	0.00266759	1.72463e-08	1.92298e-05
nodule	AGTATAATACTAGGCA	3.05989e-07	1.5659e-06	2.27973e-06	3.2408e-07	6.19602e-07	0.906056	0.034314	0.0596178	6.14554e-06	5.16836e-07
nodule	AGTATACACAGCGACA	2.5199e-08	0.00327197	5.3842e-07	0.0536281	1.08135e-07	0.79819	0.124976	0.0187565	0.00117698	6.43956e-08
nodule	AGTCACTAGCTCTCGA	4.88274e-07	7.54325e-05	0.00157075	0.0546725	9.89551e-07	0.679734	0.213595	0.0503486	6.89594e-07	9.70974e-07
nodule	AGTCCATTGGCTGATG	2.7682e-08	0.00267618	1.04347e-06	0.0676262	0.0232784	0.852107	0.0523512	0.00195968	2.73536e-08	4.96939e-07
nodule	AGTGGCGTCTGAAGGT	0.00321006	1.23105e-08	6.19661e-09	0.0407429	4.97387e-09	0.687048	0.0535775	0.215194	2.03326e-09	0.000227911
nodule	AGTTTGGCACGGGTTG	0.0148002	2.02666e-07	0.129338	0.134256	0.0496898	0.366453	0.123245	0.104623	0.00109908	0.0764963
nodule	AGTTTGGCCAGACCTA	2.44238e-08	0.144084	6.79285e-08	1.04103e-08	0.0281878	0.540604	0.0531535	0.0643079	0.169663	3.72863e-08
nodule	ATAAGGTGGAGAACAT	1.19185e-07	5.33408e-08	1.10958e-06	0.0610306	1.2358e-06	0.71887	0.119856	0.100241	4.6195e-08	1.8614e-07
nodule	ATACTGCCTTACACCG	0.0299315	0.00748245	0.144662	0.0615779	0.0393844	0.547944	0.0911568	0.0778607	2.30538e-08	4.11755e-08
nodule	ATAGCAACTAGGGAAG	9.2779e-08	0.434689	5.13368e-07	2.29216e-07	1.80428e-07	0.427186	2.48419e-07	0.0339878	0.0558857	0.0482503
nodule	ATCAGCTCGTCCACTA	0.0196072	0.138244	0.013597	9.76033e-08	1.40121e-07	0.735992	0.0524395	5.76496e-06	0.0373628	0.00275184
nodule	ATCTGGGCTGTTCTTG	0.0152503	6.74756e-08	1.50478e-07	0.0659386	0.0648667	0.544943	2.81469e-07	0.309	6.02068e-08	2.94736e-07
nodule	ATGCCATTTGCGACCA	5.97015e-09	0.143697	0.13708	0.125628	4.01627e-09	0.400901	0.0180459	0.148794	3.06212e-08	0.0258548
nodule	ATGCGAGTCCCACCAC	1.54402e-07	1.93634e-07	0.279437	0.123295	0.140822	0.422323	1.7323e-07	0.0311472	0.002975	2.44349e-07
nodule	ATTACTAGCCTCTTGC	1.12311e-09	0.0861218	2.54696e-08	1.5903e-09	2.12809e-09	0.837395	2.2264e-09	0.0733062	0.0031766	2.28898e-09
nodule	ATTCCTCCGCCAGTGC	4.67126e-10	2.09318e-10	3.42706e-10	0.00750102	2.75074e-10	0.877142	5.16388e-10	0.115357	1.98727e-10	3.44283e-10
nodule	CAAAGATTATTGGGCC	1.87228e-08	4.41906e-09	0.0772662	0.00749071	0.132277	0.451392	4.37748e-08	0.326907	0.00466754	1.03243e-08
nodule	CAAATCTCTCACAAGG	0.00854782	4.7678e-09	7.55576e-08	5.88992e-08	7.59906e-09	0.636788	0.180871	0.173793	3.18023e-09	1.51699e-08
nodule	CAACCTACCGAGCAGT	9.8695e-10	0.22778	8.52655e-09	1.03218e-09	2.1091e-09	0.472543	2.39989e-09	0.0384756	0.261202	1.74888e-09
nodule	CAATGCGAGAAGTATC	0.000333886	9.82827e-09	0.0438481	0.0438389	1.58113e-08	0.515612	0.236399	0.118724	6.01978e-09	0.0412433
nodule	CACACACGCTAACGAG	5.24022e-08	1.36644e-06	0.0253278	0.0751181	1.34533e-07	0.613352	0.110564	0.162772	0.00719423	0.00567108
nodule	CACAGCACCCACGGCA	2.22574e-08	1.09388e-08	2.14919e-08	6.41009e-08	6.61152e-09	1	1.01955e-08	1.53109e-08	9.29706e-09	1.67575e-08
nodule	CACCCTTGGTGAGACC	3.34559e-09	0.0472641	2.22803e-07	5.72453e-09	1.86616e-08	0.469423	0.298031	0.185282	5.26761e-09	1.77883e-08
nodule	CACCTTGGCGCCTTTG	0.00683276	0.000494106	0.0851955	0.0811055	2.83926e-08	0.792996	6.09204e-08	0.0333758	5.6729e-08	4.55117e-08
nodule	CACGAAAGTTAGTCCC	0.0026324	0.0291211	5.94859e-09	0.00331081	2.26918e-09	0.752937	7.13262e-09	0.177113	2.38321e-09	0.0348864
nodule	CACTCTCAAGCATCGA	4.33343e-08	4.6884e-08	0.0891213	1.91309e-08	1.05564e-08	0.744763	1.52827e-07	0.166113	1.92218e-06	3.573e-08
nodule	CACTGTCCAAGTGAGA	2.23785e-08	1.60468e-08	1.87033e-08	0.0163007	3.5439e-08	0.739358	0.0192015	0.22514	1.52141e-08	2.1875e-08
nodule	CAGTTCGAGGACCCGA	4.97197e-09	0.0369391	4.89354e-08	5.3899e-09	0.0103594	0.639826	0.0544472	0.250647	0.0077816	8.20835e-09
nodule	CATAACGGACAGTCGT	9.37013e-09	2.58719e-08	0.00685245	0.0533689	8.34051e-09	0.824494	4.44129e-07	0.115283	1.42946e-08	4.02048e-07
nodule	CATCCTCTCAAAGATC	0.00802458	6.16447e-08	2.05623e-07	0.0486933	1.24825e-07	0.830233	0.0843542	0.0286938	1.01652e-07	4.90512e-07
nodule	CCAGAAAGCAACTCAT	1.25406e-10	2.47979e-10	3.55905e-10	5.07448e-10	1.91808e-10	0.958378	0.0137635	0.027858	2.71789e-10	1.09316e-09
nodule	CCATTAGCGATAATCC	8.23843e-09	9.874e-09	0.0316414	3.04916e-08	0.0290187	0.703437	0.00403227	0.23187	6.72404e-09	7.2339e-08
nodule	CCATTCCCTGCCCACA	5.10105e-08	2.99023e-08	0.042303	1.97361e-08	2.69446e-07	0.891315	0.0624452	0.00393648	3.71793e-08	5.02243e-08
nodule	CCCGCCATGCTCCCGT	4.48853e-09	3.33029e-09	4.71898e-09	0.00319916	5.09819e-09	0.849482	9.95431e-09	0.147319	3.80241e-09	5.26883e-09
nodule	CCGCACGTGACCTCGG	4.49002e-10	5.9896e-10	9.26848e-10	1.81577e-09	4.95441e-10	0.528066	1.30588e-09	0.471934	5.42602e-10	1.116e-09
nodule	CCGGCGTGAGACTCTG	1.47678e-07	2.85836e-07	3.00454e-07	9.40474e-08	1.45643e-07	0.915843	0.00282603	0.0813294	1.60166e-07	2.03822e-07
nodule	CCTTCTCAGCGTTCCT	4.37469e-09	0.0131414	4.73091e-09	1.76506e-09	8.22103e-10	0.808425	0.0688498	0.109584	2.91569e-08	6.51915e-09
nodule	CGCTTCCACTGAAATC	0.00297823	1.32865e-08	1.00458e-08	1.87919e-09	1.84768e-09	0.82564	1.16162e-09	0.170489	0.000892615	3.453e-09
nodule	CGGAGTTTGAGAGACA	6.94375e-10	1.54955e-09	2.38503e-09	9.83508e-10	1.32608e-09	0.652141	4.03512e-09	0.338715	0.00914389	1.92933e-09
nodule	CGGTGCAGATAGAACG	7.19983e-08	0.00178036	7.07748e-08	0.0844399	1.96266e-08	0.311921	3.84474e-08	0.601858	1.27718e-08	2.25274e-08
nodule	CGTCACGTCCATTGGT	0.0220722	0.0232634	0.0659277	0.0234899	0.0559402	0.502676	0.30566	2.2352e-07	0.000969789	1.2527e-08
nodule	CTAAAGAATGCCTACT	2.38169e-08	7.99408e-08	1.61555e-08	3.90991e-08	1.52075e-08	0.883492	1.47374e-08	0.116508	1.601e-08	1.81378e-08
nodule	CTAACGAAACTTGCTG	0.0216444	0.0252416	0.130655	0.036065	0.04564	0.550191	0.0369139	0.140468	1.70156e-08	0.0131811
nodule	CTAACTGATAATCGCC	0.000332143	3.17224e-08	4.2505e-08	0.0274373	0.0311091	0.671729	0.175956	0.0934367	1.25141e-08	9.19123e-08
nodule	CTACTCAAGGTATAGT	1.08482e-07	4.72846e-08	6.4217e-07	2.71284e-08	6.89015e-08	0.76885	0.112463	0.118685	1.13225e-06	5.43807e-08
nodule	CTATGGGAAGCGGAAT	6.83104e-08	1.79467e-08	2.41669e-08	0.0287154	0.0120311	0.919584	0.0142257	0.0254436	7.03721e-09	2.03049e-08
nodule	CTCCTCCAGCTCACAC	1.16668e-09	7.3852e-10	1.70012e-09	0.0159963	0.0531077	0.744546	0.108492	0.0405528	1.04156e-09	0.0373054
nodule	CTCTTCTATTGACTGG	0.0171605	2.91744e-08	0.0916473	0.046102	0.0363785	0.600478	0.0496713	0.151751	2.72658e-07	0.00681067
nodule	CTCTTGTCCCGCTTGG	1.06183e-07	0.0203248	3.15645e-07	0.0293297	1.05234e-07	0.793676	0.078019	0.0786494	3.74252e-07	4.66244e-07
nodule	CTGTATGGTGTAGAAA	3.55831e-09	4.11689e-09	6.06308e-09	2.59037e-09	2.62232e-09	0.882727	5.55074e-09	0.117273	3.11834e-09	4.92521e-09
nodule	CTTGAGTTAGGGTAAT	0.00919337	0.00942884	3.73173e-07	0.124297	8.28157e-08	0.609654	0.136983	0.110444	3.50126e-08	8.88231e-08
nodule	GAAACCGAATTACCTT	0.000157524	1.85538e-09	0.0114158	4.77724e-10	0.00455582	0.859637	0.072339	0.0518953	8.93973e-10	2.26488e-09
nodule	GAAATATCACCATCAG	8.23033e-10	0.0083078	2.9128e-09	1.24375e-09	1.10019e-08	0.828921	6.34525e-08	0.143786	1.96065e-09	0.0189852
nodule	GAACAGATTACTAAAT	8.26885e-10	5.33168e-10	0.0176187	0.0756299	6.53691e-10	0.607476	0.145843	0.153433	1.16857e-09	4.07348e-09
nodule	GAACCTTTAACGATCC	1.84769e-09	9.52011e-10	0.00791951	0.0214864	1.59187e-09	0.833175	0.0530621	0.0843569	1.9045e-09	1.76452e-09
nodule	GAAGCGTGAGGAATTT	2.40323e-08	1.82734e-08	3.90774e-08	9.65518e-09	1.5605e-08	0.972065	3.28875e-07	0.027934	1.98608e-08	2.8825e-08
nodule	GAAGCTTGCTGACCGC	5.08896e-10	4.51549e-10	6.635e-10	3.88758e-10	5.33241e-10	0.934693	1.15556e-09	0.0653071	3.73185e-10	8.51324e-10
nodule	GACCGACTGAAGCGTC	7.96849e-08	1.74288e-07	1.31734e-06	0.0186702	0.00681147	0.707334	0.0044363	0.26003	0.00271699	2.23653e-07
nodule	GACGACGATCCGCGTT	0.00741686	1.38635e-10	3.39304e-10	0.0738178	4.47001e-09	0.721292	0.120384	0.0770892	1.6983e-10	3.43833e-10
nodule	GACGAGGCTAATAAAC	1.56333e-07	3.22807e-06	9.68748e-08	0.0588407	0.0197297	0.796472	2.71822e-06	0.109049	1.06659e-07	0.0159025
nodule	GACGATATCACTGGGT	3.28068e-08	0.0102693	1.0103e-07	4.18172e-08	0.0403754	0.778953	9.40469e-07	0.170401	5.74089e-08	7.97592e-08
nodule	GACTAGGCCGTTAGGT	0.00080482	4.24556e-09	5.80009e-09	1.66135e-08	5.15872e-09	0.945929	0.0267924	5.61231e-08	3.69248e-09	0.0264734
nodule	GAGATGGGAGTCGACA	6.9027e-08	5.33398e-08	0.00959368	0.0494982	9.76279e-08	0.739401	0.0878344	0.113671	6.47716e-08	2.14946e-06
nodule	GAGCACCTGTGTCCAG	4.00291e-09	0.011518	0.0756623	0.0384131	0.00887257	0.694083	0.0371593	0.134292	4.83841e-09	1.23876e-08
nodule	GAGCGGAATGCGGTGT	7.69787e-05	2.41248e-09	0.00117907	0.0129174	0.0758442	0.727787	0.0304719	0.132714	0.01901	1.02465e-08
nodule	GAGGAATGGAGAGGTT	7.15689e-09	1.21305e-08	1.53359e-08	8.25598e-08	1.30272e-08	0.792871	4.58372e-08	0.207129	6.60158e-09	1.42452e-08
nodule	GAGGTACGCGTGTCCC	1.98064e-09	0.00239523	4.39198e-08	1.85791e-09	0.0765086	0.599063	0.139772	0.123023	0.0341529	0.0250848
nodule	GATAGAACCCGCTAGG	0.0494602	6.03714e-08	1.294e-07	0.0764708	0.0753642	0.263006	0.31159	0.224109	2.9869e-08	2.22705e-07
nodule	GATTGGGAAAGGTTGT	4.59144e-08	3.01945e-08	1.08067e-07	0.0502321	6.08911e-08	0.845644	2.27401e-07	0.104123	2.5955e-08	7.15126e-08
nodule	GCAAACCTTGGCCATA	0.0111979	0.00516024	0.0528532	0.0288546	0.0338444	0.642878	0.0536152	0.150905	3.16171e-09	0.020692
nodule	GCCAGGAAAGAACACT	3.0235e-08	1.50186e-07	2.08062e-07	0.00183471	0.0264408	0.917852	0.0135066	0.024509	6.83341e-08	0.0158561
nodule	GCCCGCGCGTAAACGG	2.06712e-07	2.46003e-06	5.61514e-07	4.43523e-07	5.03815e-07	0.811433	0.0787631	0.109798	2.49149e-07	5.91554e-07
nodule	GCCGCTTGTGAGAAAC	3.61693e-08	1.10922e-07	1.14342e-07	4.84135e-08	3.83487e-08	0.881622	1.78724e-07	0.114438	4.23763e-08	0.00393943
nodule	GCCTAGCGATCTGACC	5.60966e-08	1.42249e-07	8.61219e-08	1.28995e-07	1.67021e-07	0.844825	1.65268e-07	0.155174	5.42588e-08	9.2573e-08
nodule	GCGAAACGATCGGGAG	1.07558e-07	0.000624071	7.03209e-07	0.0590611	1.51561e-07	0.665946	0.189866	0.084501	2.78794e-07	2.202e-07
nodule	GCGGCTCTGACGTACC	0.00219749	5.71949e-08	1.47133e-07	6.12351e-08	8.27213e-08	0.910447	1.87778e-07	0.0873545	6.06302e-08	1.61804e-07
nodule	GCGGTTCCCTATCATG	0.00638923	0.0301198	0.148268	0.0262403	0.0668521	0.534708	0.123886	0.0199578	4.38189e-08	0.0435787
nodule	GCGTGGTACTGGGTTA	2.82727e-10	0.0230527	2.34954e-09	0.029228	2.22345e-09	0.829896	1.93377e-09	0.117823	1.04291e-09	6.28602e-10
nodule	GCTCCATGCAAAGCAA	2.50931e-08	1.35058e-08	7.43166e-08	4.87432e-08	0.0370719	0.746115	8.68207e-08	0.216812	1.36916e-08	1.02363e-06
nodule	GCTCTTTCCGCTAGTG	0.00338405	0.106641	0.0901687	0.0448322	0.00604461	0.511951	0.0927835	0.104109	0.0400852	2.55682e-09
nodule	GGACTCGACAGCGCAT	0.0511384	8.70243e-09	4.09243e-08	9.32455e-09	0.0804542	0.690214	0.178194	2.50319e-08	3.18325e-09	8.36448e-09
nodule	GGATTGCTGTGACTCC	2.87173e-08	1.04171e-08	0.00766442	0.0119208	0.0135118	0.649691	0.048962	0.253315	5.80266e-09	0.014935
nodule	GGCAAATTACTTTACT	5.10586e-09	4.26603e-09	9.2038e-09	3.68488e-09	2.30334e-08	0.922354	1.36489e-08	0.0776456	5.25558e-09	7.084e-09
nodule	GGCGCAGGACATCTTC	2.77737e-09	1.15082e-09	1.5517e-09	2.02721e-09	0.0742593	0.860262	5.73998e-09	0.0654784	2.28851e-09	4.18889e-09
nodule	GGGCAGGATTTCTGTG	2.70799e-07	0.0106619	0.0671266	0.0172728	0.0124106	0.674251	0.0738802	0.0899583	2.58821e-07	0.0544378
nodule	GGGCGGGTTCCCTACG	1.20295e-08	7.98333e-09	8.82107e-09	9.06642e-09	9.61726e-09	0.974964	1.46629e-08	0.0147596	4.82481e-09	0.010276
nodule	GGTCAAGACTACTTCG	1.53227e-09	4.67026e-10	6.99845e-10	0.0479305	5.25398e-09	0.792052	0.0265537	0.133464	3.05932e-10	2.00173e-09
nodule	GGTGTAAATCGATTGT	2.30197e-06	0.0511736	2.67942e-06	0.008383	1.4219e-06	0.706955	0.0636242	0.169853	2.69254e-06	1.9586e-06
nodule	GGTTAGTTACGGCGCC	5.88817e-09	3.06232e-09	0.248206	2.91584e-09	0.116873	0.286694	0.139643	0.208585	4.91096e-09	1.00557e-08
nodule	GGTTTAGCCTTTCTTG	1.44792e-09	9.08142e-10	0.00326156	0.0599373	0.00846565	0.745563	0.0615148	0.121257	1.09159e-09	2.30407e-09
nodule	GTACGCTTCATTGCAC	5.52426e-09	4.32269e-09	5.9816e-09	0.0628621	0.0108482	0.781645	0.102388	0.0422571	4.68793e-09	1.06558e-08
nodule	GTGGAGTCGGCGGTTG	0.0088566	0.0098933	0.0453456	0.0268124	0.00863316	0.718913	0.116526	0.0510729	6.73228e-08	0.0139469
nodule	GTTCCGTCCGCCTGCA	0.143402	0.0706968	0.0708447	5.9249e-07	0.145949	0.511024	2.25763e-05	0.0472365	0.0108226	1.69206e-06
nodule	TAACTATCGAAGGTCC	2.40069e-07	7.53877e-08	1.36334e-07	6.27012e-08	1.31951e-07	0.874574	6.38598e-07	0.125424	7.24101e-08	1.43099e-07
nodule	TAAGGCTGAATCCCTC	0.0102996	0.0125302	1.47575e-08	0.0257057	8.72016e-10	0.694787	0.116304	0.140373	1.93656e-09	1.04284e-08
nodule	TAAGTCGCCGAGTATC	0.00104183	9.38986e-09	1.80587e-08	0.0549325	2.07067e-08	0.782422	0.0157844	0.145819	9.66073e-09	5.1672e-08
nodule	TAATTACGTCAGTAGA	2.20582e-08	4.07004e-09	0.0255041	0.102402	8.54165e-07	0.462164	0.219065	0.162641	1.62645e-08	0.0282223
nodule	TACAGAAACGGTGGGC	4.00696e-10	1.44823e-08	0.0742492	7.2009e-09	2.55531e-09	0.545392	0.104587	0.275771	9.67914e-10	1.71894e-09
nodule	TACGCCTCCATTCCGA	3.56498e-10	2.44972e-10	1.81116e-09	0.0389297	9.9025e-10	0.661515	0.097113	0.187914	0.00704375	0.00748533
nodule	TAGACGCCCGTACCGG	4.25695e-09	0.0848054	0.114658	0.0642493	1.17234e-07	0.641068	0.0629064	0.0323123	2.12314e-08	2.24102e-08
nodule	TAGGTCCAAGTAAGGA	1.82623e-10	0.00476146	9.64138e-10	7.64998e-10	0.00791973	0.524274	0.0869711	0.345982	1.91276e-10	0.0300918
nodule	TATAGGGTACTCATGA	1.22858e-08	9.07415e-09	3.62787e-08	8.6863e-09	2.91979e-08	0.817755	5.9378e-08	0.182244	1.64043e-08	2.09276e-08
nodule	TATGGGACCGAGCAGG	2.24003e-09	1.21645e-09	2.53081e-09	3.98301e-09	1.85781e-09	1	2.56841e-09	6.4038e-09	1.1952e-09	2.40298e-09
nodule	TCCGATTACATTGCCG	1.46576e-09	1.29319e-09	0.052053	9.59454e-10	0.0267299	0.673804	1.30669e-08	0.247413	1.65988e-08	6.7202e-09
nodule	TCCGCCTGTCTACAAG	3.9256e-09	0.157816	0.0876417	0.0257954	1.041e-08	0.427648	0.0993176	0.0821116	0.11967	3.55688e-08
nodule	TCCGGTTCGTCCGGTC	9.86684e-08	8.91192e-08	1.79253e-07	0.0147614	1.44739e-07	0.749439	0.025607	0.210191	6.02075e-08	2.51479e-07
nodule	TCCTCTACGAGATGGC	3.97519e-09	9.20404e-09	1.02572e-08	0.0152819	1.69009e-08	0.797438	1.40149e-08	0.18728	5.12311e-09	1.47421e-08
nodule	TCCTTACGACGGTCCG	2.01005e-08	1.99662e-07	0.0188827	0.0260488	2.0298e-07	0.705768	0.0939959	0.155304	5.27198e-08	6.59148e-08
nodule	TCCTTTCTTACGCTTA	7.38945e-07	0.00107408	0.0047322	1.87921e-07	1.47246e-07	0.938248	0.0338838	2.22218e-06	0.0220579	3.92172e-07
nodule	TCGGAGAGTATCGGGA	4.96621e-07	0.069173	1.13406e-06	0.0390047	0.00808777	0.594503	0.289227	5.13642e-07	8.7173e-07	2.11723e-06
nodule	TCGTCAAGTACGCGCA	2.49317e-09	1.98568e-08	4.39087e-09	0.0284008	1.98123e-09	0.628976	0.134972	0.207651	1.48709e-08	3.01196e-09
nodule	TCTAGTGATATCGTGG	4.90738e-07	1.63958e-07	0.00972759	0.0448999	4.05465e-08	0.763547	0.105485	0.075639	0.0007005	2.93357e-07
nodule	TCTGAAGCACGTGGTC	5.33637e-08	0.0399704	0.0599612	0.0593161	1.8483e-08	0.605391	0.12483	0.110532	2.4716e-08	8.48934e-08
nodule	TCTGAATTCCGTACAA	1.90011e-08	0.0212232	0.0198631	0.0595462	2.6741e-08	0.687926	0.132948	0.0685299	5.64098e-09	0.00996286
nodule	TCTGATGTATTCTGTC	0.00177791	0.00107633	0.291267	0.203612	0.009132	0.32486	0.0269595	0.0681282	1.09926e-07	0.0731867
nodule	TCTTCCCATGGGCACA	2.06338e-09	1.45889e-09	0.241957	0.109425	0.036687	0.504958	0.0533709	0.053603	1.56889e-09	3.57571e-09
nodule	TGAACAAGCAGGGACT	0.00312902	0.00784244	0.0998491	0.00998036	1.82893e-09	0.542664	0.20163	0.131556	1.50347e-09	0.00334862
nodule	TGCGAATATGGGATTT	0.000678017	2.28619e-09	2.28587e-09	4.25965e-09	1.83984e-08	0.768123	0.15085	5.69517e-09	2.26063e-09	0.0803495
nodule	TGCTGGTTGGACAATT	1.32063e-07	6.63605e-08	1.69261e-07	5.44863e-08	8.72863e-08	0.879194	2.20794e-07	0.120805	7.72846e-08	1.48818e-07
nodule	TGGAGTGATGCGATGA	1.25151e-07	2.9837e-07	3.36897e-07	1.35035e-07	1.18496e-07	0.907647	2.5115e-07	0.0893073	0.00304253	2.25294e-06
nodule	TGGTTCAACGGGTAAT	2.0328e-09	2.67388e-09	0.0223382	0.0267972	0.0116779	0.714238	0.0684651	0.156483	2.49558e-09	1.80053e-09
nodule	TTAAACTCGAATTCAT	2.30962e-08	0.0996537	0.113582	0.119505	4.93664e-07	0.507385	0.0124038	0.147462	1.96026e-07	8.22778e-06
nodule	TTACCATTGATTACCC	1.02452e-07	1.5439e-07	1.59668e-07	5.73461e-08	0.0388628	0.674467	6.63448e-07	0.286669	8.87355e-08	2.7268e-07
nodule	TTCACTTCCTAGAACG	0.062551	6.73233e-07	0.0290859	0.0495299	0.024717	0.523535	0.246172	0.0644066	9.39123e-07	7.9845e-07
nodule	TTCAGTTCAAGAGGAG	3.87797e-10	5.35769e-10	6.20673e-10	1.89586e-10	4.85385e-10	0.962931	0.0185767	0.0184926	7.35124e-10	7.64456e-10
nodule	TTCGACAGAGCCCGTG	0.0260173	9.32514e-09	0.182515	0.00138167	0.0957571	0.627265	9.46163e-08	0.0670642	4.57585e-09	4.52583e-09
nodule	TTGATTATGCAGATGA	6.47955e-06	1.38259e-06	1.64434e-05	5.14576e-06	1.75994e-06	0.839559	3.38814e-06	0.160399	2.87684e-06	4.24173e-06
nodule	TTGCCCTGATCACGGG	3.58228e-08	3.60909e-08	8.74694e-08	2.33496e-08	0.0820929	0.917906	8.50744e-08	3.18751e-07	3.55605e-08	1.47618e-07
nodule	TTGGACCATCTGGCAA	1.31238e-07	6.23485e-09	6.06633e-08	0.00181932	6.14656e-08	0.641846	0.100254	0.25608	9.0602e-09	8.60267e-09
nodule	TTGGCTCGCATGAGAC	3.64445e-09	4.36609e-09	8.92231e-09	6.91148e-09	2.83328e-09	0.824735	4.85355e-09	0.175265	8.28995e-09	5.06593e-09
nodule	TTGGTCACACTCGTAA	0.0327988	0.0174534	0.0689621	0.0848376	0.0675513	0.524245	0.128888	0.0523852	0.0228778	6.02719e-07
nodule	AAACAAGTATCTCCCA	5.95012e-08	0.0885247	0.00618122	0.0120278	0.0697024	0.585029	0.214534	0.0224099	0.00159024	3.18125e-07
nodule	AAACCGGAAATGTTAA	9.96421e-09	0.0694009	0.0108725	0.0466831	0.0232688	0.515717	0.0807391	0.189876	2.00354e-09	0.063442
nodule	AAACCGTTCGTCCAGG	2.18045e-08	6.62801e-09	2.16205e-08	9.04419e-08	0.0417066	0.709826	0.165504	0.0804928	6.32958e-09	0.00247037
nodule	AAACGGTTGCGAACTG	2.43383e-10	2.60439e-10	1.75288e-09	2.1717e-10	0.0347113	0.961887	0.000484206	0.00291719	8.65366e-09	3.72344e-10
nodule	AAACTCGGTTCGCAAT	1.03636e-07	0.0398372	0.0501278	0.00743034	0.00909784	0.78237	6.31793e-07	0.0496649	0.0614716	1.92021e-07
nodule	AAAGTGTGATTTATCT	0.000596071	0.0210376	5.49569e-07	2.95566e-07	0.0368909	0.845915	8.99532e-07	0.0955563	9.76234e-07	1.51075e-06
nodule	AAATAAGGTAGTGCCC	1.24676e-08	0.0211771	0.0369509	0.114506	4.23405e-09	0.638337	0.0654979	0.119294	0.00423664	1.25813e-08
nodule	AACAGGATGGGCCGCG	1.79084e-08	5.71412e-08	6.12576e-08	0.0533255	2.28175e-08	0.677523	0.00862472	0.260527	1.0975e-08	3.09234e-08
nodule	AACATATCAACTGGTG	1.62737e-09	2.77921e-08	0.0809343	0.0477348	0.00812186	0.81776	3.36169e-09	0.0454491	2.20962e-09	2.24366e-09
nodule	AACGCGACCTTGGGCG	0.0066233	8.678e-08	1.95301e-07	0.0654306	0.0442188	0.735719	0.0207182	0.0842521	8.87087e-08	0.0430371
nodule	AACGTACTGTGGGTAC	0.000580749	0.00286792	9.62548e-07	0.00410104	5.16115e-07	0.885141	0.086184	0.0012154	2.75403e-07	0.0199079
nodule	AACTACCCGTTTGTCA	9.93475e-09	0.0447952	2.46793e-08	0.00197623	2.59365e-08	0.608545	0.0391671	0.239563	0.0659534	1.40403e-08
nodule	AACTCCAGAGCGTGTT	0.00279689	0.0577565	4.30785e-07	0.0435003	0.0169957	0.832088	0.0468582	3.14239e-06	3.86541e-07	6.67176e-07
nodule	AACTCTCAGTGTGCTC	3.42758e-07	1.14802e-07	2.00836e-06	0.0491074	0.048271	0.698388	0.0833288	0.106306	1.09502e-07	0.0145964
nodule	AAGGTGATAAACCAGC	0.00306094	1.64068e-09	0.167466	0.0174682	3.19778e-10	0.591223	0.0666575	0.154124	3.78969e-10	7.09411e-10
nodule	AAGTAGTGACGCGAGG	4.1768e-08	0.0134099	0.0336394	2.69156e-08	0.0601298	0.758428	2.59106e-06	0.13439	2.64324e-08	3.9418e-07
nodule	AAGTGTTTGGAGACGG	0.00414367	0.112079	6.13161e-08	0.0430555	2.89803e-08	0.576164	0.130813	0.0521412	0.0816033	3.70954e-08
nodule	AAGTTCACTCCAAGCT	0.0117116	0.0109587	0.0243141	0.118693	2.05135e-09	0.245211	0.0582997	0.502458	0.0283535	2.98355e-09
nodule	AATAATCTTCGTATCG	0.0284586	2.03104e-07	0.0950386	0.0506213	4.26732e-07	0.617463	0.159091	0.0493252	5.31384e-07	6.42079e-07
nodule	AATCGTGAGCCGAGCA	7.2697e-07	4.43937e-07	6.13689e-07	3.06536e-07	1.1089e-06	0.930258	0.0244296	0.0382535	8.2806e-07	0.00705529
nodule	ACAAGGATGCTTTAGG	6.05984e-09	1.38431e-08	0.00302226	0.0260988	5.46008e-09	0.853455	6.56769e-09	0.117423	7.97161e-09	7.31867e-09
nodule	ACATCGGTCAGCCGCG	4.22771e-09	1.60335e-08	1.22856e-08	3.59936e-09	0.0222041	0.791057	0.0769752	0.109764	6.46847e-09	2.43528e-08
nodule	ACCCTCCCTTGCTATT	0.0315339	0.0275853	7.60515e-09	0.0257155	0.0168217	0.591579	0.0601422	0.186258	9.79338e-09	0.060365
nodule	ACCGATAGGCATAACC	1.35221e-07	2.02853e-06	0.115483	0.0110512	3.28505e-07	0.529463	0.211712	0.104188	2.29916e-07	0.0280998
nodule	ACCTACTATAAATCTA	2.09604e-09	0.151806	0.157857	0.00641947	0.00589557	0.495637	0.0933967	0.0888899	9.77421e-05	2.63481e-08
nodule	ACCTCCGTTATTCACC	1.69708e-09	0.134056	2.3057e-08	0.00551723	7.25915e-09	0.679873	0.0062374	0.138033	2.95832e-09	0.0362824
nodule	ACGAAATGGGCGGCAC	6.0113e-10	0.0701362	1.77102e-09	9.00713e-10	0.00119657	0.632641	0.0686011	0.227425	2.7567e-09	1.35586e-09
nodule	ACGAGTACGGATGCCC	4.37657e-09	0.0773792	4.18374e-08	0.0547761	3.71955e-09	0.537731	0.151418	0.178695	7.06291e-09	2.81312e-09
nodule	ACGCAAACTAATAGAT	0.0144842	0.0216402	0.0729967	0.0302293	0.0233853	0.464153	0.140753	0.15273	1.46142e-07	0.0796286
nodule	ACGCTAGTGATACACT	1.54563e-08	0.00434049	0.160393	0.072412	1.3843e-08	0.512519	0.143536	0.0753806	5.64105e-09	0.0314186
nodule	ACTCCCGAATTCGTTT	7.41383e-08	0.0343642	0.0324281	3.73714e-08	3.18784e-07	0.685461	0.079563	0.168182	4.19489e-07	9.55558e-08
nodule	ACTTCCATGCGGGACA	0.00278551	2.13623e-08	6.1483e-08	7.069e-08	4.73109e-07	0.91407	0.0305996	0.0525437	2.37382e-08	3.65637e-08
nodule	AGACTGTTACCGGGTC	1.65181e-09	0.255508	0.013443	9.07937e-09	0.0751695	0.501	0.129267	0.0256122	2.2781e-09	5.74939e-09
nodule	AGATAACTTCAGGGCC	5.79181e-08	0.0127978	0.299321	0.0410398	0.0178745	0.581733	4.09286e-08	1.94078e-07	0.0127481	0.0344851
nodule	AGCATATCAATATGCT	0.0220184	0.259954	1.2426e-09	4.47134e-10	3.7558e-10	0.600365	1.02059e-09	5.04362e-09	0.117662	6.29582e-10
nodule	AGCATTACGAGGCAAG	0.020338	0.153688	1.06569e-06	3.15657e-08	3.44559e-08	0.747084	7.54508e-08	0.0599221	0.0189671	1.8521e-07
nodule	AGGATATAGGGATTTA	1.17779e-06	6.46133e-08	0.155906	7.67158e-08	8.0138e-08	0.581586	0.149048	0.0837437	0.00858948	0.0211252
nodule	AGGCCACATTGGTTAC	1.54678e-08	0.123764	1.03465e-07	2.57512e-08	8.69819e-09	0.740126	1.05381e-07	0.136111	5.10839e-08	1.53344e-08
nodule	AGGCCTGAGAATCTCG	2.56785e-07	5.07093e-07	2.4137e-07	3.08281e-07	0.0374702	0.733438	5.25879e-07	0.17737	0.0509503	0.0007697
nodule	AGGGACTCTACGCGAC	6.91226e-09	0.0547556	0.00201302	2.35925e-08	8.35905e-09	0.764833	0.167154	0.0112437	3.69096e-07	8.64796e-08
nodule	AGTCTAAAGTATACTC	3.52358e-08	0.00356617	0.120723	0.0474903	0.124028	0.684136	0.0200553	1.59104e-07	6.07214e-08	8.56389e-08
nodule	AGTGCTAAACACAGCA	3.2489e-09	2.64533e-09	1.81957e-07	3.64327e-09	1.57642e-08	0.812959	0.126586	0.0366035	1.46648e-09	0.0238507
nodule	AGTTTGGCCAGACCTA	9.49273e-08	0.467238	2.43913e-07	8.80101e-08	1.2048e-07	0.285688	1.02942e-07	1.5233e-07	0.247072	7.14504e-07
nodule	ATAAATATTAGCAGCT	0.0109981	0.00839322	6.81404e-09	0.0122547	0.0140556	0.830965	0.028291	0.095042	3.79762e-09	9.33697e-09
nodule	ATAAGTAGGGCGACTC	3.18822e-09	3.0844e-08	1.01889e-08	0.0314775	0.15645	0.594227	0.147458	2.29187e-09	1.38402e-09	0.0703871
nodule	ATACGCCGGCGAAACC	3.12729e-09	0.00548374	0.0508174	0.0118228	8.84509e-09	0.690983	0.0271755	0.213717	5.11095e-08	2.77976e-08
nodule	ATATAAATGTAGCTGC	0.00514582	4.93001e-08	0.00107191	1.59764e-08	1.48091e-07	0.874868	0.0756358	0.0349953	0.00828285	6.55121e-08
nodule	ATCAAACGAAGGTTTG	4.28755e-07	0.210159	4.93933e-08	2.17335e-08	0.0024821	0.420896	7.34147e-07	0.318277	0.0481837	8.33059e-08
nodule	ATCCTGCGTGGAATGG	1.26007e-09	3.97564e-08	9.17496e-10	0.00283523	6.50572e-10	0.880396	3.25104e-09	0.0903258	6.2241e-10	0.0264429
nodule	ATCGCCAGTCAACATT	3.79185e-09	0.0553564	0.0296984	1.13235e-09	6.17632e-09	0.78423	0.0748088	0.0559066	4.16976e-08	5.48078e-09
nodule	ATCTCCCACGGAATAT	0.0259411	6.40776e-08	8.14238e-08	0.00753708	0.00931316	0.664557	0.133751	0.1589	4.2457e-08	2.4815e-07
nodule	ATCTGACATGGAAGGA	2.87736e-07	3.31326e-07	3.15086e-07	0.0506587	6.33066e-07	0.720621	2.52466e-07	0.200104	0.0157743	0.0128404
nodule	ATCTGCACCTCTGCGA	3.10163e-08	6.49717e-09	0.0933498	0.0365115	0.0119381	0.511465	0.086375	0.216978	5.36824e-08	0.0433821
nodule	ATCTTGACTTGTCCAA	3.08089e-08	1.05924e-07	1.02656e-07	0.0384911	0.0450784	0.642003	0.184163	0.0902635	9.51775e-08	9.94336e-08
nodule	ATGCCATTTGCGACCA	3.59472e-08	0.0485615	0.127632	0.0344561	0.060556	0.544163	0.090697	0.0939342	7.30269e-08	4.18709e-08
nodule	ATTCAACCATTTAAGG	4.70248e-08	1.8335e-07	1.53896e-07	0.0546397	8.3052e-08	0.519476	0.177391	0.248492	4.34183e-08	4.04234e-07
nodule	ATTGCTGCTCCTCCAT	2.76398e-09	2.8701e-09	1.07239e-08	1.88246e-09	4.94995e-08	0.909052	6.97043e-09	0.0909481	6.80985e-09	3.94181e-09
nodule	ATTGTTCAACGATCCG	6.34545e-08	5.98985e-08	2.33292e-07	8.3205e-08	0.0912148	0.637006	4.4606e-07	0.271777	6.14704e-07	6.59941e-08
nodule	ATTTACTAAGTCCATT	0.00215692	0.0490473	1.62616e-06	0.00988105	0.00065203	0.735891	0.149732	0.0288469	0.0237886	1.99102e-06
nodule	CAAGGTCCTATAGGCT	1.29857e-07	0.383166	0.00275283	3.00886e-07	2.86474e-07	0.488384	7.09013e-06	0.0323048	0.0933834	7.67723e-07
nodule	CACATCTCACCGACGA	9.32653e-06	2.96366e-06	6.95823e-06	3.95105e-06	2.84975e-05	0.932914	0.000658033	0.0663534	1.40756e-05	8.45731e-06
nodule	CACTACGGGAGCTGCC	2.60749e-08	4.48694e-08	6.08702e-08	3.9288e-08	0.0209161	0.823797	0.0722317	0.083055	8.63713e-08	3.18561e-08
nodule	CACTCGAGCTGAACAA	2.57596e-08	4.017e-08	0.0181668	0.00599675	0.0455175	0.685647	0.163193	0.0792806	7.05034e-08	0.00219754
nodule	CACTCTCAAGCATCGA	3.34198e-08	1.39488e-07	1.13252e-07	0.0160101	2.07396e-07	0.868567	4.37291e-07	0.0948166	1.90693e-07	0.0206053
nodule	CATACCCGTACCCAGT	3.47838e-06	0.108469	0.0563115	1.26982e-06	5.66423e-06	0.531297	0.211569	0.0920008	0.000337644	3.73383e-06
nodule	CATCATTACCCTGAGG	2.31853e-08	2.96108e-08	3.34127e-08	0.0655925	0.0243669	0.530285	0.159172	0.220583	2.67688e-08	7.20002e-08
nodule	CATCCTCTCAAAGATC	8.42447e-09	6.85436e-09	1.66461e-08	2.16014e-06	1.55277e-08	0.990355	7.83503e-08	0.00964315	3.26379e-08	2.03344e-08
nodule	CCAACTTGATAGATCC	0.000284146	0.0158743	2.15037e-08	1.37092e-08	0.045351	0.699256	0.0464012	0.192833	6.23282e-09	1.18397e-08
nodule	CCACCAACTTTACTGT	3.3883e-07	6.15796e-07	8.13207e-07	0.0273694	1.89751e-07	0.668529	0.0438716	0.260227	9.57007e-08	1.83683e-07
nodule	CCACGGTGCCCGGTAG	6.9743e-08	5.42315e-08	3.23674e-07	0.00994898	0.027267	0.90731	3.99043e-07	0.0554732	1.05606e-07	3.79987e-08
nodule	CCCATATAGGTCGATT	4.58391e-08	5.07144e-08	7.56529e-08	5.65666e-08	6.75989e-07	0.936984	0.0630143	3.04311e-07	1.07061e-07	7.74831e-08
nodule	CCCTCCTCGCTCGTAT	1.40465e-09	0.0797587	3.80113e-09	1.08234e-09	2.37287e-09	0.651617	2.1052e-09	9.78393e-09	0.213383	0.0552418
nodule	CCGCCGTTGAGGATAA	3.63899e-08	7.03366e-08	2.71746e-07	1.8922e-07	4.61691e-08	0.737458	0.100235	0.162306	5.67762e-08	5.84942e-08
nodule	CCGCGGGTACGAAGAA	2.02839e-10	0.0668911	0.0166651	1.69066e-10	0.0584877	0.509942	0.127108	0.220907	2.26782e-10	5.55325e-10
nodule	CCGTAAGTTGGTCCCA	1.11666e-07	0.0251233	0.000274529	1.41041e-06	2.78972e-07	0.931806	0.00830239	5.46392e-07	3.32613e-07	0.0344914
nodule	CCTAGGCGTAGCGATC	5.9524e-07	0.0245553	0.225361	0.0192373	0.0467213	0.483777	5.89303e-06	0.194098	0.00624101	2.32276e-06
nodule	CCTTCAGTTAAAGTGA	6.40919e-09	0.00323575	8.21494e-09	0.01188	0.212154	0.728517	0.00108017	4.44883e-09	0.0431329	4.19336e-09
nodule	CGACAGTTCGCGTTAT	4.3634e-10	3.57431e-10	1.18691e-09	4.75549e-10	4.41266e-10	0.985503	9.07423e-10	0.0144965	3.8019e-10	7.83113e-10
nodule	CGAGAGCTTTCACTAC	7.56104e-08	0.0893303	2.82433e-08	8.74171e-09	2.7213e-08	0.818033	1.94547e-08	0.0348378	0.0577984	1.30216e-08
nodule	CGAGATTTCGCTCGGG	3.85768e-08	0.0394034	1.88819e-08	0.0285371	0.0143681	0.558125	0.120849	0.152374	0.022252	0.0640905
nodule	CGATAATACTCAGGTT	8.96024e-08	4.78442e-09	0.0718228	6.04521e-09	1.47684e-08	0.532137	0.261896	0.0927312	3.06215e-08	0.0414124
nodule	CGATGGACCCTACGCC	1.92913e-09	0.00350214	0.00678813	0.028444	1.36814e-09	0.718054	0.0296324	0.165376	3.68307e-09	0.0482036
nodule	CGCATGCCGAATGCGT	2.3858e-09	1.30993e-09	9.77821e-09	2.54384e-09	0.0342757	0.749593	0.0267134	0.168922	0.0204956	2.72912e-09
nodule	CGGCCAGAGCGACCAT	1.10822e-07	0.0324675	2.0726e-07	0.00384197	0.0892059	0.654511	9.03439e-08	0.180366	6.50397e-08	0.0396073
nodule	CGGGAGCTTCAGTGTA	2.2546e-09	3.16404e-10	0.205424	0.0123492	0.0925367	0.51691	0.0489887	0.0857933	4.26596e-10	0.0379986
nodule	CGGTTATCCAACAGTG	0.00857352	5.9895e-07	0.153443	0.0750145	0.023736	0.613996	0.0332933	0.091942	2.53627e-07	2.20759e-07
nodule	CGGTTCAAGTAGGTGT	6.46255e-10	4.33961e-09	0.048601	0.0438241	0.0429892	0.810579	0.0148989	0.0298608	1.60009e-09	0.00924718
nodule	CGTCGGATAGTGTTGA	2.5725e-07	0.0304514	0.112082	0.0694615	1.90332e-07	0.637802	0.0100849	0.140117	3.9278e-07	3.43286e-07
nodule	CGTGTGTTAAACCCTG	1.02502e-08	0.0269088	0.158164	0.0647022	3.8822e-09	0.587615	0.137593	0.0250164	1.10983e-08	9.41927e-09
nodule	CTACACTCGCAGATGG	1.51612e-08	9.51489e-09	2.87473e-08	0.0100238	0.0366107	0.691559	1.29864e-07	0.099343	1.62309e-08	0.162463
nodule	CTAGATGTGAGTGTAA	2.14655e-09	2.73904e-09	0.176985	0.0402542	0.0858858	0.51951	0.0534589	0.123906	2.57198e-09	2.72011e-09
nodule	CTAGCCACAGGCGAGC	2.11466e-07	3.78104e-08	1.64935e-07	0.0113826	0.0799356	0.706625	0.0152725	0.124366	3.31612e-08	0.0624183
nodule	CTAGGCGCCCTATCAG	7.11228e-08	0.0392552	2.65622e-07	0.0219195	1.94052e-07	0.753213	0.0324289	0.129401	0.0237823	1.2283e-07
nodule	CTATCGCGTAGAGAAC	8.83893e-08	0.0295435	0.0326417	6.36718e-07	0.0903788	0.614202	0.0949298	0.138303	2.08433e-07	1.90862e-07
nodule	CTATGGGAAGCGGAAT	1.03188e-08	1.59664e-08	9.20378e-08	0.0175177	0.0892914	0.513705	0.339263	0.0402221	5.24274e-08	8.45937e-08
nodule	CTCAAACCACTGCCCG	0.00175911	8.88095e-08	2.5082e-07	0.0168754	1.06493e-07	0.663858	1.77769e-07	0.317505	5.36381e-07	1.08926e-06
nodule	CTCAGTCACGACAAAT	1.45657e-08	0.0404561	0.0160215	0.0370892	0.15397	0.720569	0.0269605	7.75043e-08	0.00493415	1.00496e-07
nodule	CTCGATATTTGCGAGC	2.26356e-10	0.0367412	0.0135726	0.0443119	3.23883e-10	0.727178	0.00984597	0.161526	3.14731e-09	0.00682451
nodule	CTGAGAAAGTTCGGCG	0.0164666	0.00898515	0.00129647	0.00436025	1.73889e-05	0.569261	0.0827818	0.316831	5.17735e-08	9.74778e-08
nodule	CTGCTTGGCGATAGCT	0.0134217	2.80808e-08	0.0360798	1.98014e-08	0.00312228	0.734671	0.212704	2.99046e-07	1.1683e-07	6.11453e-08
nodule	CTGGCGCACAGGTCTG	1.09064e-07	3.62961e-07	1.9893e-06	0.0932907	0.0763482	0.745526	0.0622477	0.0225847	1.48098e-07	1.92425e-07
nodule	CTGGTTCGCGAGCTAC	3.46106e-07	6.76959e-09	3.63282e-08	0.0269701	0.000734794	0.774947	0.00271352	0.194635	1.23421e-08	1.35098e-08
nodule	CTGTGCAGGGTAGGTC	0.00864638	1.30842e-08	0.0738668	0.0267101	1.85065e-08	0.59683	0.130953	0.162993	2.91045e-08	2.09701e-08
nodule	CTTGAGTTAGGGTAAT	5.51088e-09	1.94558e-08	0.0628835	5.1171e-09	0.0330181	0.697869	0.176713	6.0707e-08	0.0198658	0.0096506
nodule	CTTTACCGAATAGTAG	2.18214e-09	2.91851e-09	0.0582843	0.000429489	0.00738636	0.761982	0.171918	5.62119e-09	5.85304e-09	9.93835e-09
nodule	CTTTGGGATTGTTGCA	2.10529e-09	3.60467e-08	0.0511902	2.23764e-09	0.0568698	0.617067	0.171852	0.00867042	0.0583535	0.0359967
nodule	GAAGCCACTGATTATG	2.84734e-08	0.0027385	8.37143e-08	6.68055e-09	7.17201e-08	0.699094	0.108441	0.105993	0.0371751	0.0465583
nodule	GAATGTGGTCCGGATT	0.00718125	0.147403	5.50908e-08	3.60206e-08	4.25717e-05	0.778068	7.63708e-08	0.0673053	4.96088e-08	1.22766e-07
nodule	GAATTTCTCGCTGCAG	7.99289e-11	0.254799	2.47339e-10	1.44522e-10	2.81254e-10	0.522769	2.42075e-10	0.172989	0.0386115	0.0108309
nodule	GACATCCGTCGAACTG	1.82638e-07	0.0413309	7.30501e-07	3.59925e-07	4.9705e-07	0.71973	0.104037	0.0823928	0.052506	1.47061e-06
nodule	GAGAACGGTTCTGACT	1.0428e-08	0.209228	1.83044e-08	5.05723e-09	4.11315e-08	0.700874	1.48946e-08	0.0343344	0.0555631	3.68495e-08
nodule	GAGCACCTGTGTCCAG	1.86062e-08	3.16167e-08	1.16228e-07	0.0020301	2.24362e-07	0.900475	0.0684407	1.03672e-07	2.7394e-08	0.0290537
nodule	GAGCCAGCTACCTGTG	1.89187e-08	2.80556e-08	0.132419	0.0191287	3.78338e-08	0.735646	0.112805	2.40274e-07	6.24671e-08	2.31089e-07
nodule	GAGCGGAATGCGGTGT	8.18485e-08	0.0101626	4.67243e-07	1.18594e-07	2.06997e-07	0.851866	1.82996e-07	0.127605	0.0103651	2.69061e-07
nodule	GAGGCTATCAAAGTCG	0.0108888	0.0172138	0.101301	7.66583e-10	1.50915e-09	0.621748	0.0150274	0.228796	0.00502435	1.44763e-09
nodule	GATATGAGACACTAAC	7.77957e-10	1.19467e-09	0.0737942	0.0506325	5.49942e-09	0.79075	5.85001e-09	0.0848235	1.35073e-09	2.7807e-09
nodule	GATTACTGAATTTGGG	2.50252e-08	0.00218524	0.0317282	2.1786e-08	5.7291e-08	0.836775	5.37309e-07	0.12931	4.61767e-08	1.12836e-07
nodule	GCAGTGCGGGCGGATG	9.90081e-08	0.00100621	2.64366e-07	9.30133e-08	0.023981	0.943748	0.0302126	0.00105117	1.61945e-07	4.26681e-07
nodule	GCATTCAAGGCAACGC	1.64499e-07	6.44707e-07	0.147438	0.049574	1.02793e-07	0.60146	0.128976	0.0725484	7.15152e-07	1.14761e-06
nodule	GCCAATAGGGCATCTC	1.17148e-09	2.9575e-09	6.01472e-09	0.0712716	4.62914e-09	0.602705	0.157233	0.150255	0.0185355	2.25784e-09
nodule	GCCTCCGACAATTCAC	2.80416e-08	1.82826e-09	3.8234e-09	0.0142162	8.83039e-09	0.916067	0.0155395	0.0541771	2.34017e-09	9.73853e-09
nodule	GCGAAGAATCTGACGG	0.018158	1.27288e-09	2.47375e-09	1.70842e-09	1.15243e-09	0.94368	2.48691e-09	0.038162	1.28923e-09	3.44403e-09
nodule	GCGAGAGTTGCGTCCA	0.0177323	0.046938	5.75341e-09	0.0462511	0.00889653	0.597985	0.144914	0.137283	1.62409e-09	9.04244e-09
nodule	GCGCTCGATCACCTGT	0.0145289	0.00817264	1.43428e-09	0.113757	0.0261399	0.54304	0.125458	0.168903	5.35207e-10	1.77037e-09
nodule	GCGCTGCTTTGCATTT	3.72947e-09	0.0316937	0.0636663	0.0705862	6.39386e-05	0.601678	1.40317e-08	0.217858	0.0144545	8.51283e-09
nodule	GCGTGGTACTGGGTTA	4.91121e-09	1.06415e-08	0.0783566	0.127677	0.0491047	0.656777	0.0095355	0.0785489	1.62427e-09	3.7896e-09
nodule	GCTAACTGAAGTCTGA	0.0104279	2.2626e-08	3.3575e-07	0.0207399	4.43233e-08	0.775067	0.139472	0.0396243	1.98379e-08	0.014669
nodule	GCTAAGTAGTTTCTCT	1.0792e-08	0.03274	0.00509228	0.00475255	4.65831e-09	0.891356	3.02024e-08	0.0432586	0.0186301	0.00417031
nodule	GCTACAATCGAGGATA	9.36934e-11	3.61628e-10	1.68104e-10	0.00110959	2.94277e-10	0.903256	3.76599e-10	0.0956344	1.29665e-10	1.21289e-10
nodule	GCTAGAGTAGAGATGT	0.000495069	0.00645907	0.0823052	5.97148e-09	1.72031e-09	0.745861	0.104222	0.0606581	2.75291e-09	9.24224e-09
nodule	GCTCCATGCAAAGCAA	0.00892017	7.62326e-09	0.094552	1.32673e-08	1.103e-07	0.711208	0.0606289	0.124691	3.13881e-08	1.06592e-08
nodule	GCTGCTCTCCGGACAC	2.1937e-07	3.86177e-08	0.0327902	0.0402451	0.0830961	0.5273	0.0297867	0.286782	2.04353e-08	2.62643e-08
nodule	GCTGTTGCTACCGAAC	2.01787e-09	0.037069	0.0615143	0.077667	0.0114741	0.599224	0.148618	0.0202598	0.00470173	0.0394717
nodule	GCTTATGAAGCAGGAA	3.26712e-09	9.81445e-10	3.93309e-09	0.0562057	4.31805e-09	0.909095	3.2339e-09	0.0346989	1.80584e-09	3.88982e-09
nodule	GCTTGGATCGATTAGG	0.0038441	1.39764e-09	0.0917326	0.0701906	5.90681e-09	0.6354	0.0685688	0.130263	1.35822e-09	4.9365e-09
nodule	GGCAGCAAACCTATGC	1.56309e-09	7.59763e-10	1.69841e-09	5.96274e-10	0.0117491	0.839737	0.098032	0.0504816	5.44257e-10	3.09843e-09
nodule	GGCGCGGAGATCTTTC	1.43442e-07	0.144553	4.1547e-07	0.062881	0.0788227	0.459502	0.0952274	0.0165785	0.140736	0.00169961
nodule	GGCGCTTCATTCCCTG	5.42843e-06	7.68943e-08	1.95021e-07	2.85527e-07	3.97289e-07	0.846199	5.8429e-06	0.153785	8.91814e-08	3.84181e-06
nodule	GGCTACTATACACTCC	3.06497e-08	0.021243	6.49402e-08	4.26072e-08	1.97905e-08	0.729111	0.0241455	0.21618	2.55489e-08	0.00931964
nodule	GGGAACGGGAGGTTAG	5.9091e-08	4.56429e-08	6.56312e-08	1.03244e-07	4.61095e-08	0.738325	8.84774e-08	0.261674	3.54389e-08	5.52084e-08
nodule	GGGAAGGGCTTTCTCA	4.5188e-08	6.48683e-08	0.0935973	0.0105548	0.0186325	0.808283	0.0689309	3.40008e-07	1.0366e-07	5.27531e-07
nodule	GGGCGGCAAATGAATT	3.17609e-09	7.42865e-09	3.7958e-09	3.60641e-08	6.01188e-09	0.841889	1.01729e-08	0.158111	1.75566e-09	5.46735e-09
nodule	GGTACCATTAAGACGG	5.05271e-09	5.32429e-09	1.06851e-08	0.0354437	4.49437e-09	0.704882	0.11735	0.115934	3.29452e-09	0.0263897
nodule	GGTAGAAGACCGCCTG	3.94577e-09	2.57584e-08	6.03922e-09	2.04938e-08	0.0160397	0.856494	0.0256649	0.101801	3.66472e-09	7.91188e-08
nodule	GGTAGTGCTCGCACCA	3.77753e-07	0.0335828	1.07252e-06	3.21838e-07	0.0167364	0.932058	3.28041e-06	0.0176158	5.45454e-07	1.57131e-06
nodule	GGTATAGTGACACATA	0.00361255	6.1952e-08	0.0862472	0.0790164	1.81014e-08	0.668526	0.109602	0.0529956	1.01682e-08	1.1962e-07
nodule	GGTCGGATAAACGGCG	0.00463832	5.56924e-08	0.0551268	0.0690937	4.71838e-08	0.749474	0.0562928	0.055106	0.0102685	2.52415e-08
nodule	GTAACTGCCCAAGGAG	0.0174537	1.30727e-10	3.98339e-10	4.51809e-10	1.62116e-10	0.963753	7.21027e-09	0.0187934	3.53783e-10	6.62546e-10
nodule	GTAAGTAACAGTCTGG	2.48067e-09	4.81664e-09	0.0152229	0.0485277	0.00924955	0.792623	0.00430511	0.130072	4.2238e-09	7.58108e-09
nodule	GTAATCTGATTCTTCG	1.94074e-08	4.54113e-08	1.1319e-07	7.91733e-07	4.33082e-08	0.823136	5.99609e-08	0.176862	2.19132e-08	1.37474e-07
nodule	GTACTCCTGGGTATGC	7.11531e-08	0.0332255	0.0999157	0.0453244	2.02116e-07	0.593246	1.24144e-07	0.228287	3.81997e-07	1.68171e-07
nodule	GTAGTTCGAAGGCGAA	1.30324e-08	0.0161803	7.21593e-08	0.00257617	1.52895e-08	0.687369	0.0111175	0.214227	4.25694e-08	0.0685299
nodule	GTCCATTACTGCTACG	0.00621474	5.27051e-10	1.17978e-09	0.0561395	8.28638e-10	0.646007	0.0618614	0.185377	1.23147e-09	0.0444008
nodule	GTCGTGTCTGGTCATC	3.81948e-10	0.0120106	2.13896e-09	0.118475	0.000979479	0.667943	4.62802e-09	0.187506	0.0130852	4.71613e-08
nodule	GTCTTGAGGAGCAGTG	0.00721754	2.40472e-08	0.0408775	1.06218e-08	0.0863927	0.588472	9.58477e-08	0.0948228	1.9338e-08	0.182217
nodule	GTGCAGCGTAGAGTAG	0.063276	0.00409317	0.00328983	0.0278462	5.00997e-07	0.681747	6.72414e-07	0.219741	4.56944e-06	1.11703e-06
nodule	GTGCCTGAGACCAAAC	1.38861e-07	7.4477e-08	1.40542e-07	4.46095e-07	1.75773e-07	0.943714	2.87871e-06	0.0562817	8.81798e-08	5.19097e-07
nodule	GTGTATATCAGCGGGC	6.51472e-08	2.41123e-08	4.16733e-07	1.16994e-07	0.0127441	0.834061	0.00872927	0.14002	2.71374e-08	0.00444473
nodule	GTTAACATCACTTAAA	3.39998e-08	4.23693e-08	6.86273e-08	8.20178e-08	1.03903e-07	0.990544	0.00442574	0.00231496	4.55239e-08	0.00271509
nodule	GTTCATCGTTTGGCTG	8.81941e-08	0.0225895	0.125787	0.0688901	0.061634	0.427865	0.0797521	0.213483	5.06215e-08	3.81469e-08
nodule	GTTGCGCTAACATTAC	9.61686e-10	3.08142e-09	0.00599103	0.00218346	0.0701879	0.765115	0.0609075	0.0956153	5.96684e-09	2.84536e-09
nodule	GTTTCATATCGTCGCT	1.9751e-07	2.51206e-07	0.142206	0.00966821	0.0220979	0.521889	0.0296861	0.27445	3.76034e-07	7.55425e-07
nodule	TAACCTAGGGAGTCCA	4.56982e-08	4.33242e-08	3.82231e-08	0.0273229	8.96476e-08	0.691487	0.0255212	0.255669	3.40584e-08	4.21109e-08
nodule	TAATAGAACAGAGTTA	1.80007e-10	0.00590059	4.68776e-10	2.20385e-10	0.0186892	0.757423	0.038875	0.173631	0.00548089	2.95346e-10
nodule	TAATCAACCAAATGGG	3.86396e-09	0.0142079	0.0677116	4.4128e-09	9.50557e-09	0.440185	0.0156215	0.424694	1.83505e-09	0.0375798
nodule	TAATTACGTCAGTAGA	1.63984e-09	0.0137228	4.07647e-09	1.44598e-09	0.14966	0.767403	1.88644e-08	0.0452209	8.22796e-09	0.023993
nodule	TAATTAGGACATCCGT	2.01629e-08	3.1164e-09	0.0115649	0.0422809	6.62997e-09	0.652888	0.123715	0.167751	0.00179971	1.69119e-09
nodule	TACAAGTCTCGTGCAT	2.9006e-09	2.26951e-09	8.47382e-08	2.51329e-09	6.61201e-09	0.771249	0.0516908	0.17706	2.16411e-09	3.29948e-09
nodule	TACGTAAAGCGGAGTG	7.38207e-10	8.63434e-10	1.65294e-09	1.2121e-09	0.0224534	0.758751	2.22048e-08	0.211906	1.0645e-09	0.00688962
nodule	TACGTACTAGTGCTGA	3.10719e-06	0.0288572	7.39597e-07	2.90333e-07	0.027282	0.837295	0.0194846	0.0870762	3.31455e-07	8.98518e-07
nodule	TACTGGACAGCTCGGC	5.19724e-09	2.59875e-09	2.62873e-09	0.0220193	0.0122607	0.459452	0.099553	0.391505	1.11944e-09	0.0152106
nodule	TAGATGGTTCCTTACT	3.18978e-09	1.56442e-09	6.29017e-09	3.13738e-09	0.0611683	0.714267	0.0918858	0.132679	2.14808e-09	1.63848e-09
nodule	TAGTCTTTCCGAATTG	1.13851e-08	3.03619e-08	5.88801e-07	0.0250393	1.89686e-08	0.698498	0.0495949	0.226867	5.69215e-08	3.34505e-08
nodule	TATTCCGAGCTGTTAT	0.00548262	1.31722e-09	2.87996e-09	0.0723707	0.0560996	0.625466	0.0357	0.204881	1.61771e-09	3.91586e-09
nodule	TCACAGGAGAATAAGA	3.39266e-08	1.0704e-06	5.82031e-07	3.60599e-08	0.185852	0.793204	0.00693904	1.08643e-06	0.0140025	5.72143e-08
nodule	TCAGCCAATCCGTAAA	1.67004e-08	0.00559035	3.65921e-08	2.30485e-08	0.0465531	0.717869	0.0542869	0.175701	2.12247e-08	3.30022e-08
nodule	TCCCAAAGCCCTAAAT	0.00390431	2.09658e-08	0.0495951	0.0444938	3.11984e-09	0.638329	0.197178	0.0195588	1.26899e-09	0.0469412
nodule	TCCCGTGTGCAATTTG	1.71642e-08	0.00964615	0.0476391	0.0207555	4.68939e-08	0.665098	0.0942681	0.162593	2.46937e-08	1.31705e-07
nodule	TCCTAACCGTCGGGCA	0.00799875	0.0581083	0.0655252	2.68081e-08	0.0225898	0.523818	0.316355	0.00560505	5.87188e-08	8.88711e-08
nodule	TCGGACGCCCAGCCCA	4.20277e-09	4.46341e-09	0.0102718	0.0325021	4.18969e-09	0.924084	2.21135e-07	0.0331419	4.50379e-09	8.75094e-09
nodule	TCTACCCAATAGAGAG	3.53532e-07	0.11484	6.07902e-07	2.86116e-07	3.46107e-07	0.485039	0.0328194	0.17128	0.153851	0.0421687
nodule	TCTGAAGCACGTGGTC	1.5396e-08	0.0010283	3.31578e-07	0.030738	2.95184e-08	0.62971	0.0643703	0.274152	2.4676e-08	1.64259e-06
nodule	TCTTTAGCAGGCGAAC	6.38271e-09	3.7029e-08	1.18827e-07	0.0624823	6.25495e-09	0.848817	1.84179e-08	0.0887009	7.65881e-09	3.54123e-08
nodule	TGAGCCATACAGTCTC	5.35607e-08	9.42017e-08	1.21123e-07	1.02801e-07	8.84607e-08	0.883247	0.0111586	0.105593	7.28613e-08	1.78456e-07
nodule	TGCCTAATTGAAGATT	0.0527869	0.00702417	7.91361e-07	0.0278658	9.34325e-10	0.551814	0.0762208	0.195393	6.85708e-10	0.088895
nodule	TGCGACACCCTAGTGC	2.78443e-07	1.54018e-07	3.25412e-07	0.0444273	1.55669e-07	0.638674	0.138483	0.178415	1.94851e-07	2.34652e-07
nodule	TGCGCCGTTAATAACG	0.0160238	7.3451e-07	1.38217e-06	4.63286e-07	0.0804514	0.676254	0.0587567	0.139656	2.31444e-07	0.0288551
nodule	TGCTCCACAGTTCTTA	0.0126066	0.0278879	0.0448621	0.00366638	7.45634e-08	0.614027	0.244391	0.0525588	4.7833e-08	2.24674e-07
nodule	TGGGCAGGCCACCGCA	1.21585e-06	0.00516787	2.38763e-06	0.0473831	0.0294374	0.64313	7.12072e-05	0.2748	8.37819e-07	6.79047e-06
nodule	TGTATGGCGCAGACAG	1.73564e-08	0.0370486	0.150681	3.00154e-08	0.0249847	0.563626	0.0449055	0.175723	0.00303154	2.45584e-08
nodule	TGTCCACGGCTCAACT	6.55872e-09	6.01897e-09	7.06316e-09	0.0121937	4.9111e-09	0.875544	3.5995e-08	0.108711	0.00355109	9.53483e-09
nodule	TGTTCCGCTTCCATGA	1.70454e-07	5.99246e-05	2.19791e-08	7.38006e-09	3.84099e-08	0.93243	1.0908e-07	0.06751	1.61692e-08	1.628e-08
nodule	TTACGGATGGTTCGAG	2.85749e-08	7.26117e-08	6.47595e-08	0.00179027	0.0195879	0.880269	0.0131299	0.0822459	2.03647e-08	0.00297653
nodule	TTCAGCTGGCGTGCCC	2.01993e-08	1.48554e-08	5.16752e-08	0.0324342	0.0215449	0.767798	8.38988e-08	0.169649	1.29171e-08	0.00857336
nodule	TTCCGGTTACCCACTT	3.36238e-09	0.00325862	0.0261198	0.0847366	9.13083e-09	0.59287	0.0559142	0.237101	7.65592e-09	8.67371e-09
nodule	TTCTGCTAGACTCCAA	2.13497e-07	8.47593e-08	1.69224e-07	0.0524562	0.0067377	0.647631	0.148884	0.144291	1.04561e-07	1.17194e-07
nodule	TTGACATGAACGTGGA	2.88193e-10	0.0533008	1.78872e-09	0.00632637	4.18054e-10	0.376063	0.176418	0.387892	7.09848e-10	6.56594e-09
nodule	TTGCATGCTGATCACG	2.4182e-08	0.0205964	8.60249e-08	8.06491e-08	7.42079e-08	0.843585	0.01737	0.118448	4.1536e-08	5.44701e-08
nodule	TTGGTTCGCTCAAAGG	1.09264e-07	4.64548e-08	0.190109	0.0182015	3.21482e-08	0.791689	1.0904e-07	2.876e-07	1.07657e-07	4.15608e-08
nodule	AAACATTTCCCGGATT	2.6336e-07	0.0097689	0.0972991	9.46982e-08	0.169883	0.703037	3.76583e-07	0.020009	2.31318e-07	1.89863e-06
nodule	AAAGGGCAGCTTGAAT	1.00833e-07	4.21505e-09	7.85975e-05	3.96221e-09	6.76481e-09	0.415214	0.140299	0.444407	6.09173e-09	8.57394e-09
nodule	AAATGGTCAATGTGCC	1.18046e-06	1.43048e-06	2.44904e-05	5.16073e-07	1.08118e-06	0.556941	0.0302967	0.365817	0.0469154	9.74379e-07
nodule	AACATATCAACTGGTG	0.00834422	1.37217e-09	0.00759889	0.00429936	0.0376505	0.839952	0.0815576	0.00573746	1.35408e-09	0.0148603
nodule	AACCGCTAAGGGATGC	4.19288e-09	0.0733495	0.0745452	4.23955e-10	1.89559e-10	0.834369	2.75842e-10	6.78871e-10	0.0177363	5.56047e-10
nodule	AACGTGCGAAAGTCTC	8.54222e-08	0.00082194	0.0913558	1.64566e-08	1.4694e-08	0.790298	3.38917e-08	0.10709	0.000306358	0.0101278
nodule	AAGAGCTCTTTATCGG	2.73872e-09	1.85886e-08	0.099923	0.0213915	0.0215508	0.632374	0.0263955	0.156315	0.0420508	7.72555e-09
nodule	AAGAGGATGTACGCGA	5.97794e-08	0.00616249	0.0890865	1.43465e-07	2.94344e-07	0.410129	0.220391	0.27423	1.90503e-08	1.20837e-07
nodule	AAGATGGCACCGGACC	3.10311e-07	2.10406e-07	5.08129e-07	1.97979e-07	0.0113653	0.97635	4.16369e-06	0.0122789	2.08548e-07	5.10537e-07
nodule	AAGCCGAAGCGGTTTA	6.62347e-08	1.28198e-08	1.98662e-08	0.0324457	1.59469e-08	0.877481	8.6301e-08	0.0854227	1.94561e-08	0.00465015
nodule	AAGGAGCGGTTGGTGC	1.76248e-07	5.6089e-08	1.3022e-07	0.00868974	4.80694e-08	0.991309	2.23416e-07	3.89649e-07	7.64678e-08	2.36467e-07
nodule	AAGTCAATTGTCGTCA	0.000664173	4.36154e-08	0.02562	0.057613	3.37482e-08	0.731421	0.0899811	0.0838558	0.0108451	1.94602e-07
nodule	AAGTGCCTTGACTGTA	6.38563e-09	5.34479e-09	9.3537e-09	0.0191087	0.00794146	0.744515	0.159166	0.0484339	1.95492e-09	0.0208347
nodule	AAGTTCACTCCAAGCT	1.18202e-05	3.66799e-06	8.55814e-06	0.0307418	3.70319e-06	0.557323	1.26482e-05	0.411864	3.16515e-06	2.81237e-05
nodule	AAGTTCAGTCTGCGTA	1.07974e-09	0.0090505	0.00419609	0.00619171	8.89208e-10	0.911927	0.0051007	0.029025	0.0110402	0.0234684
nodule	AATAACAACGCTCGGC	4.64753e-09	0.0119553	0.0473514	3.57143e-09	2.36083e-08	0.426463	0.115871	0.366472	0.0318873	1.9408e-07
nodule	AATCGTGAGCCGAGCA	0.00244123	0.00569546	2.12874e-08	1.34281e-07	1.32398e-08	0.951701	6.34658e-08	0.0401615	2.7401e-08	2.6102e-08
nodule	AATTCCAAGCATGTAC	4.3311e-10	3.16559e-10	8.12152e-10	0.00929522	6.52027e-10	0.942743	0.0407419	0.00721945	4.58848e-10	1.03189e-09
nodule	ACAAGGATGCTTTAGG	0.000158314	1.28552e-08	5.79161e-08	0.00075129	4.9236e-08	0.832892	0.0433154	0.122882	1.82972e-08	1.19646e-07
nodule	ACCAGTGCGGGAGACG	1.98847e-08	2.90651e-08	0.0382937	0.026004	3.58025e-08	0.770681	0.0198192	0.145202	5.92493e-08	4.44577e-08
nodule	ACGCAATCACTACAGC	1.67103e-07	3.5528e-07	0.265763	0.150941	7.96482e-08	0.531724	2.16162e-06	0.0515689	1.14692e-07	1.39416e-07
nodule	ACGGAGCGCAAATTAC	4.01204e-09	6.8054e-09	0.0159325	0.00726785	4.07048e-09	0.914155	8.16025e-09	7.48191e-09	3.78277e-08	0.0626447
nodule	ACGTTCGCAATCAATT	0.00465858	2.14619e-09	2.56571e-09	6.36936e-08	1.14069e-09	0.902174	0.000306231	0.0924634	8.96436e-10	0.000397935
nodule	ACTCAATAAAGGCACG	4.04631e-08	5.43564e-08	7.85059e-08	0.0429525	2.14885e-08	0.885393	1.59706e-07	0.071654	2.76647e-08	7.09032e-08
nodule	ACTGAATGGCGAAAGT	0.00632247	4.24511e-09	1.79274e-09	2.68711e-09	7.31235e-10	0.857475	0.00397188	0.132231	3.07684e-09	1.65825e-09
nodule	ACTGTCCAGGATTATA	4.51347e-08	0.0206843	1.76349e-08	0.0127009	2.20439e-08	0.871275	0.0139846	0.081355	2.67974e-08	3.07869e-08
nodule	ACTTTGTCGACGCACT	2.07696e-09	1.10497e-09	2.19453e-09	5.8854e-10	7.10673e-10	0.875476	0.0430213	0.0815024	8.30974e-09	1.48132e-09
nodule	AGACGAAGTGCCGGTC	1.73683e-07	3.42772e-07	8.02845e-07	4.17913e-07	6.69573e-07	0.719452	0.115004	0.156884	3.52681e-07	0.00865655
nodule	AGAGTAAACTTCACTA	1.17525e-07	0.154913	5.64805e-07	0.00807782	0.084252	0.705882	2.63247e-07	1.29473e-06	1.05054e-06	0.0468717
nodule	AGATACTCAAGATCGA	0.0101512	4.99313e-08	0.154995	0.0212143	1.23407e-08	0.578097	0.0817315	0.153811	1.38027e-08	2.10019e-07
nodule	AGATTATAGGACGTTT	2.67487e-07	1.15862e-07	4.94917e-07	0.0136987	7.46118e-08	0.888508	2.05215e-07	0.0977922	9.2049e-08	2.78427e-07
nodule	AGCCAAGCTTTGTGTC	0.00941635	0.00800508	5.82973e-08	2.73368e-08	3.78136e-08	0.934616	1.81564e-07	0.0479617	3.71894e-07	7.19373e-08
nodule	AGCCCTTGGACATCCC	1.04892e-09	4.8888e-10	8.65058e-10	4.08748e-10	5.04442e-10	0.952826	0.0266136	0.02056	4.45438e-10	7.67564e-10
nodule	AGCGGACACTTCGTAG	1.85897e-09	4.07708e-10	1.04982e-09	0.00203682	0.0147467	0.951808	5.04433e-09	0.0314087	6.71757e-10	2.11232e-09
nodule	AGCTCTTTACTCAGTT	0.0169747	6.05599e-10	1.6531e-09	0.0087263	4.32398e-09	0.721355	0.0540496	0.195598	1.76835e-08	0.00329595
nodule	AGGTTACACCATGCCG	3.85607e-07	1.51905e-07	8.4136e-07	0.0290667	1.25241e-07	0.496557	0.125587	0.319715	2.93474e-07	0.0290733
nodule	AGGTTGAGGCACGCTT	3.18119e-10	1.12216e-10	2.81623e-10	0.022054	0.00178348	0.901182	0.00473432	0.0702463	1.10992e-10	5.3873e-10
nodule	AGTACATCATTTATCA	9.24737e-08	1.09923e-07	1.83355e-07	0.00962751	5.59151e-08	0.946867	0.0435041	2.89932e-07	1.24054e-07	4.39649e-07
nodule	AGTCCCGCCTTTAATT	0.0117928	3.12229e-10	5.87368e-10	0.00936598	1.11372e-09	0.965853	7.67066e-10	0.0129878	3.51572e-10	1.54699e-07
nodule	AGTTGACGGTCCTTGC	0.00503504	2.65373e-08	5.98908e-08	0.0135248	2.83665e-08	0.8321	9.31268e-07	0.149339	3.48493e-08	1.16793e-07
nodule	ATAATAGCTGTTGAAT	1.89044e-10	1.41265e-10	4.58201e-10	7.86925e-11	1.12757e-10	0.982907	0.0170933	4.69113e-10	2.12269e-10	1.54179e-10
nodule	ATACGAAGGCTTTCCA	0.00299121	0.0156928	1.49377e-07	1.05047e-08	8.57603e-09	0.927628	0.0286692	1.83106e-08	0.0250189	2.55592e-08
nodule	ATCAAACACTGTTCCA	2.62898e-09	2.74424e-09	4.07244e-09	0.00334192	0.00362438	0.989164	4.9216e-09	6.96209e-09	3.26308e-09	0.00386922
nodule	ATCAGCCTCATGCTGC	0.0393037	4.36896e-09	2.93462e-07	5.36568e-09	1.08331e-08	0.794063	0.111301	0.0553327	2.02099e-08	5.26178e-08
nodule	ATCGCTTTACGTCTCA	2.90614e-07	0.0486923	0.319582	1.79866e-06	3.4526e-07	0.576826	4.00562e-07	0.00776128	0.00441643	0.0427188
nodule	ATCTGGTTAAGACTGT	3.49005e-09	1.09326e-09	0.0741656	0.067737	1.62968e-09	0.806583	1.1828e-08	0.0515148	2.17664e-09	5.06923e-09
nodule	ATCTTGACCTGCAACG	2.69653e-08	1.16893e-08	2.58001e-07	1.74594e-08	5.49301e-09	0.898957	0.00977171	0.0912711	5.41167e-09	1.24228e-08
nodule	ATCTTGACTTGTCCAA	0.00900042	1.95569e-07	2.4826e-07	0.0318511	0.00295196	0.798259	3.46125e-07	0.121808	2.17259e-07	0.0361291
nodule	ATGCGACAGTCCCATT	0.00316968	7.21003e-10	0.16041	1.60135e-09	0.0850238	0.342725	0.0766993	0.299567	8.50379e-10	0.0324056
nodule	ATGGCGGAATAGTCGC	1.39696e-09	3.13774e-09	0.0777873	8.57752e-09	3.16785e-09	0.693079	0.114865	0.114269	2.43252e-09	3.71064e-09
nodule	ATTAGGCGATGCTTTC	1.46336e-08	1.39838e-08	0.0218899	1.36793e-08	3.85672e-08	0.950552	0.0275581	1.47863e-07	2.90885e-08	3.77111e-08
nodule	ATTATTCAGAGTCACT	1.45807e-07	0.00996887	1.09151e-05	0.0446629	0.0725584	0.465116	0.0682573	0.339425	2.24034e-07	4.69451e-07
nodule	ATTCAGTAGCAGGGTC	1.70275e-09	1.04684e-09	7.9569e-09	5.62534e-10	9.65087e-10	0.514444	0.0996185	0.364504	0.021434	2.09945e-09
nodule	CAACACATCTCCTGCC	1.57492e-07	4.35894e-08	1.8752e-07	0.0772554	7.50663e-08	0.80802	0.016791	0.0979312	1.0818e-07	1.32276e-06
nodule	CAAGCAACGTCGGAGT	0.00676402	3.83988e-10	1.13395e-09	7.01308e-10	4.37248e-10	0.781474	0.0496674	0.162095	7.97133e-10	1.5361e-09
nodule	CAAGGTCCTATAGGCT	1.6873e-07	0.0395458	0.131838	0.064048	2.6961e-08	0.497293	0.0152554	0.252019	6.11907e-08	1.22688e-07
nodule	CAATAAACCTTGGCCC	0.0111444	0.0225502	0.0767847	0.00595505	8.12234e-08	0.863876	1.44474e-07	0.0196891	1.59429e-07	1.69219e-07
nodule	CAATCCCTATACCAGC	0.0134515	0.14497	0.25461	0.146235	5.55195e-10	0.3746	7.05129e-10	1.56674e-09	0.0122812	0.0538524
nodule	CAATGAGGTTCGACTA	0.000807363	1.67892e-07	0.0106131	0.0548792	8.87848e-06	0.597316	0.214969	0.121404	3.04808e-07	2.13849e-06
nodule	CACTGACGATTGTGGA	4.37146e-08	2.18391e-08	3.34281e-08	0.0270091	1.05431e-07	0.882808	1.08471e-07	0.0901823	2.40973e-08	1.12531e-07
nodule	CAGTCTGTATACTGGG	0.0200922	0.0260004	5.39196e-08	6.99053e-09	0.0326277	0.921279	5.75125e-08	4.5636e-07	8.32063e-09	9.8354e-09
nodule	CATGACTTCGCTGAAT	0.015768	0.0213091	4.27148e-07	0.127727	0.00428681	0.524575	0.158186	0.0699752	0.0781722	8.76071e-08
nodule	CCACAATGTACGTCTT	0.0148221	7.37934e-08	0.0584213	0.0819116	5.89224e-08	0.816351	5.45034e-07	0.0284931	5.00098e-08	1.24214e-07
nodule	CCACGAATTTAACCTC	2.67044e-07	2.38953e-07	0.244705	0.0163892	0.021245	0.47707	0.133136	0.0940658	5.45919e-07	0.0133881
nodule	CCACTATCCGGGTCAC	6.31034e-08	6.89741e-08	0.0372847	0.000163857	0.0315337	0.710534	2.74595e-07	0.141536	1.52232e-08	0.078947
nodule	CCAGCTCGAACGCATT	0.00847876	5.65483e-08	6.12631e-08	9.14124e-08	0.000871939	0.984539	0.0061096	7.62179e-07	3.87019e-08	1.08837e-07
nodule	CCATGCCTGTTTAGTA	4.19737e-09	0.00107091	1.19932e-08	0.041504	3.26172e-09	0.820479	6.56683e-09	0.136946	2.092e-08	1.56061e-08
nodule	CCGCCGTTGAGGATAA	1.49808e-09	2.52226e-09	8.32393e-08	1.86782e-09	0.0234355	0.770579	0.168602	4.23261e-08	2.0042e-09	0.0373833
nodule	CCGCTTGCTGACATGG	8.68866e-09	0.095311	1.52825e-08	0.0490327	1.15331e-08	0.769952	4.76588e-08	0.0800672	0.00563738	1.1227e-08
nodule	CCTACTGCTTACACTT	0.00375384	5.82175e-08	2.33518e-07	1.5309e-07	1.38141e-07	0.891598	2.11147e-06	0.104645	9.42192e-08	1.38298e-07
nodule	CCTATGTCCACTCCAC	0.00308315	0.000416444	5.66762e-07	7.29895e-08	0.013303	0.664924	0.0110365	0.307235	1.17866e-06	7.55395e-08
nodule	CCTCCGACAATTCAAG	2.16381e-07	0.00779838	0.076576	0.00625707	2.19211e-07	0.600818	0.218001	0.0849775	0.00557114	3.67231e-07
nodule	CCTCCTGTTGTGTCGT	1.66514e-08	7.65595e-09	0.0301749	7.79342e-09	0.0316669	0.605748	0.100549	0.157613	0.0407556	0.0334925
nodule	CCTGGCTAGACCCGCC	3.1674e-08	3.01692e-08	0.0758437	0.150151	3.02118e-08	0.662296	0.00180852	0.0919506	0.0179492	4.56768e-07
nodule	CCTTTAAGGGAGCACT	0.00844164	2.86448e-08	1.29106e-07	0.0143957	0.00563032	0.90414	5.33509e-07	0.0643179	1.06132e-07	0.00307414
nodule	CGAAACGCAATTCATG	7.85797e-10	1.60667e-09	4.04615e-09	3.68815e-10	6.99142e-10	0.932952	0.0520717	0.0149768	7.87713e-10	2.31219e-09
nodule	CGACAATTTGATCTAA	1.14301e-08	6.27354e-09	1.29833e-08	1.19763e-08	1.39744e-08	0.933268	0.0154711	0.0512607	5.5176e-09	1.17191e-08
nodule	CGACACGCTCCGACAG	7.32789e-10	4.26919e-10	0.0292282	3.66846e-10	2.12486e-10	0.657088	0.117269	0.196414	8.60382e-10	7.42225e-10
nodule	CGCAAACACGAGTTAC	5.98656e-08	3.64075e-08	6.67612e-08	0.00558387	2.73806e-08	0.911675	2.36064e-07	0.0827404	2.81236e-08	8.09032e-08
nodule	CGCATCCATCAGCCAG	3.81229e-08	0.0113916	0.16495	0.109939	6.76289e-08	0.502162	0.00221309	0.209344	4.45478e-08	1.55609e-07
nodule	CGCATGGTGCGATGCT	1.52942e-09	6.652e-10	3.91854e-09	1.73795e-09	1.00819e-09	0.821365	0.0537426	0.122092	0.00280012	2.53748e-09
nodule	CGCGCATGTTTGATTG	3.57207e-08	3.6246e-09	2.58039e-08	4.02928e-09	3.49349e-09	1	6.94245e-09	2.60463e-08	4.00459e-09	4.19538e-08
nodule	CGCTATTCTTAGGCTC	7.29084e-10	1.21064e-09	1.3483e-09	0.00689144	1.99064e-09	0.903451	0.0364455	0.0532126	1.27365e-09	7.57365e-09
nodule	CGGAGTTTGAGAGACA	7.92234e-09	8.98253e-08	0.110905	1.40532e-09	2.82991e-09	0.719617	0.142623	0.0268552	1.74712e-08	4.14413e-09
nodule	CGTGCAGACTGGGACA	2.9183e-09	0.196378	0.0697981	2.42006e-08	4.605e-09	0.484858	0.193272	0.0556933	2.60202e-09	5.57303e-09
nodule	CGTTTCACTTCGGGCG	1.3961e-08	1.80162e-08	2.32556e-08	0.00221239	1.41839e-08	0.968316	4.40673e-08	0.0294717	1.71847e-08	4.4084e-08
nodule	CTAAAGGATGAGATAC	3.16772e-09	0.0983335	0.0488861	9.81582e-10	0.00687784	0.67489	4.96738e-09	0.150238	0.00797967	0.0127942
nodule	CTAGTTGGGCCCGGTA	2.82898e-07	0.0150013	0.0899196	0.00109691	1.00214e-07	0.740955	0.0186433	0.134383	8.3789e-08	2.59732e-07
nodule	CTATAAGAGCCAATCG	1.58384e-09	0.0159002	2.87188e-09	2.18991e-09	1.29177e-08	0.923434	0.00381802	0.0568475	1.56471e-09	1.78122e-09
nodule	CTCCGCCCACATGAGG	0.0616382	0.00112583	0.168126	0.00940547	5.56619e-07	0.454627	0.163242	0.0853308	0.0286042	0.0278995
nodule	CTGCCTCATATGCAAC	7.15242e-10	8.35292e-10	1.6494e-09	0.035078	1.18592e-09	0.66779	1.75398e-08	0.297132	1.07223e-09	1.0456e-09
nodule	CTGCTTTATGTCCGCG	0.0137551	1.39887e-09	8.21598e-09	0.024108	0.00102819	0.948333	0.00172865	3.45282e-09	0.0110466	8.53956e-09
nodule	CTGGGATACGCTACCC	7.62403e-09	6.51873e-08	4.51074e-08	0.00965823	7.93789e-09	0.82576	0.100085	0.0605768	0.00392009	1.25929e-08
nodule	CTGGTAACACATAGAA	1.03429e-08	1.95595e-08	7.22363e-08	6.17967e-09	8.61165e-09	0.850557	0.0127335	0.136709	5.81547e-09	8.05399e-09
nodule	CTTATAGATGGCTGTT	8.50541e-07	1.60034e-07	2.99649e-07	1.05693e-07	0.0420878	0.658794	0.156314	0.142802	2.54149e-07	4.97566e-07
nodule	CTTGGCCAAGCTGGGA	0.00141006	1.4263e-07	2.14267e-07	0.01697	1.04482e-07	0.771037	5.01611e-07	0.210582	1.05348e-07	2.72153e-07
nodule	CTTTAGGAACACTGTT	3.56084e-08	0.0230398	3.13218e-07	4.20664e-08	0.0414579	0.775921	0.0359068	0.123674	2.4091e-08	5.98289e-08
nodule	CTTTAGTGCTATTATT	1.46069e-09	0.00129239	2.77786e-09	5.74123e-10	1.84255e-09	0.891498	0.0710767	2.24971e-09	1.49715e-08	0.0361329
nodule	CTTTATCCGACGCATG	3.12057e-07	0.0115208	7.47781e-08	8.50004e-08	4.94905e-08	0.823223	1.80695e-07	0.165256	7.05351e-08	5.33754e-08
nodule	CTTTGGCTTTAGTAAA	0.00658074	2.8982e-08	0.0450731	0.000964097	3.88882e-06	0.867041	0.0664048	0.0139323	5.45068e-08	3.92396e-08
nodule	GAAGTTTCCACTCAAT	0.0411916	4.4891e-07	7.31836e-07	1.47046e-07	8.28e-07	0.911128	0.00521419	1.32529e-06	0.0360974	0.00636556
nodule	GAATCTGAACATTCTC	2.52492e-08	0.0317625	0.00710516	4.84419e-09	0.0163232	0.914997	0.0267301	1.69198e-08	0.00308162	5.71385e-09
nodule	GACCGACGTGAAAGCA	1.82845e-08	0.119022	5.92036e-08	0.0188609	0.0430732	0.749374	6.2162e-08	0.0149356	0.0547345	5.2971e-08
nodule	GACGGTCCTAGGGTGT	5.37841e-10	3.95503e-10	5.96744e-10	5.09472e-10	5.19434e-10	1	1.94734e-09	2.32051e-08	5.79516e-10	5.7014e-10
nodule	GACTGCACCAGCCCAG	0.00672188	0.00366548	0.130524	0.0218486	0.0337097	0.598737	0.0814274	0.111696	0.0116694	9.1241e-08
nodule	GAGAGGGCGCGAGGTT	1.27314e-08	4.79031e-09	1.04605e-08	2.08228e-08	9.94681e-09	0.858754	3.50819e-08	0.141246	4.51673e-09	3.82305e-08
nodule	GAGCGCAAATACTCCG	5.44377e-08	1.55722e-06	0.0289172	0.0127838	0.219412	0.549298	0.076097	0.109622	5.88532e-08	0.00386875
nodule	GAGGAATGGAGAGGTT	1.47434e-08	0.00843529	3.98866e-08	1.1383e-08	0.143858	0.669008	0.130845	0.047854	2.29438e-08	3.60592e-08
nodule	GAGTATCAAAGTTACA	0.0181984	1.34962e-07	2.04609e-06	0.0107109	0.00528557	0.749676	0.0563821	0.159744	4.02674e-07	5.38767e-07
nodule	GAGTGTGCGGTACCCA	4.11107e-08	0.00350317	3.93585e-07	1.54896e-08	0.0409845	0.901531	4.81899e-08	0.0539804	6.47293e-08	2.69956e-08
nodule	GATCGGTGGCCATAAC	3.02094e-07	0.0259438	1.08443e-07	1.68884e-08	8.98545e-09	0.651846	1.3136e-07	0.299039	0.0231705	1.61979e-08
nodule	GCAGGTAGAGTATGGT	6.25132e-09	4.95099e-09	0.00014327	0.052777	4.95114e-09	0.936297	3.94857e-08	0.0107827	5.9993e-09	1.3973e-08
nodule	GCCGCTTGTGAGAAAC	1.20216e-07	7.58114e-08	0.0578855	1.14982e-07	1.54871e-07	0.853019	0.0611936	0.0233057	0.00459551	3.8231e-07
nodule	GCCTACGTTCTGTGCA	4.07409e-10	4.19245e-10	6.61742e-10	4.98902e-10	3.88035e-10	0.902367	0.025653	0.0719795	4.00119e-10	1.02979e-09
nodule	GCGGGCATTACGATGC	2.91802e-10	6.61199e-05	9.09562e-10	0.11435	0.0117109	0.700789	8.09843e-10	0.173084	4.69073e-10	5.25411e-10
nodule	GCGGTCTTGCTTTCAC	2.29629e-07	8.00123e-08	1.45537e-07	1.0705e-08	2.76046e-08	0.945997	0.00215339	0.0518493	1.22367e-07	6.08373e-08
nodule	GCGTCTCTGCATTGGG	1.38947e-09	1.6632e-09	4.71832e-08	1.30955e-09	2.82485e-09	0.742552	0.129388	0.118209	0.00985044	1.08587e-09
nodule	GCTCCATGAGTGCAGA	0.00376766	6.51018e-08	1.15581e-07	4.8474e-08	9.2537e-08	0.864119	2.38657e-07	0.132112	9.04702e-08	2.8165e-07
nodule	GCTGTATTACTGGCCC	3.85333e-09	0.0433846	0.0303415	1.58208e-09	3.68032e-09	0.730331	0.0391922	0.0562112	0.100539	2.18284e-09
nodule	GGACTCTTCCGGTTGA	1.21916e-07	0.198908	1.00444e-06	3.06452e-08	7.66473e-08	0.601359	0.0878789	0.0151461	5.18407e-08	0.0967061
nodule	GGAGGCCGAAGTCGTC	4.47205e-08	2.02931e-08	8.13406e-08	0.00417573	0.00344803	0.941442	0.0509337	6.37069e-08	2.85543e-08	2.05545e-07
nodule	GGATCCGGAATATACT	3.57976e-08	4.39697e-10	0.126168	0.0333975	5.59299e-10	0.550343	0.123975	0.166116	7.35762e-10	7.92551e-10
nodule	GGATGTCCTTACCGCA	8.81872e-09	0.0164528	2.46194e-08	4.2897e-09	0.0795973	0.903949	1.75428e-08	8.29211e-07	8.17938e-09	6.21832e-09
nodule	GGATTTCACTTCTATA	1.23888e-09	0.125288	0.0455794	0.0170941	1.51251e-09	0.607194	1.66819e-09	0.0514025	0.14525	0.0081921
nodule	GGCAAGCCCATAGTGG	1.46671e-08	9.39441e-09	2.39578e-08	9.25805e-09	1.36309e-08	0.938551	0.00717333	0.0507739	1.57289e-08	0.00350157
nodule	GGCACTCAGCCGACCC	4.61796e-07	9.0066e-08	1.73839e-07	4.01762e-08	2.27943e-07	0.729787	2.18542e-07	0.270211	4.2549e-07	2.06655e-07
nodule	GGCCCAGCTGGTTTGC	0.000344377	7.21094e-07	1.21671e-06	1.45834e-06	1.32832e-06	0.919068	0.0024889	0.0780902	8.64733e-07	3.1174e-06
nodule	GGCGTCCTATCCGCTG	1.84238e-06	0.000345172	0.0158953	3.09762e-06	2.17106e-06	0.653757	0.145512	0.184061	0.000421518	1.71869e-06
nodule	GGGATTTACCGCACCT	0.00158853	6.21599e-09	1.08879e-08	0.0259808	4.24229e-09	0.73773	1.12083e-08	0.234701	5.63239e-09	2.1157e-08
nodule	GGTACACCAGATTTAT	0.00533858	0.00133725	1.13906e-08	0.0491463	2.95694e-09	0.768447	1.33e-08	0.175731	4.96048e-08	4.79863e-08
nodule	GGTCTGAGAATCTGGA	2.13129e-07	9.4813e-08	0.151307	0.0272875	9.45479e-08	0.727546	0.00590449	0.0800079	1.8847e-07	0.00794633
nodule	GGTTTCAATCGGTCAG	3.01689e-08	7.43634e-08	0.113928	0.0619776	4.37131e-08	0.750853	2.51754e-08	0.0732414	3.20533e-08	3.6943e-07
nodule	GTACAGAGGCAAGGGT	4.12128e-08	1.42477e-08	0.0265682	0.0148154	1.05711e-08	0.791706	0.126188	0.0407224	3.14138e-08	2.17332e-08
nodule	GTACTGGAGTTAGACC	7.75896e-08	1.74885e-07	0.258017	7.4889e-07	1.65361e-07	0.348208	0.0870648	0.306708	2.05923e-07	1.95231e-07
nodule	GTCGTCTGGTTGGCTA	3.28439e-08	0.05462	1.70232e-07	0.0100925	1.09695e-07	0.663435	0.0232192	0.138924	0.00964529	0.100064
nodule	GTCTATCTGAGTTTCT	1.26852e-08	0.0429437	1.33619e-08	3.54489e-09	3.64362e-09	0.758043	7.29172e-09	0.191059	0.00795483	8.40553e-09
nodule	GTGAAGCCGTATAGTC	0.0104685	2.06563e-07	0.034113	0.102653	2.51682e-07	0.662369	0.0126522	0.177744	3.95798e-07	3.12537e-07
nodule	GTGATCACTAACGCCT	7.58754e-09	6.60085e-09	0.0324483	7.30037e-09	0.11318	0.636859	5.839e-08	0.217512	6.65178e-09	6.40162e-09
nodule	GTGGTGGCCAAGTGAA	8.49194e-08	0.0736111	0.0552354	0.0500325	1.6127e-07	0.643897	0.073671	0.0877625	0.0157901	7.45248e-08
nodule	GTGTACGAACCGTTCC	1.43996e-09	3.85632e-10	1.15106e-09	5.91298e-10	6.2268e-10	0.930252	0.0437273	0.0260212	4.5503e-10	4.77313e-09
nodule	GTTAGCCGTAAATCAA	1.33559e-09	6.46853e-10	0.0528306	0.082183	0.00015186	0.717744	0.14709	1.20471e-08	6.57595e-10	1.10816e-09
nodule	GTTCGGATCGGGAACA	2.60066e-06	0.278878	1.1222e-05	1.32307e-06	1.10175e-06	0.386582	1.68786e-06	4.96435e-06	0.334515	1.99432e-06
nodule	GTTGAACCGGTTCCAT	1.36751e-09	1.81706e-09	0.0252515	0.00546822	7.69274e-10	0.74661	0.0688404	0.12544	1.47918e-09	0.0283897
nodule	GTTTCCTGGAGGGTGA	1.48452e-07	9.88035e-08	1.56307e-07	0.014396	9.77316e-08	0.860336	1.28086e-07	0.125267	1.14472e-07	1.84153e-07
nodule	GTTTGGCCCAAGTTAT	5.60988e-09	4.04899e-09	0.0560324	0.00334399	3.629e-09	0.62092	0.0818844	0.23782	1.05248e-08	9.23066e-09
nodule	TAAGGCATAACATCAA	2.86507e-08	1.86383e-08	3.45861e-08	1.72795e-08	2.0299e-08	0.914239	6.02434e-08	0.0857605	1.99449e-08	4.59973e-08
nodule	TAATAGAACAGAGTTA	3.06195e-09	0.0272325	1.73373e-09	2.42067e-09	4.9738e-09	0.801495	0.114022	0.057251	6.66474e-10	1.50259e-09
nodule	TAATAGTGACGACCAG	3.14098e-09	0.0138945	0.0505479	0.0792274	1.01698e-09	0.691181	0.0346542	0.130495	2.00333e-08	4.17273e-09
nodule	TACCGGTCGTTTCCAT	2.51912e-09	7.2305e-10	1.36986e-09	4.96172e-10	8.2738e-10	0.618178	0.171787	0.208024	0.00201099	1.0866e-09
nodule	TACGCAGTTCTTTCCT	9.41317e-09	5.55902e-09	1.48807e-08	5.89732e-09	1.30467e-08	0.892545	0.0182259	0.0827791	4.59477e-09	0.00644952
nodule	TACGCTCGGTATTGGA	0.037564	3.17686e-08	0.0610812	5.0829e-09	0.00755255	0.556329	0.127248	0.138859	0.0532481	0.0181182
nodule	TACGGCATGGACGCTA	3.75306e-09	3.76685e-09	8.25234e-09	1.80967e-09	7.06329e-09	0.765909	0.062538	0.113765	0.0447122	0.013075
nodule	TACGTGCAAGGTTCCT	0.000293146	0.0709852	0.122446	0.0273531	1.12478e-07	0.631559	3.79888e-08	0.104964	0.00390061	0.0384984
nodule	TAGCCATTTCAAAGTC	5.49963e-08	5.92589e-08	2.08704e-07	0.0541139	1.17062e-07	0.347507	0.090465	0.507913	1.15716e-07	3.36151e-07
nodule	TAGCCGGCGGTCAGCG	1.75953e-07	9.14526e-08	0.0989528	0.0314598	2.02467e-06	0.492547	0.108038	0.250207	7.47799e-08	0.0187926
nodule	TAGGTTCTGCTGAGAA	1.163e-09	3.32013e-09	0.00145863	1.75411e-09	1.2166e-09	0.866408	0.0252617	0.104781	0.00209036	1.12594e-08
nodule	TAGTCGATCACGGGTT	2.61566e-08	1.45392e-08	3.12064e-08	2.55542e-08	2.20065e-08	0.741588	0.0356608	0.22275	1.40899e-08	6.08104e-07
nodule	TATCACTTCGAGTAAC	1.21419e-08	1.12001e-07	0.0678686	0.00757217	4.19396e-09	0.587717	0.017423	0.31559	4.02098e-08	0.00382935
nodule	TATGGGACCGAGCAGG	0.0153076	5.36878e-09	0.105551	1.39099e-08	3.6788e-09	0.781414	0.0519959	0.0334751	1.27298e-08	0.0122562
nodule	TATTTGATTTGCACAG	0.0316017	6.84422e-08	1.38248e-07	3.88167e-08	0.0334056	0.584947	0.281372	0.0686721	9.8674e-08	1.14482e-06
nodule	TCAACCATGTTCGGGC	5.23499e-09	1.55364e-09	2.39332e-09	3.58998e-08	2.47417e-09	0.982941	3.98203e-09	0.0170588	2.05921e-09	1.41837e-08
nodule	TCAGCAAATGCATCTC	2.51183e-08	1.49474e-08	0.155931	0.0293538	2.29977e-08	0.682111	1.46453e-07	0.119816	1.72934e-08	0.0127884
nodule	TCAGCGCACGCCGTTT	0.0814272	0.0259261	0.00621696	1.78321e-06	1.2626e-05	0.858316	0.0280971	1.63021e-06	3.0369e-07	5.7555e-07
nodule	TCCAACTTTAAATTCT	0.0197973	1.21334e-09	4.39094e-09	8.84336e-09	8.72599e-10	0.810283	0.0486854	0.110901	0.0103333	3.31581e-09
nodule	TCCCAAACAGACAACG	1.66762e-07	1.32005e-07	4.91943e-07	0.0164188	0.0380305	0.748913	0.139558	0.0467503	0.0103278	6.77652e-07
nodule	TCCCGTCAGTCCCGCA	5.98067e-09	5.11991e-09	9.17502e-09	0.0108477	5.25483e-09	0.902754	0.000622505	0.0857763	4.93431e-09	1.25621e-08
nodule	TCCGATAATTGCCATA	3.79465e-08	0.0404271	0.141023	0.110159	3.10889e-08	0.617751	4.95752e-08	0.0906394	5.7962e-08	2.36766e-08
nodule	TCCGATTACATTGCCG	0.00560106	1.62255e-09	0.0835138	2.37107e-09	2.40797e-09	0.506424	0.164108	0.196179	4.15726e-09	0.0441749
nodule	TCCTAAAGATTCAGAC	4.14839e-08	1.51844e-08	2.36702e-08	3.11967e-08	1.31616e-08	0.838645	0.0534562	0.107898	4.33942e-08	7.54877e-07
nodule	TCCTCTACGAGATGGC	3.50326e-08	1.26095e-07	0.0562521	1.2669e-08	0.0744053	0.582752	0.133576	0.11332	0.0396951	2.92567e-08
nodule	TCGAAATTTAGGACCA	2.80218e-07	1.65599e-07	0.0124351	1.52186e-07	1.09822e-07	0.83313	4.05237e-07	0.120626	2.97738e-07	0.0338077
nodule	TCGAGACCAACACCGT	1.96442e-09	9.83195e-10	7.28107e-09	7.05331e-09	1.15963e-09	0.691376	1.08239e-08	0.296792	1.04232e-09	0.0118319
nodule	TCGCCGAAGTTGCGTC	5.43289e-06	0.216809	0.00757572	6.52381e-08	1.84154e-07	0.649967	5.31773e-07	0.104088	0.0186096	0.00294407
nodule	TCGCTCGGCACCAGCG	0.0394221	8.568e-08	0.054072	0.0707589	4.14675e-08	0.806182	1.94444e-07	0.0295615	3.41027e-06	1.67756e-07
nodule	TCGTAAGACGACATTG	3.54014e-08	0.0103216	0.00109471	0.0226784	0.00622306	0.853032	5.81613e-08	0.0936811	0.0116504	0.00131907
nodule	TCGTACCGACGTCAAG	3.77307e-10	0.0301173	0.0237105	0.0236201	5.75305e-10	0.786203	7.6473e-09	0.136349	2.80766e-10	9.69325e-10
nodule	TCTAGTGATATCGTGG	6.79045e-09	6.4931e-09	0.0403891	0.0384538	2.4681e-09	0.745504	0.0966111	0.0790419	3.36699e-09	1.93984e-08
nodule	TCTATGCTATAACGAC	7.2052e-09	4.15318e-09	0.0961255	4.99789e-09	0.060702	0.622916	0.00918685	0.21107	4.46733e-09	1.43523e-08
nodule	TCTCCCTGGGCAGCGT	0.0230748	3.55096e-08	0.124865	0.00769307	2.40868e-08	0.639081	0.0842726	0.117616	0.00339738	4.18979e-07
nodule	TCTGTGCCATCATAGT	0.0357537	2.74545e-08	0.19963	0.0220023	0.0166026	0.654747	4.68243e-07	0.0712637	6.22475e-08	1.55461e-07
nodule	TCTTAGAGCTCCAATT	0.0176739	9.31478e-08	1.50078e-07	0.0870391	0.0428358	0.414469	0.0498674	0.295198	8.71465e-08	0.0929167
nodule	TGAGAATGCTTTACCG	0.0106992	1.21325e-09	0.00496816	6.32653e-10	0.261718	0.611939	2.78899e-09	0.0652611	0.0454144	4.48523e-09
nodule	TGAGAGATTTACCACG	0.0116836	0.0499031	0.0538229	0.0398447	8.15874e-08	0.730134	0.0386037	0.0173654	2.76667e-07	0.058642
nodule	TGAGCCATACAGTCTC	1.27523e-08	3.69655e-08	0.096955	2.3067e-07	4.21616e-09	0.609588	2.85432e-08	0.260494	9.97559e-09	0.0329632
nodule	TGATCCCAGCATTAGT	7.33177e-09	1.12776e-08	5.58622e-09	0.0239919	1.96895e-09	0.933776	1.79094e-09	4.94813e-09	0.000633294	0.0415989
nodule	TGCCGAAAGCGTATTC	2.32638e-07	1.48891e-07	0.110558	0.0311989	0.035976	0.709547	8.80364e-07	0.105479	4.26619e-07	0.00723923
nodule	TGCGGAGTAAAGGTGC	0.00205145	0.0533652	0.0565425	0.026008	2.71253e-08	0.605061	0.0541755	0.202796	4.87167e-08	2.30409e-07
nodule	TGGAACCACTGACACA	8.07104e-09	0.0526216	4.92897e-09	0.0337906	4.7965e-09	0.878931	5.00572e-09	1.91412e-08	0.0346564	2.76902e-08
nodule	TGGAAGAAGGGAACGT	4.60368e-07	9.03159e-07	0.0315612	0.00238489	6.8942e-07	0.418206	0.0225565	0.516875	6.77768e-07	0.00841383
nodule	TGGGAAATGCCTTTCC	2.14142e-08	5.6726e-08	3.71975e-08	2.38251e-08	8.29446e-08	0.788686	0.151826	0.0594877	2.76421e-08	1.14894e-07
nodule	TGGGCGATACAATAAG	1.89391e-09	1.7722e-09	3.56129e-09	1.94354e-09	1.88165e-09	0.827615	1.10239e-08	0.156921	1.84503e-09	0.0154642
nodule	TGTACGAACAAATCCG	3.63289e-08	1.71063e-08	3.99602e-08	2.66084e-08	2.06471e-08	0.988113	7.49758e-08	0.0118867	2.54778e-08	2.97252e-08
nodule	TGTAGGAGAAATTTCC	9.44083e-10	1.92811e-10	2.78413e-10	0.0116701	1.50951e-10	0.856288	6.59071e-10	0.132041	2.1669e-10	5.28354e-10
nodule	TGTATAACAGATCCTG	0.0158585	4.26718e-08	0.0113817	7.22506e-09	4.67628e-09	0.741869	0.0416299	0.189261	5.76064e-09	5.34069e-09
nodule	TGTATGGCGCAGACAG	0.00262438	9.22674e-08	5.93822e-08	0.00219308	7.45489e-09	0.882065	1.02759e-07	0.113118	1.05859e-07	2.11889e-08
nodule	TTATGATCTTAACGAA	0.00929702	2.11952e-09	0.307022	0.0175921	0.0261591	0.601054	3.77157e-09	0.0388751	1.07734e-09	2.52922e-09
nodule	TTCACGAAAGGATCAC	1.68522e-07	0.0264943	1.69528e-08	1.64952e-08	8.3686e-09	0.973504	1.90758e-08	2.59095e-08	6.17354e-07	6.51987e-07
nodule	TTCCGGTATCTGTGTC	1.31861e-07	1.59576e-06	0.182834	0.02614	0.0858828	0.637347	0.0159688	0.0518258	8.53906e-08	3.53294e-07
nodule	TTCGGCAACCCGCTGA	1.75907e-07	2.28808e-08	3.49602e-08	0.0134794	1.80421e-08	0.944595	4.12288e-08	0.0419257	2.84049e-08	5.24245e-08
nodule	TTGACCATGTTCTCCG	9.29572e-09	0.0454276	2.27788e-07	0.0242764	7.50876e-09	0.875495	1.2442e-08	2.82793e-08	0.0548011	2.66389e-08
nodule	TTGACTATTGTCCGGC	0.0221902	0.0158048	0.0164341	0.018757	0.0519694	0.554912	0.0428341	0.277098	8.11728e-09	1.91003e-09
nodule	TTGGACCTATAACAGT	1.04063e-09	4.3203e-10	1.07036e-09	0.0122693	1.19542e-09	0.791207	4.37528e-09	0.156727	7.34579e-10	0.0397967
nodule	TTGGGAAGACGAGCCG	1.11499e-07	4.51448e-08	0.00419187	8.08261e-08	1.25424e-07	0.928035	1.26496e-07	0.0677719	3.42176e-08	8.59918e-07
nodule	TTGTAAGGCCAGTTGG	0.00381781	1.07706e-08	1.36238e-07	0.0287092	7.45444e-09	0.625649	0.00847366	0.279205	1.41563e-08	0.0541457
nodule	AACCGCTAAGGGATGC	1.90269e-08	0.465102	2.8647e-09	1.8668e-09	0.0534335	0.259608	3.48456e-09	0.0288853	0.192971	3.21314e-09
nodule	AACTCCTAATCCCATG	1.09608e-07	0.0352605	0.0866705	0.0232814	0.029368	0.678851	0.0833224	0.0632461	8.04068e-08	1.21827e-07
nodule	AAGTTCAGTCTGCGTA	0.0174627	2.42367e-09	0.013277	0.0145624	1.79527e-08	0.866048	0.0467352	0.0419147	1.31855e-09	3.00846e-09
nodule	AATCTATGCCGGAGCC	4.99273e-10	0.00195054	7.63143e-09	9.68291e-10	0.0108391	0.664356	0.0875994	0.144287	9.49593e-10	0.0909687
nodule	AATTCATAAGGGATCT	6.56574e-07	0.113574	1.25155e-06	0.0335281	1.33825e-06	0.766077	0.0521231	0.0346905	2.54738e-06	1.74737e-06
nodule	ACACCTTAAGTAGGGC	8.13953e-10	7.37044e-09	1.24023e-09	1.24986e-09	1.77682e-09	0.993434	1.66546e-09	2.29998e-09	0.00656584	1.78752e-09
nodule	ACCCGGATGACGCATC	0.00511398	0.0465771	2.2451e-07	0.00840991	0.0350644	0.829927	9.1036e-07	0.0726576	0.00224841	2.78711e-08
nodule	ACGGCCAACATGGACT	0.0346826	0.0679052	3.15167e-09	1.24846e-08	0.00522467	0.698885	0.157719	0.035584	3.71159e-09	4.87584e-08
nodule	ACTCCCGAATTCGTTT	0.0320822	5.79644e-08	7.33406e-08	0.04298	3.38005e-08	0.624262	0.135448	0.130121	0.0351064	5.09107e-08
nodule	ACTTTACCCTCATGAA	4.65082e-08	0.0151557	4.46516e-08	0.0101861	2.09793e-08	0.906132	7.3137e-08	0.0685257	1.43851e-07	7.4503e-08
nodule	AGCAACATATCTTATT	8.57048e-09	0.144026	1.1302e-08	0.03498	0.0770216	0.601379	0.0437427	0.0489358	0.0435722	0.00634202
nodule	ATATCAACCTACAGAG	0.00116103	2.83869e-09	1.19558e-09	0.00690379	3.93429e-08	0.851873	0.0464297	0.0936327	4.53387e-09	1.08643e-09
nodule	ATTAATGAACCAGTCG	2.23889e-08	2.69588e-08	3.22357e-08	7.73336e-08	3.5578e-08	0.857484	5.42494e-08	0.142516	2.33163e-08	2.82557e-08
nodule	CAAGTGTGGTTGCAAA	0.0106627	1.50282e-07	0.020688	0.0271112	0.0200864	0.748988	0.0320474	0.140416	2.66616e-08	1.10953e-07
nodule	CCACGGTGCCCGGTAG	1.6338e-07	0.0334245	9.74203e-08	0.0385685	0.131829	0.550836	0.0338526	0.149278	8.96702e-08	0.0622111
nodule	CCGCTTGCTGACATGG	0.0310696	0.0811012	8.33239e-07	0.0165408	0.0309188	0.696302	1.09115e-06	0.14268	6.57501e-08	0.00138548
nodule	CTGCGGTAGTCACGTG	3.93115e-07	0.0363264	0.0947161	0.00966943	0.00994787	0.80128	6.31841e-07	2.77951e-07	0.0480588	5.03048e-07
nodule	CTGCGTTACGATATAA	0.0103976	0.106862	0.0636721	0.0404379	0.108646	0.533976	0.079274	0.0515647	0.00516946	1.36431e-07
nodule	GAAAGAACAGCGTTAT	3.91283e-07	0.0859836	0.0954874	1.10536e-06	0.0566959	0.728782	4.97092e-07	0.0330465	1.97062e-06	6.94138e-07
nodule	GAAATTAGCACGGATA	2.58916e-08	2.76836e-08	1.62154e-07	0.00510505	1.12914e-07	0.832759	0.104033	0.0581027	2.36929e-08	3.92429e-07
nodule	GCAACCACCAGACCGG	0.00413819	0.0552742	0.140969	0.0231396	0.0766958	0.608649	1.22649e-06	0.0703051	3.31815e-07	0.0208283
nodule	GCGCTGATCCAGACTC	1.05194e-07	0.011352	0.0470709	0.011158	0.0389831	0.591567	5.1605e-06	0.299863	3.97217e-07	4.97437e-07
nodule	GCTAGTAGAGCTTGTA	7.07385e-10	0.147673	1.22798e-09	1.04302e-09	9.80121e-10	0.505797	1.74244e-09	0.0372212	0.309309	1.34492e-09
nodule	GCTCATTACTGCATGT	4.3285e-09	1.68525e-08	2.80499e-09	2.34962e-09	0.0272876	0.855664	1.23505e-09	0.109461	0.00758696	1.0742e-09
nodule	GGATTTCACTTCTATA	5.52008e-09	2.20762e-08	1.05112e-08	0.0111354	2.07373e-06	0.908401	0.0107332	0.0411464	0.00311168	0.0254701
nodule	TAATAAACAAGGAGAT	6.7765e-09	0.0878968	0.0562873	0.0223039	1.82262e-08	0.683089	0.0548626	0.0854706	0.0100896	1.17989e-08
nodule	TAGTCTGTGACGTTGC	2.77642e-08	4.90509e-08	5.72752e-08	8.56454e-08	0.0409853	0.861464	2.02891e-07	0.0876802	7.37679e-08	0.00987015
nodule	TGCGTTTGTTGACACT	4.24841e-10	0.0110197	8.25976e-10	0.00471197	6.83223e-10	0.757915	1.64025e-09	0.226353	1.31319e-09	8.82702e-10
nodule	TGCTGTTGAAGAACTC	1.64811e-09	0.0328552	5.22812e-09	1.9242e-09	0.206867	0.605832	0.0569807	0.0292742	0.038935	0.0292563
nodule	TGGGATGCACTCATTC	4.90716e-08	1.23617e-07	0.0767084	0.0955977	0.0179348	0.803814	2.7108e-07	1.83964e-06	0.00594271	3.41996e-07
nodule	TTAACCAACCCTCCCT	5.77845e-08	8.48533e-08	1.13618e-07	1.17189e-07	0.00320808	0.9271	2.21087e-07	0.0696911	6.46836e-08	8.8002e-08
nodule	TTCCATCATGCGGTGA	2.93047e-07	0.0088486	0.282405	3.99378e-07	4.11154e-07	0.683794	5.91295e-07	4.50801e-07	0.0249496	5.98005e-07
nodule	TTCGTAATCCCAGCGG	2.08648e-08	0.0653693	8.4685e-08	4.02205e-08	5.25841e-08	0.826078	0.00902748	0.0995254	3.10123e-08	3.13043e-08
nodule	TTCTGACCGGGCTCAA	1.55934e-09	0.0973348	2.55341e-08	0.010194	0.081782	0.735614	0.00727445	0.0592319	0.00856915	2.06175e-09
nodule	TTCTGCTAGACTCCAA	1.38837e-09	0.0306524	5.61608e-08	0.0452931	0.00563619	0.819698	6.74673e-09	0.0738066	2.23843e-09	0.0249134
nodule	AAAGACCCAAGTCGCG	2.70287e-09	4.5212e-09	0.0903332	0.0117028	2.83452e-09	0.897964	6.71308e-09	4.96644e-09	3.43446e-09	1.66714e-08
nodule	ACGTACAGATTTCTCT	0.00523127	0.346888	2.54919e-08	0.0134725	6.43882e-09	0.507984	7.87573e-09	0.0982458	1.20956e-08	0.0281788
nodule	AGGACATCGCACGTCG	1.71894e-07	1.75238e-07	0.216882	1.50578e-07	0.0375848	0.619378	9.06789e-07	0.125967	4.81175e-08	0.000187233
nodule	AGGACGACCCATTAGA	1.09856e-08	0.0172757	1.68276e-08	2.18117e-07	0.00523924	0.87521	7.28305e-08	0.102275	1.36418e-08	1.66578e-08
nodule	AGGCTATGGTTAGCTT	3.26637e-08	2.68637e-08	0.0768082	1.15325e-08	0.0293739	0.489406	0.141901	0.159131	7.3177e-09	0.10338
nodule	AGGGTTCCCTTTGGTT	1.51165e-08	0.279629	0.427358	2.61642e-08	0.00693634	0.248072	8.93515e-09	8.67362e-09	5.23346e-08	0.0380043
nodule	ATAGTGAAGCGTTCTC	5.38782e-09	1.51164e-08	9.11346e-09	0.0421236	0.0171374	0.763143	0.0616979	0.115898	3.54638e-09	1.84224e-08
nodule	ATGCCATTTGCGACCA	1.69137e-09	0.173116	1.06384e-09	4.46216e-10	6.26044e-10	0.681539	5.97055e-10	0.0194228	0.0920582	0.0338633
nodule	ATTGGGAATATCTTGG	9.54481e-10	0.00917151	0.0193728	0.0408854	2.544e-09	0.751573	0.0385988	0.140398	8.41896e-10	2.87746e-09
nodule	CACGCGGAACTGTTGC	8.27473e-08	0.0117708	0.196474	3.97793e-08	6.92914e-08	0.56771	2.04657e-07	0.0435614	0.142113	0.0383703
nodule	CATTATGCTTGTTGTG	9.48302e-10	1.46882e-08	1.83152e-08	1.30656e-09	2.30949e-09	0.765987	0.0840756	0.149937	2.77201e-09	1.76844e-09
nodule	CCCGCCATGCTCCCGT	1.95975e-09	0.34587	0.0283925	1.45873e-09	2.994e-09	0.518687	4.60539e-09	1.8611e-08	0.107051	4.89168e-09
nodule	CCGTTCCGAATCTCGG	2.37259e-09	1.68514e-09	2.68249e-09	0.00573599	4.63872e-09	0.8338	6.271e-09	0.160464	9.72346e-09	4.2752e-09
nodule	CCTACTGCTTACACTT	1.04385e-09	1.58053e-09	2.04831e-09	1.17916e-09	0.0525209	0.81373	9.4806e-09	0.13375	1.20966e-09	1.6533e-09
nodule	CCTTTAAGGGAGCACT	6.19065e-09	5.40743e-09	1.43944e-08	0.0445764	0.0342616	0.581608	0.218873	0.116558	4.79048e-09	0.00412241
nodule	CGTCAGTGCGCACAAG	1.14211e-08	4.43372e-09	8.62131e-08	6.67714e-07	1.04165e-08	0.575559	0.00100323	0.372401	3.88917e-09	0.0510364
nodule	CTAAATCCTATTCCGG	0.000611191	0.0592545	0.0914068	8.12702e-07	8.89554e-08	0.615936	3.72721e-07	0.0328445	0.199945	2.30615e-07
nodule	CTCACATTTACTAAAT	1.71143e-07	0.471231	1.92008e-07	3.22944e-07	1.18173e-07	0.0469035	1.32684e-07	1.44836e-07	0.481864	4.63156e-07
nodule	CTGAAAGAGATCCGAC	2.37736e-08	0.140819	0.0209216	0.0165461	0.069383	0.655724	0.0252957	0.00739834	0.0293403	0.0345724
nodule	GACTGCACCAGCCCAG	3.27724e-10	1.62662e-10	3.99021e-10	4.15416e-10	0.0252435	0.816937	9.64537e-10	0.152908	1.20712e-10	0.00491148
nodule	GCACGCCTACTTAGAT	8.09727e-09	0.00170325	4.76729e-08	9.96882e-09	1.05112e-08	0.789061	0.0240351	0.185201	1.17388e-08	7.9443e-09
nodule	GCCCGCGCGTAAACGG	2.00575e-09	2.10333e-09	5.39642e-09	9.85983e-10	0.022885	0.904423	0.0726924	4.73523e-09	1.66217e-09	1.38883e-09
nodule	GTCATTAGAGCGAACG	6.09662e-06	5.67085e-09	1.33011e-08	8.23458e-09	2.40697e-08	0.910887	0.00867086	0.0611249	5.96505e-09	0.0193109
nodule	TAGCTAGAAGGCATGA	3.96623e-08	1.11807e-08	1.44597e-08	1.08377e-08	6.11229e-07	0.906771	0.042522	0.0430737	9.71794e-09	0.00763247
nodule	TAGTTTATTCTTGCTT	0.00589269	0.011136	6.498e-10	0.0251625	3.68651e-10	0.854474	2.81281e-09	0.103335	3.14905e-10	2.47057e-09
nodule	TCAGGTTCTTTGAGAA	0.01135	0.0180803	8.92071e-07	6.93661e-07	0.0371263	0.784525	1.95052e-06	0.135377	1.61304e-07	0.0135375
nodule	TCATACTTACAGATCC	1.93227e-08	0.00967159	1.44798e-08	2.09637e-08	8.74523e-09	0.990328	9.97701e-09	1.28011e-08	8.68082e-09	5.28674e-08
nodule	TCGCGTCCAGAAGGTC	3.79852e-09	0.0991317	7.56354e-09	4.15886e-09	6.37362e-09	0.610757	0.14611	0.144002	3.79653e-09	5.63433e-09
nodule	TCGGAATGCGCTCTGA	2.91031e-08	0.0336086	9.077e-08	0.00869249	0.174043	0.558995	1.15942e-07	0.224661	7.52379e-08	6.29296e-08
nodule	TGAGCCATACAGTCTC	3.47723e-09	2.34692e-09	2.8594e-09	5.21492e-09	4.98646e-09	0.785858	3.74325e-09	0.214142	2.21027e-09	8.13577e-09
nodule	TGTATGGCGCAGACAG	4.42373e-08	0.0792854	0.220855	4.67133e-08	0.00839711	0.638821	0.0526402	1.28976e-07	1.21966e-06	4.11743e-08
nodule	TTCGTACTCCAGAACG	5.35317e-10	4.57003e-10	6.9706e-10	9.61493e-10	2.47742e-09	0.702236	3.08783e-09	0.297764	4.14972e-10	1.11164e-09
nodule	AAACTGCTGGCTCCAA	1.08559e-06	0.000875244	1.68941e-07	0.00649659	1.42313e-07	0.905946	0.0121399	0.0745403	1.43384e-07	2.19838e-07
nodule	AAGAGCTCTTTATCGG	1.79292e-09	6.16326e-09	5.69876e-09	7.53502e-09	2.69105e-09	0.984883	3.764e-09	0.0151172	3.52273e-09	7.39232e-09
nodule	AAGAGGCATGGATCGC	1.61764e-07	5.69301e-08	3.44362e-07	9.76908e-08	9.61073e-08	0.894317	3.15382e-07	0.105681	1.06368e-07	9.6158e-08
nodule	AAGTGACGACCGAATT	3.28184e-07	1.59021e-07	1.86243e-07	1.44292e-07	2.12737e-07	0.861315	6.45457e-07	0.138683	1.18338e-07	4.51486e-07
nodule	AATCGCCTCAGCGCCA	4.6607e-10	6.75032e-10	7.07455e-10	4.76525e-10	3.4108e-10	0.978241	1.61695e-09	0.0217594	3.62513e-10	3.02589e-09
nodule	AATGCAACCGGGTACC	1.90255e-08	0.0192899	1.47158e-07	0.0508782	0.032466	0.585955	0.190723	0.0562846	0.0644033	6.57275e-08
nodule	ACCCTATGCCATATCG	0.00564305	0.00956929	3.12408e-08	0.0630084	2.95265e-09	0.777257	0.0354728	0.109049	2.59399e-08	1.26835e-09
nodule	ACGTTAGATTTGCCCG	1.03688e-08	0.00441588	1.80582e-08	1.78708e-08	2.19488e-08	0.709688	1.56989e-07	0.285896	2.80673e-08	6.95582e-08
nodule	ACTCGTCAGTAATCCC	5.87846e-10	1.00122e-09	1.00872e-09	0.00647921	2.61065e-09	0.944066	4.70675e-07	0.0494545	8.85064e-10	4.8151e-09
nodule	ACTTGACTCCCTCTTT	4.53137e-08	7.15319e-09	2.81281e-08	1.20762e-08	1.27076e-08	0.647301	0.0169039	0.333044	2.79675e-08	0.00275064
nodule	AGATACCGGTGTTCAC	5.83249e-09	4.85947e-09	6.65419e-09	8.76689e-08	8.93142e-09	0.823276	2.03063e-08	0.176724	5.14515e-09	1.07218e-08
nodule	AGGTAGGTACAAAGCT	1.85415e-08	0.0393322	5.13131e-08	5.90884e-08	0.0961356	0.671232	7.21942e-08	0.173803	3.01923e-08	0.0194968
nodule	ATAGAGTACTGGGACA	1.55134e-05	2.03016e-06	8.96711e-07	0.0303716	0.0522666	0.682294	0.10058	0.134451	7.18333e-07	1.74438e-05
nodule	ATAGGGATATCCTTGA	3.29525e-08	4.27326e-08	6.35539e-08	8.59798e-08	5.1877e-08	0.907503	8.80482e-08	0.0924968	5.70541e-08	8.52938e-08
nodule	ATGTGAAAGCCTAATG	0.0210017	2.38114e-09	0.0436461	1.56679e-09	0.163506	0.666596	2.72194e-09	0.105251	1.2224e-09	1.48836e-09
nodule	ATTCAGTAGCAGGGTC	3.79833e-08	0.045648	2.10478e-07	0.113214	8.32911e-08	0.478428	0.0760687	0.250281	0.0186145	0.0177456
nodule	ATTCCTCCGCCAGTGC	1.67349e-08	1.2512e-08	2.36861e-08	5.58961e-08	0.0125509	0.922144	1.5475e-07	0.0639471	1.73181e-08	0.00135752
nodule	ATTCGACGCCGGGCCT	1.3129e-09	6.79388e-09	7.27928e-09	9.18171e-09	0.129802	0.733067	6.11193e-09	0.137131	3.82317e-09	3.98264e-09
nodule	CAATTTCGTATAAGGG	2.23001e-07	1.27201e-07	2.05874e-07	1.63004e-07	1.5867e-07	0.951555	3.65543e-07	0.0484429	1.34443e-07	2.43299e-07
nodule	CACGCAGCGAGGCTTT	6.93079e-10	5.23641e-10	6.9107e-10	0.007785	1.31878e-09	0.660545	0.177933	0.13543	0.018307	7.00548e-10
nodule	CACTAAAGTTGCCTAT	8.2224e-10	1.29688e-08	8.24077e-09	1.66509e-09	2.05897e-09	0.877522	0.0319629	0.0288943	0.0616205	1.99486e-09
nodule	CAGCTCACTGAGACAT	5.88444e-09	4.35951e-09	4.98341e-09	3.20203e-09	5.01052e-09	0.817782	1.22919e-08	0.182218	3.63454e-09	3.83136e-09
nodule	CATGGTAAGTAGCGTT	0.00640787	7.49857e-09	3.23192e-08	1.03945e-08	2.21364e-08	0.938619	5.48036e-08	0.0549729	1.71827e-08	1.80225e-08
nodule	CCAGCCTGGACCAATA	3.41374e-08	1.20111e-07	7.83895e-08	0.00979524	2.39679e-07	0.797993	4.02617e-07	0.192211	5.77306e-08	5.54465e-08
nodule	CCATGCTCTGCAGGAA	6.56038e-07	0.00964112	2.62226e-07	0.00145325	2.73822e-07	0.815066	0.0994421	0.0743962	1.60207e-07	1.55169e-07
nodule	CCCAGTTAAGGCGCCG	3.1551e-08	0.00711704	8.58558e-08	1.02251e-07	2.75926e-08	0.846218	1.28454e-07	0.146664	4.20424e-08	4.13783e-08
nodule	CCCTGCGCTACGCATA	0.00470342	3.66676e-10	1.11843e-09	0.0367584	0.0288439	0.641904	0.135219	0.152572	1.33048e-09	4.22158e-09
nodule	CCGACGGGCATGAGGT	0.0137027	0.00168867	9.9437e-07	0.000791341	5.75529e-07	0.704489	0.0597164	0.219604	7.3572e-07	5.1875e-06
nodule	CCTACTGCTTACACTT	6.48264e-09	4.59804e-07	1.28103e-08	1.31218e-08	1.83082e-08	0.7005	0.220974	0.0785246	9.0317e-09	1.80751e-08
nodule	CCTGTCGCCCGTAAAT	0.00095566	2.71475e-09	7.20806e-09	6.23235e-09	1.02448e-08	0.919934	4.56687e-09	0.07911	4.83208e-09	5.03868e-09
nodule	CGAGGGACTGCGGTCG	4.99854e-10	4.91089e-10	7.1542e-10	7.07275e-10	6.8103e-10	0.920187	1.08562e-09	0.0798131	5.28027e-10	7.9204e-10
nodule	CGCAATTAGGGTAATA	1.63827e-07	1.13893e-07	7.21076e-07	0.0177978	0.0416806	0.594107	0.151519	0.194894	4.17027e-07	1.28602e-07
nodule	CGCAATTCTACAATAA	1.95311e-09	1.66827e-09	4.67024e-09	0.012188	7.61344e-09	0.85276	0.0699751	0.0522777	3.47319e-09	0.0127988
nodule	CGCATGGTGCGATGCT	0.00755708	2.84968e-08	8.88545e-08	1.87587e-08	2.66589e-08	0.898947	9.97721e-08	0.0934956	2.56082e-08	1.52549e-08
nodule	CGCCCTTGAAGGCTGA	0.0362635	0.033604	1.89521e-08	5.08666e-07	0.0518712	0.730184	2.80026e-08	0.147506	9.50682e-09	0.000571301
nodule	CGCCTCCCTCCTCTAT	5.06864e-09	1.41796e-09	2.53702e-09	5.42311e-09	2.44193e-09	0.695407	4.58176e-09	0.304593	1.88555e-09	1.77515e-09
nodule	CGCTCGACATAATGAT	2.283e-09	9.86172e-10	3.38646e-09	0.0362336	2.75863e-09	0.808281	4.90637e-09	0.120659	2.52776e-09	0.0348263
nodule	CGCTCTCCGTAGATTA	8.07078e-07	6.91119e-08	1.25104e-07	0.0348648	7.96305e-08	0.809955	7.89574e-07	0.103983	1.73337e-07	0.051195
nodule	CGGGATCAATGTAAGA	0.00983748	4.1791e-08	0.0756907	1.78021e-08	0.0796818	0.640855	1.67613e-08	0.193935	1.69192e-08	1.10687e-08
nodule	CGTGCAGACTGGGACA	0.00531888	4.5961e-08	5.86204e-08	2.50238e-07	5.93636e-08	0.85837	1.10607e-07	0.13631	4.89697e-08	9.49289e-08
nodule	CTAGTCACGTCTTAAG	5.87833e-09	1.04878e-08	1.15159e-08	9.23358e-07	8.31364e-09	0.795994	5.75537e-08	0.193579	2.49417e-09	0.0104256
nodule	CTAGTGAAGGACAGGA	8.32422e-09	1.99749e-08	8.96687e-07	0.0844519	0.0306463	0.524643	0.0766106	0.283648	2.58741e-08	1.59999e-08
nodule	CTATTTGGTTACGGAT	0.00369477	4.81444e-08	7.58731e-08	0.0225747	5.89416e-08	0.690453	1.62515e-07	0.283277	4.35072e-08	1.84666e-07
nodule	CTCTCACAATCGATGA	0.00331038	0.00675792	3.1902e-07	8.49442e-08	1.49165e-07	0.932789	2.47398e-07	0.0571413	1.71599e-07	1.78762e-07
nodule	CTGCACTCCAGTACAG	2.77676e-09	0.00301439	1.10758e-08	0.0541132	2.22737e-09	0.769369	0.0592281	0.114275	4.49364e-09	3.51638e-09
nodule	CTGCTGAGGCCACGAA	3.41226e-09	0.00890592	0.0259256	0.0102054	0.0527766	0.620793	0.0721604	0.209233	2.99205e-09	3.69168e-09
nodule	GAACGTTAGGAAGACG	0.0348516	5.7733e-09	1.23759e-08	2.32058e-09	1.64093e-09	0.78068	2.43257e-09	0.184468	3.86077e-09	9.45257e-08
nodule	GAAGCTTGCTGACCGC	4.16827e-08	1.31268e-07	7.34177e-08	0.0128112	1.22315e-07	0.718333	1.05589e-06	0.268854	5.72628e-08	2.26856e-07
nodule	GACGACGATCCGCGTT	0.00673821	0.0380345	0.0257789	0.0672234	2.75558e-07	0.648527	0.0615849	0.142879	6.6123e-08	0.00923304
nodule	GACTGCGGCACGTGTA	4.72395e-06	1.17782e-05	0.0497961	0.0472242	8.43507e-06	0.598415	0.0857906	0.208961	0.00978159	5.77531e-06
nodule	GAGGAATGGAGAGGTT	1.20113e-07	5.84499e-08	2.76238e-07	0.0480723	2.90864e-06	0.661751	0.0960883	0.194085	6.58766e-08	4.76753e-07
nodule	GAGTCCGCTTACCGGA	1.8178e-09	0.0201605	7.7777e-09	3.66906e-09	0.0458131	0.716665	0.0552151	0.162146	5.01425e-09	3.62035e-09
nodule	GAGTTGATGGCAATTT	1.22207e-07	0.067105	4.5034e-07	0.0304198	1.52527e-07	0.569694	3.98102e-07	0.332779	4.93732e-07	5.05422e-07
nodule	GATCATTCCAAACATT	0.00935634	2.89819e-06	0.00945936	0.00272556	7.59579e-09	0.854165	0.0149501	0.102375	3.77953e-09	0.00696523
nodule	GATCTTGGAGGGCATA	2.4845e-08	4.00198e-08	5.746e-08	0.0192931	1.38102e-07	0.722501	2.71706e-07	0.258205	3.2409e-08	1.57306e-07
nodule	GATTCCTATACGGCGC	0.037915	4.56692e-09	8.96993e-10	0.0109383	7.83701e-09	0.661779	0.0808376	0.208531	2.92075e-10	1.82541e-09
nodule	GCATAGAGCACTCAGG	6.88425e-08	9.39748e-08	8.63452e-08	8.43895e-08	1.66413e-07	0.85404	8.29788e-07	0.145958	3.934e-08	2.8579e-07
nodule	GCCTAGCGATCTGACC	0.0062935	8.03467e-10	2.28581e-09	0.0469599	1.14026e-09	0.662049	0.0149114	0.183985	0.0858017	3.2331e-09
nodule	GCGACGATAGTTGTAC	3.1406e-07	0.0541425	8.74989e-07	1.51948e-06	0.0244314	0.683129	0.134071	0.0875052	0.0167179	9.11766e-07
nodule	GCGGACCGCGTTGTGG	3.34379e-09	8.7982e-10	1.1907e-09	1.31477e-09	5.79268e-10	0.697101	9.58411e-09	0.302899	4.71972e-10	4.67074e-10
nodule	GCTAAGTAGTTTCTCT	0.00906297	8.56246e-08	4.95062e-07	1.50258e-06	6.0385e-08	0.981434	3.14785e-07	0.00853374	0.000966336	5.31264e-07
nodule	GCTAATACCGAATGCC	0.00665188	0.172097	4.5067e-08	0.00953784	1.25549e-08	0.695301	1.49432e-06	0.11641	2.21298e-07	3.58168e-08
nodule	GCTAGCTTGAATAGCT	0.00595223	1.26358e-08	3.62681e-08	0.0216317	6.92186e-08	0.738638	0.132876	0.100901	1.98841e-07	9.58691e-08
nodule	GCTTGATGATAATCAG	6.78937e-09	1.00473e-08	1.05209e-08	3.65968e-08	1.10249e-08	0.8297	1.75269e-08	0.1703	9.25418e-09	1.41724e-08
nodule	GGAACCGTGTAAATTG	6.66948e-10	1.312e-09	1.21396e-09	0.0529152	1.09741e-09	0.688979	0.0800085	0.178097	3.85608e-10	1.2018e-08
nodule	GGGAACGGGAGGTTAG	1.34808e-07	3.20138e-08	8.43432e-08	4.38329e-07	2.51559e-07	0.629716	9.35507e-07	0.370282	4.68885e-08	9.6183e-08
nodule	GGGACTGCATAGATAG	0.0015959	8.43109e-08	2.03216e-07	0.00940334	2.61755e-07	0.838126	0.0183561	0.132518	1.12419e-07	1.51501e-07
nodule	GGGCTGCCTAGGGCGA	1.08956e-09	1.04919e-09	1.76573e-09	0.0118318	4.58142e-09	0.824114	2.39759e-09	0.164054	1.34287e-09	7.79881e-09
nodule	GGTCGGTCGTCCACAG	1.45113e-09	1.09789e-09	3.5102e-09	0.0574844	1.63282e-09	0.542647	0.238847	0.161022	2.1722e-09	1.82152e-09
nodule	GGTTAGTTACGGCGCC	0.00874957	5.29592e-08	7.5203e-08	0.0266107	1.53938e-07	0.824605	0.13229	8.89562e-07	5.04691e-07	0.00774301
nodule	GTCATTAGAGCGAACG	3.77855e-10	1.05324e-09	6.66785e-10	1.6214e-09	4.50926e-10	0.803327	3.4194e-09	0.192531	7.26514e-10	0.00414209
nodule	GTGAGGACACTTAAGG	0.000501356	1.30501e-08	2.83758e-09	2.83194e-09	1.99198e-09	0.949091	6.50742e-09	0.0504076	4.80521e-09	4.25007e-09
nodule	GTGGGCTTAGACACAC	3.05166e-08	4.29009e-08	8.71077e-07	0.0137802	1.82588e-07	0.636332	0.120966	0.22892	9.06187e-08	2.52589e-07
nodule	GTTACCTACAACTTGC	7.09746e-08	1.68683e-07	5.02855e-08	0.0309805	2.68248e-08	0.663852	0.205512	0.0996555	2.54654e-08	3.5294e-08
nodule	TACATTTCTAACGTGC	1.00237e-10	2.55372e-10	2.03992e-10	1.84007e-10	0.00138389	0.851765	1.47529e-09	0.146851	9.23552e-11	1.30082e-10
nodule	TAGATATGGACTGGAA	2.06038e-06	1.47369e-07	2.96577e-07	0.0596477	1.41642e-07	0.663871	0.245347	0.0311196	1.41178e-07	1.14415e-05
nodule	TAGCGTTGGGTCTTAC	1.01058e-07	7.61165e-09	1.10493e-08	0.00451999	1.27951e-08	0.848176	6.53574e-08	0.147303	7.40641e-09	1.79486e-08
nodule	TAGCTAAGTCCGGGAG	2.79945e-09	1.35817e-08	7.61676e-09	0.0014106	3.82837e-09	0.813816	3.56736e-08	0.184773	2.51641e-09	8.42753e-09
nodule	TAGGTGAGCCCTACTC	2.2684e-09	0.0195937	2.60991e-09	0.0213924	0.0130925	0.756978	1.21903e-08	0.188347	0.000595961	1.49131e-09
nodule	TATTCAATTCTAATCC	2.95125e-10	3.29868e-10	3.14376e-10	1.01755e-09	1.49377e-09	0.976674	1.15e-09	0.0233261	2.53006e-10	5.02988e-10
nodule	TATTCCACTCAGCTCG	8.87042e-09	3.59656e-09	1.72569e-08	1.00413e-07	7.15953e-09	0.529691	0.186386	0.283923	1.01228e-07	9.00332e-09
nodule	TATTTGTTACCCTTTA	2.97135e-08	1.34006e-07	4.44585e-07	1.47492e-06	0.0895421	0.768606	0.0855609	0.0393351	1.3042e-07	0.0169533
nodule	TCGGACGCCCAGCCCA	2.70842e-08	0.00835956	0.0348251	1.09479e-08	1.04764e-09	0.699751	1.94601e-09	1.81459e-08	0.229565	0.0274984
nodule	TGCATGGATCGGATCT	1.94961e-09	3.31733e-09	4.249e-09	3.32766e-09	4.03546e-09	0.794337	2.37747e-08	0.205663	1.87721e-08	5.25449e-09
nodule	TGCTGTTGAAGAACTC	6.51784e-07	1.51462e-07	2.6036e-07	9.70478e-08	1.3175e-06	0.872486	2.23472e-07	0.127511	9.68602e-08	3.31136e-07
nodule	TGGCAGCAGTAATAGT	5.26117e-08	2.3727e-07	2.05562e-07	4.26535e-07	0.12581	0.820794	4.68269e-07	0.0533939	6.45249e-08	1.08744e-07
nodule	TGTGACTACGCCAGTC	9.25479e-09	1.16601e-07	2.29522e-08	8.65965e-09	3.96719e-08	0.966251	5.55311e-08	0.0337486	1.26067e-08	1.12358e-08
nodule	TGTTTCGGTACTTCTC	6.68686e-08	0.118507	0.0587114	0.0583264	2.93743e-08	0.433678	1.74984e-08	0.0498059	0.280972	2.26047e-08
nodule	TTAACCAACCCTCCCT	8.63178e-09	0.0267063	0.0252964	0.0138794	0.0143992	0.681927	0.152112	0.0856797	3.91831e-08	2.15327e-08
nodule	TTACAACTACGCATCC	1.7177e-08	0.0218569	8.77956e-08	0.0010324	0.0217921	0.745386	6.33137e-08	0.209933	3.78342e-08	3.50839e-08
nodule	TTACTCCGGCCGGGAA	0.00300301	1.7423e-08	9.04933e-08	3.34132e-08	2.02321e-08	0.845767	1.45873e-06	0.143928	4.3598e-08	0.00730078
nodule	TTATGTTTGCGATAGA	1.26892e-07	1.35237e-07	2.55356e-07	0.063447	3.60046e-07	0.623997	0.000710224	0.305882	9.60603e-08	0.00596303
nodule	TTCAAAGTCTCTAGCC	1.28876e-10	1.94351e-10	1.60741e-10	0.0044561	5.09216e-10	0.886736	7.70806e-10	0.0954196	1.01394e-10	0.0133883
nodule	TTCCTCGAGGGTGTCT	0.0376627	5.24022e-07	4.6011e-07	5.42719e-08	2.98506e-08	0.523681	0.0456372	0.306892	0.0655561	0.0205702
nodule	TTCGACGGGAAGGGCG	5.82395e-09	5.78893e-09	1.63139e-08	0.0544811	0.0593625	0.70717	0.0605661	0.11842	7.83658e-09	9.85364e-08
nodule	TTGCGTCGGCCAACCG	7.33291e-07	0.167124	6.20967e-07	5.86229e-07	4.72971e-06	0.5261	0.0936225	0.189674	1.93397e-05	0.0234532
nodule	TTGGAAGAATACAGTC	0.00279626	0.0125113	7.61317e-09	0.00881202	0.00524078	0.86876	0.0375608	0.0643186	5.45578e-09	9.48383e-09
nodule	TTGTGGCCCTGACAGT	1.31487e-08	0.0415902	0.0283341	0.0302272	0.00954691	0.595191	0.29511	3.37346e-07	3.49516e-08	1.2149e-08
nodule	AAATAGGGTGCTATTG	8.98999e-09	0.00432373	1.24933e-08	2.00322e-08	8.11112e-09	0.811134	1.43967e-07	0.184542	1.02367e-08	2.93419e-07
nodule	AACTAGGCTTGGGTGT	1.50021e-09	1.54086e-08	2.17963e-09	0.0449738	0.0657959	0.640213	0.0437552	0.205262	2.34097e-09	1.98686e-08
nodule	AAGGGACAGATTCTGT	1.14536e-08	0.003052	3.30307e-08	0.00766768	1.91642e-08	0.72633	0.094158	0.168792	2.59717e-08	5.97088e-08
nodule	AATGATGATACGCTAT	1.06368e-08	6.27392e-08	2.94064e-08	0.0259114	2.26359e-08	0.740718	0.0600208	0.167597	1.59417e-08	0.00575224
nodule	ACAACGGTCCCTGCGA	0.00381243	9.72054e-10	1.05489e-09	1.44741e-09	4.88415e-10	0.964028	1.85827e-09	0.0321593	7.87316e-10	1.26645e-09
nodule	ACGGATGGTGCGGATA	6.48125e-10	1.48976e-09	0.0251123	0.0185418	1.77674e-09	0.808554	0.0754582	0.0723339	3.01841e-09	4.54757e-08
nodule	ACGTTAATGTCGAAGA	4.01212e-07	0.106695	0.0292521	3.45682e-07	2.67311e-07	0.621363	0.164177	0.0522098	0.0172746	0.0090275
nodule	AGCAAAGGCCGCTAGT	2.59586e-07	0.00144368	0.13003	0.0174101	6.56146e-08	0.80139	1.99805e-07	3.53747e-07	6.86921e-08	0.049725
nodule	AGGTTTCACACACCTT	0.000691537	0.0291853	2.88153e-08	0.0280348	3.57695e-06	0.779074	0.00138572	0.161625	2.93667e-08	5.73426e-08
nodule	AGTGACCTACTTTACG	1.2066e-09	0.0295192	3.42414e-09	0.00772156	1.73771e-09	0.760406	0.11124	0.0859096	1.32795e-08	0.00520413
nodule	ATAGAGTACTGGGACA	1.87022e-09	1.91806e-09	2.4692e-10	4.02565e-10	3.51285e-08	0.903284	2.48397e-09	0.0967158	2.36398e-10	4.83543e-10
nodule	ATATTTAACCCTCAAG	1.03288e-10	9.76792e-11	0.0237649	0.0282365	9.63352e-10	0.494299	0.167473	0.286227	2.01774e-10	3.27434e-10
nodule	ATCACATTAGAATATC	4.88696e-08	7.28825e-08	0.0690117	5.36169e-08	0.0938405	0.531174	0.0351096	0.270864	1.11973e-07	3.93315e-08
nodule	ATGACGCCGGCTCTAA	0.00763454	2.55529e-10	1.34493e-09	5.20498e-10	1.25667e-09	0.819982	5.57396e-09	0.172383	5.38157e-10	5.86605e-10
nodule	ATGATGCAATGGTACA	0.00596171	0.0154913	0.049823	3.63544e-08	2.45575e-08	0.716895	6.51766e-08	0.194295	6.01203e-09	0.0175335
nodule	ATGCCGGTTGATGGGA	0.009161	6.54595e-08	6.4545e-07	1.25239e-07	0.11796	0.842287	8.82802e-07	0.0305894	2.33962e-07	1.04588e-07
nodule	ATTGAAGATCTTAGTG	6.05641e-10	4.40558e-10	8.23877e-10	1.53409e-09	1.20741e-09	0.751396	0.103087	0.145517	5.22443e-10	7.15063e-10
nodule	CAAATGTCCTTCCGTG	1.16166e-07	1.93835e-07	1.01869e-07	0.00512602	0.0100954	0.653031	0.155768	0.175979	5.52713e-08	9.46877e-08
nodule	CACATATTAGCAGGAT	4.91715e-09	5.5607e-08	4.7178e-07	8.09985e-09	0.0454087	0.830831	0.00100932	0.0863092	0.0364409	1.95694e-08
nodule	CACATGATTCAGCAAC	1.68551e-07	5.92454e-08	1.75685e-07	0.00315675	0.00710426	0.729122	0.11413	0.131196	1.13423e-07	0.0152907
nodule	CACCTTGCGAAACTCG	2.01094e-08	0.00454515	0.0148837	0.00350415	4.21238e-08	0.778495	0.106038	0.092534	1.91355e-08	6.09307e-08
nodule	CACGTTCGTGCTCTAG	0.0183578	1.74833e-07	5.01042e-07	0.0672468	0.0422319	0.743036	3.42577e-07	0.127052	2.48482e-08	0.0020742
nodule	CAGCTCGACAAGTTAA	2.45706e-10	4.48539e-10	0.00660194	0.0194798	1.07744e-09	0.743506	0.0986756	0.117531	1.86487e-09	0.0142051
nodule	CATACTATGTAATTGT	9.88799e-10	1.08802e-09	2.61486e-09	1.99971e-09	1.03225e-09	0.82178	0.0580888	0.120131	3.04884e-09	9.39151e-10
nodule	CATTTAGCGGACCATG	1.25962e-09	0.114447	3.26635e-08	0.0391671	0.0345484	0.473929	0.096188	0.24172	2.1147e-09	3.9073e-09
nodule	CATTTGAGTGGTACGT	1.76891e-09	0.0038226	5.38764e-08	0.0245962	1.42326e-09	0.400469	1.22487e-09	1.97661e-09	0.571112	2.61247e-09
nodule	CCAAGAAAGTGGGCGA	4.64295e-08	2.70103e-08	0.0183126	0.0695053	0.00176158	0.695681	6.3627e-08	0.194984	2.71535e-08	0.0197548
nodule	CCAGCCTGGACCAATA	1.46201e-09	0.152019	5.93065e-09	0.0599356	0.0259532	0.455118	0.0702941	0.232154	0.00452714	1.00407e-09
nodule	CCGTGGAACGATCCAA	7.94549e-09	0.158481	0.073661	6.67012e-10	8.93205e-10	0.419477	1.68636e-09	0.00697494	0.341406	2.02778e-09
nodule	CGACACGCTCCGACAG	1.52724e-07	0.00874762	0.0352882	0.0344198	0.0200094	0.685018	9.93755e-07	0.216516	1.70033e-07	9.97505e-08
nodule	CGCTCTCCGTAGATTA	2.54791e-07	0.0172651	0.0481327	0.00902478	0.0146899	0.683028	0.00613671	0.1649	0.0568229	1.39796e-07
nodule	CGGAGCAATTTAATCG	2.04586e-08	2.29359e-08	5.79293e-08	0.00282196	0.124637	0.745694	0.0338907	0.0929565	1.20949e-08	4.13579e-08
nodule	CGTATTAAGAGATCTA	3.26957e-08	7.22259e-09	1.87399e-08	1.74604e-07	0.0145518	0.841349	0.115062	0.0290365	1.99836e-08	1.74722e-07
nodule	CGTTGAATACCGCGCT	0.00582916	1.22369e-07	2.21806e-07	0.0191407	0.00571451	0.969314	2.42827e-07	2.84909e-07	1.25966e-07	1.90525e-07
nodule	CGTTTCGCTCATTACA	9.12978e-08	1.18181e-07	1.79372e-07	1.71931e-07	1.64687e-06	0.780231	0.0489364	0.145532	0.00795053	0.0173469
nodule	CTCAGTCACGACAAAT	0.00442772	0.00410462	9.26366e-10	0.0294333	9.36099e-10	0.826768	0.0451291	0.0901373	5.34462e-10	8.93409e-10
nodule	CTCGATATTTGCGAGC	1.10428e-07	3.05639e-07	0.0156633	1.82776e-07	0.0197944	0.775845	0.0950674	0.0912529	0.00237621	1.16628e-07
nodule	CTGTACTTCTTAGCAT	3.46548e-09	0.00174821	1.16019e-08	1.89051e-08	0.0224538	0.802775	0.00576805	0.161512	0.00574292	1.34104e-08
nodule	CTTTGGCTTTAGTAAA	0.0281111	0.0095394	0.0650329	2.42595e-08	5.29811e-09	0.773592	5.93401e-08	0.112457	0.00942517	0.00184209
nodule	GAAGCTTGCTGACCGC	1.37068e-08	6.36175e-09	2.28583e-08	0.01094	1.09858e-08	0.771682	0.0725364	0.140467	8.41001e-09	0.00437451
nodule	GACCAGAGCCCTGTAG	0.00637151	1.20044e-10	1.84131e-10	0.023766	2.89125e-10	0.74269	0.0691918	0.15798	1.26831e-10	5.46387e-10
nodule	GAGATCTGCTTGGCAT	4.56931e-08	0.00798134	2.61435e-08	0.0742624	5.73304e-08	0.30878	0.0395124	0.569464	3.66226e-08	8.99165e-08
nodule	GAGCACCTGTGTCCAG	3.99958e-09	7.7926e-09	2.97672e-08	0.0336833	1.10247e-08	0.880636	0.0644261	2.27303e-08	0.0212546	6.33121e-09
nodule	GAGTGTGCGGTACCCA	5.03365e-09	7.95758e-09	0.0126118	0.0114564	1.63286e-08	0.771112	0.132467	0.0723531	2.44597e-09	1.18804e-08
nodule	GATATGCGGTAGCCAA	2.54026e-08	6.20651e-08	3.01553e-08	0.0577462	0.00198424	0.709775	0.0361364	0.194358	2.75092e-08	1.91664e-08
nodule	GATCGTGACTGATATC	9.23853e-08	8.93755e-08	0.028392	0.00137552	0.0456143	0.745322	2.45223e-07	0.132196	0.0459782	0.00112159
nodule	GCAAACCCTACATTAT	4.03489e-09	4.01794e-09	5.25884e-09	2.18208e-08	4.9228e-09	0.952962	1.52322e-08	0.0470375	3.6222e-09	1.42524e-08
nodule	GCAGATCCATAAGACT	0.00318882	6.16599e-10	8.86618e-10	0.000765975	5.19301e-10	0.944947	1.39401e-09	0.0510985	7.49097e-10	7.54717e-09
nodule	GCCAGGAGTAACCGAT	8.62645e-08	1.0558e-07	2.77795e-08	0.0382134	8.28735e-08	0.801491	0.0334326	0.124266	2.34248e-08	0.0025967
nodule	GCGAAGCCATACCCGT	1.91362e-08	3.93748e-08	2.42841e-08	3.64199e-08	3.69495e-08	0.778827	1.40012e-06	0.209236	1.43559e-08	0.0119347
nodule	GCGACGATAGTTGTAC	0.0438463	4.47295e-08	1.03548e-06	0.103226	4.32107e-08	0.234382	0.241314	0.281705	0.0955257	1.20961e-07
nodule	GCGCTAATTGAATAGA	0.0146226	1.51309e-09	3.39412e-08	0.0597158	2.8664e-09	0.476105	0.30664	0.120717	0.022199	4.0783e-08
nodule	GCTAGGCACCACGGAG	2.53402e-07	0.044765	7.16237e-07	0.0243787	1.29798e-07	0.856283	1.4377e-06	0.0567233	0.00757329	0.0102741
nodule	GCTATCATACTCATGG	2.1704e-07	1.33959e-07	2.93224e-07	1.42785e-06	7.31778e-07	0.882148	3.48973e-06	0.093392	7.3255e-06	0.0244459
nodule	GCTGCTCTCCGGACAC	9.66509e-09	0.0524353	0.0115008	0.0383365	1.51809e-08	0.772603	1.14935e-08	0.117736	7.24999e-09	0.00738796
nodule	GGAAAGTGCCCATGCC	0.00221069	1.7202e-08	1.1053e-07	0.0558771	1.74619e-08	0.532473	0.114995	0.287288	2.69603e-08	0.00715528
nodule	GGAGAAGTCATTGGCA	1.61923e-09	1.39665e-09	3.56215e-09	2.25519e-09	2.90952e-09	0.857849	5.11786e-09	0.142151	9.35197e-09	2.25995e-09
nodule	GGAGACGACACCTTTG	1.27705e-08	5.25016e-09	4.62789e-08	0.00198582	0.130277	0.746773	0.0214118	0.0995521	1.83511e-08	9.17069e-09
nodule	GGATGACGCGAGTTTA	0.00463945	3.60244e-08	1.89172e-08	0.0124805	1.51235e-08	0.749703	0.0204655	0.190886	0.0114588	0.0103669
nodule	GGCAAGGCGAAATAGC	0.00170128	2.55698e-06	1.59494e-06	0.0553668	0.00454209	0.713647	0.14101	0.0500476	5.9425e-07	0.0336806
nodule	GTATGTGGGTCTAGTT	2.81015e-07	0.10263	0.273733	0.0285017	0.0251501	0.346625	5.74487e-07	0.16701	0.056349	2.90468e-07
nodule	GTCATTAGAGCGAACG	0.0104227	1.30017e-10	5.52573e-10	0.00368016	3.09434e-09	0.840889	5.46823e-10	0.145009	3.17559e-10	3.51412e-10
nodule	GTCCCGCGACGTTATG	0.00805892	3.72189e-09	0.0530377	0.00494304	1.32858e-09	0.932147	4.58935e-09	0.00181337	1.76852e-09	7.41832e-09
nodule	GTTACTTTGGGCCTAG	1.02988e-09	1.34804e-09	1.63466e-08	0.0381771	2.3753e-09	0.657034	0.0251121	0.279676	1.03267e-09	3.06933e-09
nodule	GTTCACAGGAGTCTAG	1.19815e-08	0.0341824	2.75191e-08	1.02421e-08	2.02061e-08	0.769487	2.23828e-08	0.196331	1.41029e-08	1.69354e-08
nodule	GTTGAGTCCCGCCGGT	8.64173e-10	0.0159496	0.0173947	0.00852317	2.08344e-09	0.837222	0.04676	0.0369454	1.00618e-08	0.0372054
nodule	GTTGGATTGAGAACAC	1.64336e-07	6.25837e-08	6.96711e-08	0.0507512	5.77345e-08	0.70162	0.0402223	0.207405	3.3359e-08	4.82464e-07
nodule	TAAAGCGTTAGGAGAA	7.91609e-09	4.85987e-09	3.40285e-08	0.00370965	1.38879e-08	0.804698	0.0577389	0.133853	1.40346e-08	1.13201e-08
nodule	TAGGTGCTCGCCTAGC	1.60161e-07	9.07708e-08	8.73234e-07	0.00255629	9.99379e-08	0.887048	3.96025e-07	0.110394	2.55644e-07	1.19168e-07
nodule	TCCAGAGCACCGGTTC	9.09446e-09	0.0262913	0.0641219	0.0614958	1.42992e-08	0.639523	3.32604e-08	0.194179	0.0143891	3.37075e-08
nodule	TCCCGTCAGTCCCGCA	7.00263e-09	3.67962e-09	8.13763e-09	3.17385e-09	2.82376e-09	0.894369	0.0253096	0.0803213	3.87558e-09	5.44363e-09
nodule	TCCCTTAGATTACTCG	0.00195587	0.0336416	8.82129e-08	0.0172603	1.34858e-08	0.771607	0.0474173	0.128118	2.32778e-08	2.27757e-08
nodule	TCCGATGGTGCGACAT	6.27982e-08	0.0218922	1.2764e-07	6.36891e-08	0.0345757	0.854772	4.14869e-07	0.0520107	0.0367489	9.09806e-08
nodule	TCCTCTACGAGATGGC	4.44748e-10	0.00281785	0.00404156	0.0145758	7.71231e-10	0.809929	0.0729307	0.0957052	2.32066e-09	9.15094e-10
nodule	TGATTCGTCTATCACT	0.0107125	0.0184716	0.00934032	0.0605123	0.0189448	0.632035	2.06225e-07	0.249983	3.43854e-07	2.91505e-07
nodule	TGCAAGAATGACGTAA	1.54529e-08	0.0620748	1.69562e-07	0.0274008	0.045232	0.675221	0.054963	0.135108	4.19678e-08	6.28229e-08
nodule	TGCAGGATCGGCAAAG	1.26076e-09	4.3691e-10	7.18594e-10	0.00825675	4.74982e-10	0.708926	1.32979e-08	0.282818	2.40056e-09	1.15483e-09
nodule	TGCTCGGCGAAACCCA	0.00950781	4.89704e-08	1.55665e-07	9.29653e-08	1.42888e-07	0.96353	0.0127062	0.00777091	7.04927e-08	0.00648455
nodule	TGCTGGTTGGACAATT	8.01986e-07	1.96995e-07	0.0359701	1.42222e-07	0.0614195	0.729642	2.48683e-06	0.0623373	0.110627	4.40743e-07
nodule	TGCTGTTGAAGAACTC	0.000126838	2.9286e-05	0.0433706	0.00033078	0.015079	0.6148	0.00545716	0.320573	5.23585e-05	0.000181218
nodule	TGGACTGTTCGCTCAA	1.85327e-09	8.81876e-10	2.00602e-09	0.0136252	0.0373712	0.661125	0.135883	0.151995	8.53587e-10	1.11598e-08
nodule	TGTTATTGTATGTGGC	0.00521268	1.64358e-07	1.53205e-07	0.0408615	0.0596543	0.726959	0.0850042	0.0820829	2.82229e-08	0.000224617
nodule	TGTTCTTCCATTGACT	1.19492e-08	0.00558701	1.88402e-08	1.31611e-08	2.42946e-08	0.89828	0.0174367	0.0786966	3.02059e-08	7.09177e-08
nodule	TTACAGACCTAAATGA	0.00564365	2.56255e-07	5.75716e-07	0.0177351	1.60306e-07	0.607005	0.276559	0.0732691	0.0197865	6.6632e-07
nodule	TTACCATTGATTACCC	0.00871435	5.57607e-10	1.07057e-09	0.0181593	2.98959e-09	0.777099	1.07172e-08	0.196027	4.99037e-10	1.70834e-09
nodule	TTATCTGTATCATAAC	0.00682253	2.67455e-07	3.92367e-07	0.0126335	0.00217794	0.779875	0.0378681	0.157065	4.95751e-07	0.00355663
nodule	TTCCTCGGACTAACCA	4.34557e-08	2.44769e-08	1.8832e-07	0.00440547	5.05982e-08	0.829117	0.0252957	0.117832	3.75345e-08	0.0233493
nodule	TTCGACGGGAAGGGCG	5.47011e-09	1.18789e-08	2.62727e-09	1.97002e-09	2.15157e-09	0.927937	2.9622e-09	0.0720625	2.20212e-09	2.13002e-09
nodule	TTCGCACTCGCGTGCT	0.000135975	0.00352026	1.23418e-06	7.66172e-07	6.13374e-07	0.87767	9.11419e-07	0.0720856	0.0465838	6.94612e-07
nodule	TTGCTGAAGGAACCAC	1.13646e-09	7.3899e-10	1.2529e-09	0.0192252	2.325e-09	0.889561	0.013602	0.077612	6.54871e-10	1.70616e-09
nodule	TTGCTGATCATGTTCG	1.48571e-07	0.0787093	0.0438078	0.0139578	0.00601315	0.683462	0.0156848	0.158364	7.12158e-07	2.18335e-07
nodule	AAACTCGGTTCGCAAT	0.00518305	0.0236412	1.23294e-08	9.07586e-09	8.03219e-09	0.941704	1.73885e-08	0.0230667	0.00640477	2.24593e-08
nodule	AACGATAATGCCGTAG	3.94678e-08	7.33053e-08	1.94262e-07	0.00698677	8.85323e-08	0.673543	0.110729	0.20874	1.58518e-07	1.07451e-07
nodule	AACGCGGTCTCCAGCC	0.0130004	0.0370547	1.04206e-07	1.64884e-08	0.0197315	0.690037	1.72116e-07	0.240175	7.71437e-07	5.85189e-07
nodule	AAGCGCAGGGCTTTGA	5.11572e-08	0.0110251	4.18571e-08	0.024427	1.13028e-08	0.807243	3.03082e-08	0.157304	5.99627e-08	2.15658e-08
nodule	AATCGCCTCAGCGCCA	5.15817e-10	5.55847e-09	4.32703e-09	0.0301627	0.0217765	0.600214	8.19385e-09	0.330824	0.00688971	0.0101335
nodule	ACATTAGTTTATATCC	0.00156933	0.000415649	0.0842799	0.0192631	1.38179e-09	0.783542	0.0374045	0.0735259	1.52378e-09	1.65876e-09
nodule	ACTCCCTAGAATAGTA	8.46637e-10	0.0132148	1.17528e-09	8.16717e-10	1.07828e-08	0.936881	0.0207318	0.0102105	0.0189615	3.47528e-09
nodule	ACTCTCTGACTTAGGT	7.64018e-10	0.00643665	5.232e-09	1.60301e-09	0.0227396	0.672086	0.125609	0.173129	5.55259e-08	1.5754e-08
nodule	ACTGAATGGCGAAAGT	0.00503468	0.200804	1.54162e-06	4.98528e-08	1.7601e-08	0.531054	2.71148e-08	1.00421e-07	0.263106	6.41806e-08
nodule	ACTTCGCCATACGCAC	1.86577e-09	1.27676e-10	6.20084e-10	0.00648791	4.14946e-10	0.895392	5.05016e-10	0.0981203	3.78285e-10	5.74266e-09
nodule	AGCAACATATCTTATT	4.69318e-07	0.0250926	7.99405e-06	4.99055e-07	0.0648703	0.810352	0.00234124	0.071083	0.00488151	0.0213702
nodule	AGCCCGGTAGCCTGTA	3.47634e-09	3.07262e-09	4.35818e-09	0.0576281	4.93852e-09	0.643232	5.71993e-09	0.29914	2.24858e-09	7.39231e-09
nodule	AGGCAGGGAGCGTACT	7.98918e-10	0.0166379	6.16581e-09	0.0229064	0.0602981	0.619356	0.0264346	0.253382	1.26538e-09	0.000984461
nodule	AGGGCGTGATCGGCTA	1.85576e-07	2.79986e-07	1.63422e-06	8.15792e-07	4.77169e-07	0.870246	0.0069268	0.122823	2.26278e-07	4.15096e-07
nodule	AGGTTTCACACACCTT	1.32055e-07	2.03333e-07	2.8814e-07	0.00254818	0.00236949	0.670325	0.0954444	0.229178	0.000134558	2.25245e-07
nodule	AGTTAAGCGGTCCCGG	0.00498037	0.00593892	3.44884e-07	1.42847e-06	4.68071e-08	0.892026	3.85601e-07	0.0970525	8.92545e-08	3.52625e-07
nodule	ATAGTGAAGCGTTCTC	1.34671e-09	9.21801e-10	2.8076e-09	0.00706464	1.35542e-09	0.841357	1.25888e-08	0.151579	1.80456e-09	2.91301e-09
nodule	ATATCAACCTACAGAG	0.00393722	5.8456e-09	7.49157e-09	5.49393e-08	3.01093e-09	0.933203	0.0158032	0.0470564	6.91457e-09	7.84694e-09
nodule	ATATTCAGTTAAACCT	9.77002e-10	7.11989e-10	1.56402e-09	0.00344672	1.66036e-09	0.882221	5.48609e-09	0.114332	9.65412e-10	1.50299e-09
nodule	ATCCAGAGCAACAACC	7.28644e-09	2.0703e-08	1.02286e-08	0.0363733	0.00607814	0.761379	0.0655936	0.130576	1.77125e-08	9.45826e-09
nodule	ATCTAGCTTGTGAGGG	4.29397e-08	7.22415e-09	2.38742e-08	0.0586773	1.47716e-08	0.803312	3.95672e-08	0.138011	1.29819e-08	2.10961e-08
nodule	ATGGATCCGGCGTCCG	1.30367e-08	6.24746e-09	5.04375e-08	0.00347565	0.00161836	0.850891	0.0189672	0.109134	1.14304e-08	0.0159137
nodule	ATTTGTCTTGGGAGCT	5.4437e-09	0.0241599	4.09612e-08	0.00938169	9.69981e-09	0.714795	0.074167	0.177494	2.46624e-06	3.7501e-08
nodule	CAAAGATTATTGGGCC	0.00490224	2.2511e-09	2.91958e-09	0.04646	4.98605e-09	0.893655	0.0058564	0.0491213	4.84208e-06	4.82865e-09
nodule	CAAGCGGCACATAATT	5.12338e-08	6.14244e-08	1.36855e-07	0.00126361	0.0049445	0.8009	2.00294e-07	0.181774	0.0111181	2.35445e-07
nodule	CACACGCGCTGTCTTA	3.21477e-09	1.33048e-09	1.58997e-09	6.29455e-09	0.0031322	0.514541	5.04613e-09	0.449955	9.18856e-10	0.032372
nodule	CACCCACGAGGCAATT	2.69325e-08	1.23367e-09	3.46292e-09	0.00506148	1.86649e-09	0.83181	6.54656e-08	0.163129	3.1436e-09	4.72875e-09
nodule	CACCTAATCAGTTTAC	6.11168e-07	4.24795e-08	0.0447281	3.87669e-08	0.0218601	0.450375	0.119164	0.334077	8.31272e-08	0.0297954
nodule	CACTGACGATTGTGGA	2.08148e-07	0.0702776	0.222902	0.034171	1.18184e-07	0.587584	1.34195e-07	0.0279847	0.0570807	1.74111e-07
nodule	CAGAGGCGATGCATGA	8.15312e-08	0.00388292	2.01365e-07	0.0427175	1.02075e-07	0.770796	0.045135	0.128241	0.00922692	6.43956e-07
nodule	CAGCGATTCCCTTCAA	2.1161e-09	0.0295264	5.59749e-09	1.09589e-09	4.29479e-10	0.922983	3.01455e-09	0.047491	1.6412e-09	3.92312e-09
nodule	CAGCTCACTGAGACAT	8.93969e-10	9.4469e-10	1.55351e-08	0.00744799	1.92942e-09	0.644019	3.02492e-09	0.263268	0.0212637	0.064001
nodule	CATCTTACACCACCTC	0.00599813	2.21522e-10	5.62521e-10	6.71119e-10	5.84187e-10	0.810854	1.5122e-09	0.183148	2.64859e-10	1.18397e-09
nodule	CCAATTGAATGTTAAT	9.12036e-10	2.14612e-10	9.7636e-10	0.0254396	4.34753e-10	0.87707	2.38337e-07	0.0974906	4.88999e-10	1.18861e-09
nodule	CCATTTCTACCTATTA	0.00354302	0.0950422	0.0326291	0.00927147	5.97785e-08	0.837179	2.23903e-07	0.0223348	1.21732e-07	7.76716e-08
nodule	CCCAACATACGTCGCG	2.03998e-08	0.105424	1.13338e-05	2.33431e-08	1.41289e-08	0.747621	5.39791e-08	0.0515623	0.0953813	2.95929e-08
nodule	CCCGACCATAGTCCGC	8.33122e-08	0.0172251	3.50505e-07	0.000762039	7.32847e-06	0.756973	0.116892	0.108139	2.07242e-07	5.32952e-07
nodule	CCGAACCTTCCCGGCC	2.27702e-06	0.0178893	0.0571616	6.24135e-06	0.0683164	0.738602	1.05062e-05	0.117995	3.95323e-06	1.32062e-05
nodule	CCGCTTACCTCACTCT	4.13196e-09	0.00777055	7.62625e-09	0.026708	4.75103e-08	0.776076	0.00565466	0.153805	0.000996643	0.0289894
nodule	CCTCTATCGATTAGCA	4.14366e-08	2.46794e-08	4.82777e-08	0.0638875	0.0165445	0.635625	1.18212e-07	0.17994	0.0212809	0.0827223
nodule	CCTGCTATTTGAGAAG	0.000576606	2.5402e-10	1.9478e-09	5.94216e-10	5.17068e-10	0.909387	0.026047	0.0639897	3.88487e-10	1.18482e-09
nodule	CCTTCTTGATCCAGTG	1.51304e-07	2.53594e-08	5.71168e-08	3.77369e-07	5.71261e-08	0.546637	0.164656	0.288706	3.35681e-08	6.44398e-08
nodule	CGCGCATGTTTGATTG	7.50097e-07	2.69059e-08	6.482e-08	0.0127691	1.44024e-07	0.833451	0.0204765	0.133302	5.3294e-08	1.17458e-07
nodule	CGCTATTCTTAGGCTC	3.57039e-10	0.00675408	2.02476e-09	0.00436054	1.24944e-09	0.883432	1.3945e-09	0.101062	0.00439091	1.20576e-09
nodule	CGGAAAGAATCAAACG	6.66863e-08	4.34753e-08	1.96242e-08	5.81962e-08	9.35322e-09	0.887616	3.95326e-08	0.112384	1.26574e-08	3.02517e-08
nodule	CGGTACTAGAATCAAA	1.87264e-06	0.0120851	4.58243e-07	2.2938e-07	1.65007e-07	0.824892	4.87365e-07	0.163018	8.29226e-07	5.1346e-07
nodule	CGTCGTCCTTCGCGAA	6.96013e-07	2.91976e-07	3.3395e-06	0.0176213	0.00691674	0.684017	4.22526e-06	0.246745	0.00450541	0.0401867
nodule	CGTGCCCTCCCGAAGA	9.48302e-09	0.00750174	2.42843e-08	3.79117e-09	1.91262e-09	0.825288	0.00743805	0.159772	3.55327e-09	7.70909e-09
nodule	CGTTGTCGGCAATTGA	6.60396e-08	0.0191387	9.92201e-06	0.0126449	1.22925e-07	0.878681	0.0280869	0.0614371	3.43069e-07	4.20658e-07
nodule	CTCACTTGGCTGGTAA	0.0164885	4.87361e-08	1.45826e-07	0.0439469	9.25452e-08	0.793738	0.0135664	0.132257	9.15974e-08	2.24562e-06
nodule	CTCCGCCCACATGAGG	2.53619e-06	3.49388e-08	0.239697	0.142773	0.047478	0.214058	0.052305	0.298235	5.32756e-07	0.00544953
nodule	CTCCTCCAGCTCACAC	3.8369e-07	3.62734e-07	1.4782e-06	0.0280498	0.00153123	0.916517	0.0509662	0.00293126	7.53639e-07	1.62939e-06
nodule	CTGCACCTGGAACCGC	0.00435677	0.0429977	0.0846928	0.0382762	6.72023e-10	0.668123	1.03541e-09	0.152437	1.70293e-09	0.00911677
nodule	CTTCTATTAATGCTAG	2.17678e-08	3.86108e-08	5.4199e-07	0.0220851	0.0400913	0.751752	0.0157816	0.166068	6.73868e-08	0.00422132
nodule	CTTCTTACGTCGTATA	8.83652e-09	3.11454e-09	1.01017e-08	1.48129e-08	6.51378e-09	0.902745	0.0173941	0.0798607	8.65188e-09	8.54875e-09
nodule	CTTTAACTTTCAAAGG	2.40897e-08	1.64034e-08	5.23986e-08	0.000597482	0.0421156	0.639143	0.028067	0.290076	1.53589e-08	5.66789e-07
nodule	GAATGTTGGGTAATCT	0.010478	1.07052e-09	1.50447e-09	7.82357e-10	5.0126e-09	0.85474	6.29756e-09	0.134782	7.01233e-10	1.53923e-09
nodule	GAGATCTGCTTGGCAT	8.52898e-06	5.71789e-08	2.47765e-07	1.14494e-07	6.02206e-08	0.961714	2.75899e-07	0.037644	1.64626e-07	0.000632725
nodule	GCATGAGGGACGCGGC	5.8481e-08	0.00868885	2.45065e-08	0.0183976	4.20604e-09	0.677736	2.03479e-08	0.295177	6.85175e-09	4.16264e-08
nodule	GGCGGTAGGATCATTG	0.00415296	1.86253e-09	4.03644e-09	3.61671e-09	4.21796e-09	0.937617	7.55697e-08	0.0582297	1.70498e-09	3.02893e-09
nodule	GGCTCGCGTTGAGGTA	1.5868e-07	2.06447e-07	2.66111e-07	1.24455e-06	1.21133e-07	0.868718	6.31492e-07	0.131279	1.07679e-07	1.76392e-07
nodule	GGCTGAAATAGCAAAG	6.25482e-09	7.55465e-09	1.51276e-08	1.53654e-08	6.93986e-09	0.975734	1.59752e-05	0.0211898	1.00077e-08	0.00306046
nodule	GGTTACCACCCTCGGG	1.80332e-09	0.013738	0.0665031	0.0575465	0.0144891	0.583674	5.86621e-09	0.204312	0.0597369	1.31742e-09
nodule	GTAGAGGGAGACAAGT	0.0246157	4.89828e-08	8.67215e-09	0.0444023	0.00925752	0.792301	0.0252901	0.104133	1.52329e-09	1.77746e-09
nodule	GTAGGTGATCCGTGTA	0.00493065	0.000832663	1.69444e-07	8.31586e-08	1.12273e-07	0.922188	2.0777e-07	0.0720477	5.90183e-08	2.46738e-07
nodule	GTCATGGACATGACTA	1.46227e-08	0.091936	5.63306e-08	1.83695e-08	2.34128e-08	0.748403	3.8758e-08	0.15966	2.98993e-08	2.07728e-08
nodule	GTGGAGTCGGCGGTTG	0.00453127	1.73457e-07	9.92548e-08	0.00210874	7.20753e-06	0.865901	0.0368021	0.0906471	4.22774e-08	2.49994e-06
nodule	GTGTCGTATAGCGTTC	0.0198853	3.64464e-07	1.49203e-06	3.86882e-07	7.52168e-05	0.887685	1.69029e-06	0.0768293	1.84583e-07	0.0155214
nodule	GTGTGAATAACTTAGG	3.0053e-06	9.8868e-07	8.87701e-06	0.0309691	1.48952e-06	0.835804	0.00272613	0.130483	2.57649e-06	1.62302e-06
nodule	GTTAACATCACTTAAA	5.61403e-10	0.0473607	0.212176	3.70567e-10	1.77731e-10	0.694864	2.73335e-09	0.0456002	1.29043e-09	3.73718e-10
nodule	GTTTGGCCCAAGTTAT	1.8923e-10	9.8363e-11	2.26531e-10	0.0140992	2.04525e-10	0.870034	1.21197e-09	0.115867	1.27129e-10	4.25716e-10
nodule	TAACATACACGCGATC	0.0115052	8.89783e-10	2.30496e-09	0.0173049	1.35859e-09	0.952069	2.05086e-08	0.0191211	1.78248e-09	4.08165e-09
nodule	TAATAGTGACGACCAG	0.00659472	3.29347e-08	1.185e-07	1.11078e-07	9.72035e-08	0.816156	0.0524505	0.124799	4.82959e-08	1.22145e-07
nodule	TACGACGCTTGCTGCG	1.26454e-07	1.08316e-08	3.18479e-08	4.93195e-08	4.24685e-08	0.703738	0.0747153	0.217379	1.87013e-08	0.00416684
nodule	TAGCCGGCGGTCAGCG	4.3632e-09	3.64743e-10	2.30909e-09	0.0133033	5.85075e-10	0.692936	0.0512446	0.242516	4.5822e-10	3.04025e-09
nodule	TAGGTGCTCGCCTAGC	7.59743e-10	0.00736973	2.60546e-09	1.02473e-09	7.71207e-10	0.78918	1.37037e-09	0.20345	1.68624e-09	8.21476e-10
nodule	TATGGTCTGAGTAACA	6.72993e-08	1.16877e-08	1.36932e-08	0.000862845	0.000899606	0.882723	0.0264764	0.0890376	1.12572e-08	2.35869e-08
nodule	TCACCGCTCGGCACTC	8.85729e-05	5.70509e-05	0.000132598	0.0146845	4.88633e-05	0.698144	0.000112918	0.286579	7.22638e-05	8.05029e-05
nodule	TCAGTAGGGACTATAA	4.76168e-09	4.94787e-09	1.01114e-08	0.0321593	0.0148782	0.827598	0.00917575	0.112328	0.00386091	3.72866e-09
nodule	TCCGCTGTCATCCCGG	9.35256e-09	3.70559e-09	1.74182e-08	4.83133e-09	0.00368334	0.834815	0.0707052	0.0737383	8.49109e-09	0.0170578
nodule	TCCGGTTCGTCCGGTC	4.12068e-08	0.0696737	2.5517e-07	3.4199e-08	0.0702275	0.534636	1.52826e-06	0.0919467	0.233514	8.03249e-08
nodule	TCGTAAGACGACATTG	5.93097e-09	1.25136e-09	0.0331014	0.00474795	1.05999e-09	0.718103	0.116519	0.127528	9.29157e-10	2.3928e-09
nodule	TCTGTGCCATCATAGT	1.56657e-08	9.02367e-09	8.41969e-09	1.05099e-08	1.05246e-08	0.785598	0.108842	0.105559	6.47498e-09	7.82649e-09
nodule	TCTTGGTAACACCAAA	0.00270006	0.0455504	2.9957e-08	1.08016e-08	0.0254312	0.716607	0.0519038	0.154843	0.00296465	2.91345e-08
nodule	TGAATGAGTGTTTCCC	3.40313e-07	0.116156	0.0867109	2.68868e-07	1.28929e-07	0.493006	2.50265e-07	2.21035e-07	0.304125	3.02557e-07
nodule	TGCAGAACTATATCGT	4.54366e-08	2.63427e-08	4.74444e-08	7.46011e-08	3.27794e-08	0.933854	5.94462e-08	0.0661458	3.30721e-08	4.12028e-08
nodule	TGCTCCACAGTTCTTA	5.35808e-08	0.00109398	2.89874e-08	0.00773877	2.96749e-08	0.917519	6.36639e-08	0.0736479	2.72984e-08	4.81795e-08
nodule	TGGCCGTATATTGACC	1.98976e-08	0.119594	0.263257	0.0520452	2.09339e-08	0.528357	6.49119e-08	0.0264096	4.09787e-08	0.0103368
nodule	TGTATGGCGCAGACAG	0.00942084	0.00540463	3.0854e-09	1.59596e-09	1.72484e-08	0.752921	0.0124298	0.17727	0.0425534	1.02558e-08
nodule	TTAGACGAGTCACCTC	5.15174e-09	3.12806e-09	7.48438e-09	2.48972e-08	5.95464e-09	0.791779	0.0566587	0.145723	5.1026e-09	0.0058393
nodule	TTATCTGTATCATAAC	9.95541e-09	0.00833708	8.14347e-08	2.24895e-08	0.0220481	0.724512	0.0889853	0.148358	0.00153359	0.00622562
nodule	TTCGCGCGCCATACGA	2.1161e-08	0.0257981	2.7515e-07	0.0438222	0.00743124	0.675453	1.62066e-07	0.24002	2.85021e-08	0.007475
nodule	TTCGGGCGCTAGTCTT	1.55596e-08	1.10661e-07	4.66986e-08	0.0185217	2.37573e-08	0.858932	5.92598e-08	0.105807	5.4408e-08	0.0167394
nodule	TTCTAACCGAAGCTTA	0.0127526	1.21352e-06	0.0007881	9.64896e-07	0.0117608	0.91396	0.0597859	2.51812e-05	1.05997e-06	0.000924548
nodule	TTCTGCCGCGCCTAGA	1.49572e-09	0.0477385	0.0500638	0.037135	2.22443e-09	0.469568	2.54525e-09	0.376455	0.01904	3.8198e-09
nodule	TTGGGAAGACGAGCCG	0.0100297	0.0212233	1.28925e-09	0.0151706	1.05708e-09	0.824671	0.00601379	0.122892	1.165e-09	3.36343e-08
nodule	TTGTTTCACATCCAGG	0.00212011	2.19803e-09	7.18161e-09	8.17863e-09	4.7555e-09	0.907008	0.0329231	0.0296991	3.09456e-09	0.0282496
nodule	AAACGAGACGGTTGAT	0.00179921	0.00523875	0.0990714	3.53673e-09	1.39194e-09	0.734883	2.15898e-08	0.146652	1.10658e-08	0.0123556
nodule	AATGTGCTAATCTGAG	0.0140088	1.65804e-08	0.0184395	0.026912	7.83897e-10	0.94064	2.78252e-09	1.54346e-09	3.06271e-09	2.75115e-09
nodule	ACACACTTTCTACACG	3.15128e-08	3.09808e-08	6.50048e-08	0.0478175	6.76454e-08	0.772946	0.0340406	0.145195	2.36462e-08	3.03505e-07
[truncated: 39,410 more rows]

## Sheet: Fig 4G
		Estimated contribution of each DRG cell type (expressed as a percentage)
Nodule Cluster		Adipocytes	Endothelial cells	Fibroblasts	Monocytes	Myelinating schwann cells	Neurons	Non-myelinating schwann cells	Satellite glial cells	Mural cells	T-cells
	0	0.424564	1.81531	2.97443	2.33295	2.20054	64.0645	8.47558	16.2166	0.569647	0.925865
	1	0.252322	0.580121	0.313224	1.04246	0.498211	84.0294	2.04673	10.6713	0.270375	0.295773
	2	0.398224	6.94732	7.45317	3.26975	2.08277	63.3292	2.47975	8.73135	4.60504	0.703436
	3	0.141621	0.276284	0.171115	1.24548	0.385536	84.4873	4.06731	8.67944	0.0364143	0.509488
	4	0.199343	0.868454	1.13889	0.757589	1.30024	82.452	1.88317	9.88088	0.724297	0.795114

## Sheet: Fig 4G expanded
cluster	barcode_id	adipocytes	endothelial cells	fibroblasts	monocytes	MSchwann cells	neurons	NMSchwann cells	SGC	mural cells	T-cells
0	ATTCAGGACCTATTTC	0.0106429	0.0306865	0.0532863	2.22672e-09	0.0160184	0.711276	0.0702779	0.080925	0.0268866	1.6389e-09
0	CGAGTTCTGTCCCACC	0.00231622	0.0206527	0.00570302	1.08746e-06	1.37324e-07	0.794868	0.101838	0.0258575	2.00984e-07	0.0487638
0	CTCGATATTTGCGAGC	1.61577e-10	0.0105437	0.0151641	4.19206e-10	0.00895449	0.889749	0.0525353	0.0230533	5.06962e-10	3.50982e-10
0	GACACAAGGGAAGAAA	2.64185e-08	3.32986e-08	1.6906e-07	1.97159e-08	0.0325133	0.790459	0.158509	1.30461e-07	1.48135e-07	0.0185175
0	GCCAATAGGGCATCTC	0.00280694	2.7178e-07	2.16912e-07	0.00818153	0.00868998	0.839928	0.0941685	5.13866e-07	1.47316e-07	0.0462235
0	AGTCTTCTCCTCAAAT	3.07225e-09	4.70774e-08	0.146644	0.061814	2.66394e-09	0.650433	0.0340645	0.0836752	0.0233694	2.56653e-09
0	GCAACAGCAGTATGCG	0.00923802	0.0204464	0.039885	0.0181937	1.27124e-08	0.702539	0.0422256	0.153032	1.02992e-08	0.0144406
0	AAACATTTCCCGGATT	3.16117e-08	0.0298335	1.62758e-06	0.0162631	2.00953e-08	0.575219	0.118837	0.196515	0.0266759	0.0366544
0	AATCTGGCTTTCTAGT	9.58572e-09	0.00698817	0.00268288	0.126697	1.01827e-08	0.527754	0.180338	0.15554	8.94131e-09	7.4782e-09
0	ACGCATTCGTGAGTAC	0.00069823	1.11713e-08	0.030431	5.51924e-09	9.13722e-09	0.560124	0.127009	0.277043	8.15917e-09	0.00469348
0	AGACCGGGAAACCCTG	0.00779897	1.84339e-07	3.9217e-07	1.53402e-07	0.0370606	0.702529	0.0707557	0.171696	1.00542e-06	0.0101583
0	AGCAACCGAAAGTAAT	5.35887e-10	0.095867	0.0500309	1.89181e-09	3.68457e-09	0.622283	1.54475e-09	0.23182	1.06451e-09	8.97127e-10
0	AGTACTCTTATGCCCA	1.01362e-08	0.049015	0.0383393	6.08464e-08	0.0260959	0.571591	0.312272	0.00266759	1.72463e-08	1.92298e-05
0	AGTCACTAGCTCTCGA	4.88274e-07	7.54325e-05	0.00157075	0.0546725	9.89551e-07	0.679734	0.213595	0.0503486	6.89594e-07	9.70974e-07
0	AGTTTGGCACGGGTTG	0.0148002	2.02666e-07	0.129338	0.134256	0.0496898	0.366453	0.123245	0.104623	0.00109908	0.0764963
0	ATCTGGGCTGTTCTTG	0.0152503	6.74756e-08	1.50478e-07	0.0659386	0.0648667	0.544943	2.81469e-07	0.309	6.02068e-08	2.94736e-07
0	CAAAGATTATTGGGCC	1.87228e-08	4.41906e-09	0.0772662	0.00749071	0.132277	0.451392	4.37748e-08	0.326907	0.00466754	1.03243e-08
0	CAAATCTCTCACAAGG	0.00854782	4.7678e-09	7.55576e-08	5.88992e-08	7.59906e-09	0.636788	0.180871	0.173793	3.18023e-09	1.51699e-08
0	CAATGCGAGAAGTATC	0.000333886	9.82827e-09	0.0438481	0.0438389	1.58113e-08	0.515612	0.236399	0.118724	6.01978e-09	0.0412433
0	CACACACGCTAACGAG	5.24022e-08	1.36644e-06	0.0253278	0.0751181	1.34533e-07	0.613352	0.110564	0.162772	0.00719423	0.00567108
0	CACCCTTGGTGAGACC	3.34559e-09	0.0472641	2.22803e-07	5.72453e-09	1.86616e-08	0.469423	0.298031	0.185282	5.26761e-09	1.77883e-08
0	CACTCTCAAGCATCGA	4.33343e-08	4.6884e-08	0.0891213	1.91309e-08	1.05564e-08	0.744763	1.52827e-07	0.166113	1.92218e-06	3.573e-08
0	CAGTTCGAGGACCCGA	4.97197e-09	0.0369391	4.89354e-08	5.3899e-09	0.0103594	0.639826	0.0544472	0.250647	0.0077816	8.20835e-09
0	CCATTAGCGATAATCC	8.23843e-09	9.874e-09	0.0316414	3.04916e-08	0.0290187	0.703437	0.00403227	0.23187	6.72404e-09	7.2339e-08
0	CCGCACGTGACCTCGG	4.49002e-10	5.9896e-10	9.26848e-10	1.81577e-09	4.95441e-10	0.528066	1.30588e-09	0.471934	5.42602e-10	1.116e-09
0	CGGTGCAGATAGAACG	7.19983e-08	0.00178036	7.07748e-08	0.0844399	1.96266e-08	0.311921	3.84474e-08	0.601858	1.27718e-08	2.25274e-08
0	CGTCACGTCCATTGGT	0.0220722	0.0232634	0.0659277	0.0234899	0.0559402	0.502676	0.30566	2.2352e-07	0.000969789	1.2527e-08
0	CTAACGAAACTTGCTG	0.0216444	0.0252416	0.130655	0.036065	0.04564	0.550191	0.0369139	0.140468	1.70156e-08	0.0131811
0	CTACTCAAGGTATAGT	1.08482e-07	4.72846e-08	6.4217e-07	2.71284e-08	6.89015e-08	0.76885	0.112463	0.118685	1.13225e-06	5.43807e-08
0	CTCTTCTATTGACTGG	0.0171605	2.91744e-08	0.0916473	0.046102	0.0363785	0.600478	0.0496713	0.151751	2.72658e-07	0.00681067
0	CTTGAGTTAGGGTAAT	0.00919337	0.00942884	3.73173e-07	0.124297	8.28157e-08	0.609654	0.136983	0.110444	3.50126e-08	8.88231e-08
0	GACGACGATCCGCGTT	0.00741686	1.38635e-10	3.39304e-10	0.0738178	4.47001e-09	0.721292	0.120384	0.0770892	1.6983e-10	3.43833e-10
0	GAGCGGAATGCGGTGT	7.69787e-05	2.41248e-09	0.00117907	0.0129174	0.0758442	0.727787	0.0304719	0.132714	0.01901	1.02465e-08
0	GAGGTACGCGTGTCCC	1.98064e-09	0.00239523	4.39198e-08	1.85791e-09	0.0765086	0.599063	0.139772	0.123023	0.0341529	0.0250848
0	GATAGAACCCGCTAGG	0.0494602	6.03714e-08	1.294e-07	0.0764708	0.0753642	0.263006	0.31159	0.224109	2.9869e-08	2.22705e-07
0	GCGAAACGATCGGGAG	1.07558e-07	0.000624071	7.03209e-07	0.0590611	1.51561e-07	0.665946	0.189866	0.084501	2.78794e-07	2.202e-07
0	GCTCTTTCCGCTAGTG	0.00338405	0.106641	0.0901687	0.0448322	0.00604461	0.511951	0.0927835	0.104109	0.0400852	2.55682e-09
0	GGACTCGACAGCGCAT	0.0511384	8.70243e-09	4.09243e-08	9.32455e-09	0.0804542	0.690214	0.178194	2.50319e-08	3.18325e-09	8.36448e-09
0	GGATTGCTGTGACTCC	2.87173e-08	1.04171e-08	0.00766442	0.0119208	0.0135118	0.649691	0.048962	0.253315	5.80266e-09	0.014935
0	GGGCAGGATTTCTGTG	2.70799e-07	0.0106619	0.0671266	0.0172728	0.0124106	0.674251	0.0738802	0.0899583	2.58821e-07	0.0544378
0	GGTGTAAATCGATTGT	2.30197e-06	0.0511736	2.67942e-06	0.008383	1.4219e-06	0.706955	0.0636242	0.169853	2.69254e-06	1.9586e-06
0	GTACGCTTCATTGCAC	5.52426e-09	4.32269e-09	5.9816e-09	0.0628621	0.0108482	0.781645	0.102388	0.0422571	4.68793e-09	1.06558e-08
0	TAAGGCTGAATCCCTC	0.0102996	0.0125302	1.47575e-08	0.0257057	8.72016e-10	0.694787	0.116304	0.140373	1.93656e-09	1.04284e-08
0	TAATTACGTCAGTAGA	2.20582e-08	4.07004e-09	0.0255041	0.102402	8.54165e-07	0.462164	0.219065	0.162641	1.62645e-08	0.0282223
0	TACAGAAACGGTGGGC	4.00696e-10	1.44823e-08	0.0742492	7.2009e-09	2.55531e-09	0.545392	0.104587	0.275771	9.67914e-10	1.71894e-09
0	TAGGTCCAAGTAAGGA	1.82623e-10	0.00476146	9.64138e-10	7.64998e-10	0.00791973	0.524274	0.0869711	0.345982	1.91276e-10	0.0300918
0	TCGGAGAGTATCGGGA	4.96621e-07	0.069173	1.13406e-06	0.0390047	0.00808777	0.594503	0.289227	5.13642e-07	8.7173e-07	2.11723e-06
0	TCGTCAAGTACGCGCA	2.49317e-09	1.98568e-08	4.39087e-09	0.0284008	1.98123e-09	0.628976	0.134972	0.207651	1.48709e-08	3.01196e-09
0	TCTAGTGATATCGTGG	4.90738e-07	1.63958e-07	0.00972759	0.0448999	4.05465e-08	0.763547	0.105485	0.075639	0.0007005	2.93357e-07
0	TCTGAAGCACGTGGTC	5.33637e-08	0.0399704	0.0599612	0.0593161	1.8483e-08	0.605391	0.12483	0.110532	2.4716e-08	8.48934e-08
0	TGAACAAGCAGGGACT	0.00312902	0.00784244	0.0998491	0.00998036	1.82893e-09	0.542664	0.20163	0.131556	1.50347e-09	0.00334862
0	TGGTTCAACGGGTAAT	2.0328e-09	2.67388e-09	0.0223382	0.0267972	0.0116779	0.714238	0.0684651	0.156483	2.49558e-09	1.80053e-09
0	TTCACTTCCTAGAACG	0.062551	6.73233e-07	0.0290859	0.0495299	0.024717	0.523535	0.246172	0.0644066	9.39123e-07	7.9845e-07
0	TTGATTATGCAGATGA	6.47955e-06	1.38259e-06	1.64434e-05	5.14576e-06	1.75994e-06	0.839559	3.38814e-06	0.160399	2.87684e-06	4.24173e-06
0	TTGGACCATCTGGCAA	1.31238e-07	6.23485e-09	6.06633e-08	0.00181932	6.14656e-08	0.641846	0.100254	0.25608	9.0602e-09	8.60267e-09
0	TTGGTCACACTCGTAA	0.0327988	0.0174534	0.0689621	0.0848376	0.0675513	0.524245	0.128888	0.0523852	0.0228778	6.02719e-07
0	AAACAAGTATCTCCCA	5.95012e-08	0.0885247	0.00618122	0.0120278	0.0697024	0.585029	0.214534	0.0224099	0.00159024	3.18125e-07
0	AAACCGGAAATGTTAA	9.96421e-09	0.0694009	0.0108725	0.0466831	0.0232688	0.515717	0.0807391	0.189876	2.00354e-09	0.063442
0	AAACCGTTCGTCCAGG	2.18045e-08	6.62801e-09	2.16205e-08	9.04419e-08	0.0417066	0.709826	0.165504	0.0804928	6.32958e-09	0.00247037
0	AAACTCGGTTCGCAAT	1.03636e-07	0.0398372	0.0501278	0.00743034	0.00909784	0.78237	6.31793e-07	0.0496649	0.0614716	1.92021e-07
0	AACAGGATGGGCCGCG	1.79084e-08	5.71412e-08	6.12576e-08	0.0533255	2.28175e-08	0.677523	0.00862472	0.260527	1.0975e-08	3.09234e-08
0	AACGCGACCTTGGGCG	0.0066233	8.678e-08	1.95301e-07	0.0654306	0.0442188	0.735719	0.0207182	0.0842521	8.87087e-08	0.0430371
0	AACTACCCGTTTGTCA	9.93475e-09	0.0447952	2.46793e-08	0.00197623	2.59365e-08	0.608545	0.0391671	0.239563	0.0659534	1.40403e-08
0	AAGTAGTGACGCGAGG	4.1768e-08	0.0134099	0.0336394	2.69156e-08	0.0601298	0.758428	2.59106e-06	0.13439	2.64324e-08	3.9418e-07
0	AAGTTCACTCCAAGCT	0.0117116	0.0109587	0.0243141	0.118693	2.05135e-09	0.245211	0.0582997	0.502458	0.0283535	2.98355e-09
0	ACCCTCCCTTGCTATT	0.0315339	0.0275853	7.60515e-09	0.0257155	0.0168217	0.591579	0.0601422	0.186258	9.79338e-09	0.060365
0	ACCGATAGGCATAACC	1.35221e-07	2.02853e-06	0.115483	0.0110512	3.28505e-07	0.529463	0.211712	0.104188	2.29916e-07	0.0280998
0	ACCTACTATAAATCTA	2.09604e-09	0.151806	0.157857	0.00641947	0.00589557	0.495637	0.0933967	0.0888899	9.77421e-05	2.63481e-08
0	ACGAAATGGGCGGCAC	6.0113e-10	0.0701362	1.77102e-09	9.00713e-10	0.00119657	0.632641	0.0686011	0.227425	2.7567e-09	1.35586e-09
0	ACGAGTACGGATGCCC	4.37657e-09	0.0773792	4.18374e-08	0.0547761	3.71955e-09	0.537731	0.151418	0.178695	7.06291e-09	2.81312e-09
0	ACGCAAACTAATAGAT	0.0144842	0.0216402	0.0729967	0.0302293	0.0233853	0.464153	0.140753	0.15273	1.46142e-07	0.0796286
0	ACTCCCGAATTCGTTT	7.41383e-08	0.0343642	0.0324281	3.73714e-08	3.18784e-07	0.685461	0.079563	0.168182	4.19489e-07	9.55558e-08
0	AGACTGTTACCGGGTC	1.65181e-09	0.255508	0.013443	9.07937e-09	0.0751695	0.501	0.129267	0.0256122	2.2781e-09	5.74939e-09
0	AGGATATAGGGATTTA	1.17779e-06	6.46133e-08	0.155906	7.67158e-08	8.0138e-08	0.581586	0.149048	0.0837437	0.00858948	0.0211252
0	AGGCCACATTGGTTAC	1.54678e-08	0.123764	1.03465e-07	2.57512e-08	8.69819e-09	0.740126	1.05381e-07	0.136111	5.10839e-08	1.53344e-08
0	AGGCCTGAGAATCTCG	2.56785e-07	5.07093e-07	2.4137e-07	3.08281e-07	0.0374702	0.733438	5.25879e-07	0.17737	0.0509503	0.0007697
0	AGGGACTCTACGCGAC	6.91226e-09	0.0547556	0.00201302	2.35925e-08	8.35905e-09	0.764833	0.167154	0.0112437	3.69096e-07	8.64796e-08
0	AGTCTAAAGTATACTC	3.52358e-08	0.00356617	0.120723	0.0474903	0.124028	0.684136	0.0200553	1.59104e-07	6.07214e-08	8.56389e-08
0	AGTGCTAAACACAGCA	3.2489e-09	2.64533e-09	1.81957e-07	3.64327e-09	1.57642e-08	0.812959	0.126586	0.0366035	1.46648e-09	0.0238507
0	ATAAGTAGGGCGACTC	3.18822e-09	3.0844e-08	1.01889e-08	0.0314775	0.15645	0.594227	0.147458	2.29187e-09	1.38402e-09	0.0703871
0	ATACGCCGGCGAAACC	3.12729e-09	0.00548374	0.0508174	0.0118228	8.84509e-09	0.690983	0.0271755	0.213717	5.11095e-08	2.77976e-08
0	ATCAAACGAAGGTTTG	4.28755e-07	0.210159	4.93933e-08	2.17335e-08	0.0024821	0.420896	7.34147e-07	0.318277	0.0481837	8.33059e-08
0	ATCTCCCACGGAATAT	0.0259411	6.40776e-08	8.14238e-08	0.00753708	0.00931316	0.664557	0.133751	0.1589	4.2457e-08	2.4815e-07
0	ATCTGACATGGAAGGA	2.87736e-07	3.31326e-07	3.15086e-07	0.0506587	6.33066e-07	0.720621	2.52466e-07	0.200104	0.0157743	0.0128404
0	ATCTGCACCTCTGCGA	3.10163e-08	6.49717e-09	0.0933498	0.0365115	0.0119381	0.511465	0.086375	0.216978	5.36824e-08	0.0433821
0	ATTCAACCATTTAAGG	4.70248e-08	1.8335e-07	1.53896e-07	0.0546397	8.3052e-08	0.519476	0.177391	0.248492	4.34183e-08	4.04234e-07
0	CACTCGAGCTGAACAA	2.57596e-08	4.017e-08	0.0181668	0.00599675	0.0455175	0.685647	0.163193	0.0792806	7.05034e-08	0.00219754
0	CATACCCGTACCCAGT	3.47838e-06	0.108469	0.0563115	1.26982e-06	5.66423e-06	0.531297	0.211569	0.0920008	0.000337644	3.73383e-06
0	CATCATTACCCTGAGG	2.31853e-08	2.96108e-08	3.34127e-08	0.0655925	0.0243669	0.530285	0.159172	0.220583	2.67688e-08	7.20002e-08
0	CCAACTTGATAGATCC	0.000284146	0.0158743	2.15037e-08	1.37092e-08	0.045351	0.699256	0.0464012	0.192833	6.23282e-09	1.18397e-08
0	CCACCAACTTTACTGT	3.3883e-07	6.15796e-07	8.13207e-07	0.0273694	1.89751e-07	0.668529	0.0438716	0.260227	9.57007e-08	1.83683e-07
0	CCGCGGGTACGAAGAA	2.02839e-10	0.0668911	0.0166651	1.69066e-10	0.0584877	0.509942	0.127108	0.220907	2.26782e-10	5.55325e-10
0	CCTTCAGTTAAAGTGA	6.40919e-09	0.00323575	8.21494e-09	0.01188	0.212154	0.728517	0.00108017	4.44883e-09	0.0431329	4.19336e-09
0	CGAGATTTCGCTCGGG	3.85768e-08	0.0394034	1.88819e-08	0.0285371	0.0143681	0.558125	0.120849	0.152374	0.022252	0.0640905
0	CGATAATACTCAGGTT	8.96024e-08	4.78442e-09	0.0718228	6.04521e-09	1.47684e-08	0.532137	0.261896	0.0927312	3.06215e-08	0.0414124
0	CTACACTCGCAGATGG	1.51612e-08	9.51489e-09	2.87473e-08	0.0100238	0.0366107	0.691559	1.29864e-07	0.099343	1.62309e-08	0.162463
0	CTAGCCACAGGCGAGC	2.11466e-07	3.78104e-08	1.64935e-07	0.0113826	0.0799356	0.706625	0.0152725	0.124366	3.31612e-08	0.0624183
0	CTATCGCGTAGAGAAC	8.83893e-08	0.0295435	0.0326417	6.36718e-07	0.0903788	0.614202	0.0949298	0.138303	2.08433e-07	1.90862e-07
0	CTATGGGAAGCGGAAT	1.03188e-08	1.59664e-08	9.20378e-08	0.0175177	0.0892914	0.513705	0.339263	0.0402221	5.24274e-08	8.45937e-08
0	CTCAGTCACGACAAAT	1.45657e-08	0.0404561	0.0160215	0.0370892	0.15397	0.720569	0.0269605	7.75043e-08	0.00493415	1.00496e-07
0	CTGAGAAAGTTCGGCG	0.0164666	0.00898515	0.00129647	0.00436025	1.73889e-05	0.569261	0.0827818	0.316831	5.17735e-08	9.74778e-08
0	CTGCTTGGCGATAGCT	0.0134217	2.80808e-08	0.0360798	1.98014e-08	0.00312228	0.734671	0.212704	2.99046e-07	1.1683e-07	6.11453e-08
0	CTGTGCAGGGTAGGTC	0.00864638	1.30842e-08	0.0738668	0.0267101	1.85065e-08	0.59683	0.130953	0.162993	2.91045e-08	2.09701e-08
0	CTTGAGTTAGGGTAAT	5.51088e-09	1.94558e-08	0.0628835	5.1171e-09	0.0330181	0.697869	0.176713	6.0707e-08	0.0198658	0.0096506
0	CTTTACCGAATAGTAG	2.18214e-09	2.91851e-09	0.0582843	0.000429489	0.00738636	0.761982	0.171918	5.62119e-09	5.85304e-09	9.93835e-09
0	GACATCCGTCGAACTG	1.82638e-07	0.0413309	7.30501e-07	3.59925e-07	4.9705e-07	0.71973	0.104037	0.0823928	0.052506	1.47061e-06
0	GAGCCAGCTACCTGTG	1.89187e-08	2.80556e-08	0.132419	0.0191287	3.78338e-08	0.735646	0.112805	2.40274e-07	6.24671e-08	2.31089e-07
0	GCATTCAAGGCAACGC	1.64499e-07	6.44707e-07	0.147438	0.049574	1.02793e-07	0.60146	0.128976	0.0725484	7.15152e-07	1.14761e-06
0	GCCAATAGGGCATCTC	1.17148e-09	2.9575e-09	6.01472e-09	0.0712716	4.62914e-09	0.602705	0.157233	0.150255	0.0185355	2.25784e-09
0	GCGAGAGTTGCGTCCA	0.0177323	0.046938	5.75341e-09	0.0462511	0.00889653	0.597985	0.144914	0.137283	1.62409e-09	9.04244e-09
0	GCGCTCGATCACCTGT	0.0145289	0.00817264	1.43428e-09	0.113757	0.0261399	0.54304	0.125458	0.168903	5.35207e-10	1.77037e-09
0	GCTAGAGTAGAGATGT	0.000495069	0.00645907	0.0823052	5.97148e-09	1.72031e-09	0.745861	0.104222	0.0606581	2.75291e-09	9.24224e-09
0	GCTCCATGCAAAGCAA	0.00892017	7.62326e-09	0.094552	1.32673e-08	1.103e-07	0.711208	0.0606289	0.124691	3.13881e-08	1.06592e-08
0	GCTGCTCTCCGGACAC	2.1937e-07	3.86177e-08	0.0327902	0.0402451	0.0830961	0.5273	0.0297867	0.286782	2.04353e-08	2.62643e-08
0	GGCGCGGAGATCTTTC	1.43442e-07	0.144553	4.1547e-07	0.062881	0.0788227	0.459502	0.0952274	0.0165785	0.140736	0.00169961
0	GGTATAGTGACACATA	0.00361255	6.1952e-08	0.0862472	0.0790164	1.81014e-08	0.668526	0.109602	0.0529956	1.01682e-08	1.1962e-07
0	GTACTCCTGGGTATGC	7.11531e-08	0.0332255	0.0999157	0.0453244	2.02116e-07	0.593246	1.24144e-07	0.228287	3.81997e-07	1.68171e-07
0	GTAGTTCGAAGGCGAA	1.30324e-08	0.0161803	7.21593e-08	0.00257617	1.52895e-08	0.687369	0.0111175	0.214227	4.25694e-08	0.0685299
0	GTTCATCGTTTGGCTG	8.81941e-08	0.0225895	0.125787	0.0688901	0.061634	0.427865	0.0797521	0.213483	5.06215e-08	3.81469e-08
0	GTTTCATATCGTCGCT	1.9751e-07	2.51206e-07	0.142206	0.00966821	0.0220979	0.521889	0.0296861	0.27445	3.76034e-07	7.55425e-07
0	TAATCAACCAAATGGG	3.86396e-09	0.0142079	0.0677116	4.4128e-09	9.50557e-09	0.440185	0.0156215	0.424694	1.83505e-09	0.0375798
0	TACTGGACAGCTCGGC	5.19724e-09	2.59875e-09	2.62873e-09	0.0220193	0.0122607	0.459452	0.099553	0.391505	1.11944e-09	0.0152106
0	TAGATGGTTCCTTACT	3.18978e-09	1.56442e-09	6.29017e-09	3.13738e-09	0.0611683	0.714267	0.0918858	0.132679	2.14808e-09	1.63848e-09
0	TAGTCTTTCCGAATTG	1.13851e-08	3.03619e-08	5.88801e-07	0.0250393	1.89686e-08	0.698498	0.0495949	0.226867	5.69215e-08	3.34505e-08
0	TATTCCGAGCTGTTAT	0.00548262	1.31722e-09	2.87996e-09	0.0723707	0.0560996	0.625466	0.0357	0.204881	1.61771e-09	3.91586e-09
0	TCACAGGAGAATAAGA	3.39266e-08	1.0704e-06	5.82031e-07	3.60599e-08	0.185852	0.793204	0.00693904	1.08643e-06	0.0140025	5.72143e-08
0	TCAGCCAATCCGTAAA	1.67004e-08	0.00559035	3.65921e-08	2.30485e-08	0.0465531	0.717869	0.0542869	0.175701	2.12247e-08	3.30022e-08
0	TCCCAAAGCCCTAAAT	0.00390431	2.09658e-08	0.0495951	0.0444938	3.11984e-09	0.638329	0.197178	0.0195588	1.26899e-09	0.0469412
0	TCCTAACCGTCGGGCA	0.00799875	0.0581083	0.0655252	2.68081e-08	0.0225898	0.523818	0.316355	0.00560505	5.87188e-08	8.88711e-08
0	TCTGAAGCACGTGGTC	1.5396e-08	0.0010283	3.31578e-07	0.030738	2.95184e-08	0.62971	0.0643703	0.274152	2.4676e-08	1.64259e-06
0	TGCCTAATTGAAGATT	0.0527869	0.00702417	7.91361e-07	0.0278658	9.34325e-10	0.551814	0.0762208	0.195393	6.85708e-10	0.088895
0	TGCGCCGTTAATAACG	0.0160238	7.3451e-07	1.38217e-06	4.63286e-07	0.0804514	0.676254	0.0587567	0.139656	2.31444e-07	0.0288551
0	TGCTCCACAGTTCTTA	0.0126066	0.0278879	0.0448621	0.00366638	7.45634e-08	0.614027	0.244391	0.0525588	4.7833e-08	2.24674e-07
0	TTACGGATGGTTCGAG	2.85749e-08	7.26117e-08	6.47595e-08	0.00179027	0.0195879	0.880269	0.0131299	0.0822459	2.03647e-08	0.00297653
0	TTCAGCTGGCGTGCCC	2.01993e-08	1.48554e-08	5.16752e-08	0.0324342	0.0215449	0.767798	8.38988e-08	0.169649	1.29171e-08	0.00857336
0	TTCTGCTAGACTCCAA	2.13497e-07	8.47593e-08	1.69224e-07	0.0524562	0.0067377	0.647631	0.148884	0.144291	1.04561e-07	1.17194e-07
0	AAAGGGCAGCTTGAAT	1.00833e-07	4.21505e-09	7.85975e-05	3.96221e-09	6.76481e-09	0.415214	0.140299	0.444407	6.09173e-09	8.57394e-09
0	AAATGGTCAATGTGCC	1.18046e-06	1.43048e-06	2.44904e-05	5.16073e-07	1.08118e-06	0.556941	0.0302967	0.365817	0.0469154	9.74379e-07
0	AAGAGGATGTACGCGA	5.97794e-08	0.00616249	0.0890865	1.43465e-07	2.94344e-07	0.410129	0.220391	0.27423	1.90503e-08	1.20837e-07
0	AAGTCAATTGTCGTCA	0.000664173	4.36154e-08	0.02562	0.057613	3.37482e-08	0.731421	0.0899811	0.0838558	0.0108451	1.94602e-07
0	AAGTGCCTTGACTGTA	6.38563e-09	5.34479e-09	9.3537e-09	0.0191087	0.00794146	0.744515	0.159166	0.0484339	1.95492e-09	0.0208347
0	AAGTTCACTCCAAGCT	1.18202e-05	3.66799e-06	8.55814e-06	0.0307418	3.70319e-06	0.557323	1.26482e-05	0.411864	3.16515e-06	2.81237e-05
0	AATAACAACGCTCGGC	4.64753e-09	0.0119553	0.0473514	3.57143e-09	2.36083e-08	0.426463	0.115871	0.366472	0.0318873	1.9408e-07
0	ACAAGGATGCTTTAGG	0.000158314	1.28552e-08	5.79161e-08	0.00075129	4.9236e-08	0.832892	0.0433154	0.122882	1.82972e-08	1.19646e-07
0	ACCAGTGCGGGAGACG	1.98847e-08	2.90651e-08	0.0382937	0.026004	3.58025e-08	0.770681	0.0198192	0.145202	5.92493e-08	4.44577e-08
0	ACGCAATCACTACAGC	1.67103e-07	3.5528e-07	0.265763	0.150941	7.96482e-08	0.531724	2.16162e-06	0.0515689	1.14692e-07	1.39416e-07
0	AGACGAAGTGCCGGTC	1.73683e-07	3.42772e-07	8.02845e-07	4.17913e-07	6.69573e-07	0.719452	0.115004	0.156884	3.52681e-07	0.00865655
0	AGAGTAAACTTCACTA	1.17525e-07	0.154913	5.64805e-07	0.00807782	0.084252	0.705882	2.63247e-07	1.29473e-06	1.05054e-06	0.0468717
0	AGATACTCAAGATCGA	0.0101512	4.99313e-08	0.154995	0.0212143	1.23407e-08	0.578097	0.0817315	0.153811	1.38027e-08	2.10019e-07
0	AGCTCTTTACTCAGTT	0.0169747	6.05599e-10	1.6531e-09	0.0087263	4.32398e-09	0.721355	0.0540496	0.195598	1.76835e-08	0.00329595
0	AGGTTACACCATGCCG	3.85607e-07	1.51905e-07	8.4136e-07	0.0290667	1.25241e-07	0.496557	0.125587	0.319715	2.93474e-07	0.0290733
0	AGGTTGAGGCACGCTT	3.18119e-10	1.12216e-10	2.81623e-10	0.022054	0.00178348	0.901182	0.00473432	0.0702463	1.10992e-10	5.3873e-10
0	ATCAGCCTCATGCTGC	0.0393037	4.36896e-09	2.93462e-07	5.36568e-09	1.08331e-08	0.794063	0.111301	0.0553327	2.02099e-08	5.26178e-08
0	ATGCGACAGTCCCATT	0.00316968	7.21003e-10	0.16041	1.60135e-09	0.0850238	0.342725	0.0766993	0.299567	8.50379e-10	0.0324056
0	ATGGCGGAATAGTCGC	1.39696e-09	3.13774e-09	0.0777873	8.57752e-09	3.16785e-09	0.693079	0.114865	0.114269	2.43252e-09	3.71064e-09
0	ATTATTCAGAGTCACT	1.45807e-07	0.00996887	1.09151e-05	0.0446629	0.0725584	0.465116	0.0682573	0.339425	2.24034e-07	4.69451e-07
0	ATTCAGTAGCAGGGTC	1.70275e-09	1.04684e-09	7.9569e-09	5.62534e-10	9.65087e-10	0.514444	0.0996185	0.364504	0.021434	2.09945e-09
0	CAACACATCTCCTGCC	1.57492e-07	4.35894e-08	1.8752e-07	0.0772554	7.50663e-08	0.80802	0.016791	0.0979312	1.0818e-07	1.32276e-06
0	CAAGGTCCTATAGGCT	1.6873e-07	0.0395458	0.131838	0.064048	2.6961e-08	0.497293	0.0152554	0.252019	6.11907e-08	1.22688e-07
0	CAATGAGGTTCGACTA	0.000807363	1.67892e-07	0.0106131	0.0548792	8.87848e-06	0.597316	0.214969	0.121404	3.04808e-07	2.13849e-06
0	CCACGAATTTAACCTC	2.67044e-07	2.38953e-07	0.244705	0.0163892	0.021245	0.47707	0.133136	0.0940658	5.45919e-07	0.0133881
0	CCACTATCCGGGTCAC	6.31034e-08	6.89741e-08	0.0372847	0.000163857	0.0315337	0.710534	2.74595e-07	0.141536	1.52232e-08	0.078947
0	CCGCCGTTGAGGATAA	1.49808e-09	2.52226e-09	8.32393e-08	1.86782e-09	0.0234355	0.770579	0.168602	4.23261e-08	2.0042e-09	0.0373833
0	CCTATGTCCACTCCAC	0.00308315	0.000416444	5.66762e-07	7.29895e-08	0.013303	0.664924	0.0110365	0.307235	1.17866e-06	7.55395e-08
0	CCTCCGACAATTCAAG	2.16381e-07	0.00779838	0.076576	0.00625707	2.19211e-07	0.600818	0.218001	0.0849775	0.00557114	3.67231e-07
0	CCTCCTGTTGTGTCGT	1.66514e-08	7.65595e-09	0.0301749	7.79342e-09	0.0316669	0.605748	0.100549	0.157613	0.0407556	0.0334925
0	CGACACGCTCCGACAG	7.32789e-10	4.26919e-10	0.0292282	3.66846e-10	2.12486e-10	0.657088	0.117269	0.196414	8.60382e-10	7.42225e-10
0	CGCATCCATCAGCCAG	3.81229e-08	0.0113916	0.16495	0.109939	6.76289e-08	0.502162	0.00221309	0.209344	4.45478e-08	1.55609e-07
0	CGGAGTTTGAGAGACA	7.92234e-09	8.98253e-08	0.110905	1.40532e-09	2.82991e-09	0.719617	0.142623	0.0268552	1.74712e-08	4.14413e-09
0	CGTGCAGACTGGGACA	2.9183e-09	0.196378	0.0697981	2.42006e-08	4.605e-09	0.484858	0.193272	0.0556933	2.60202e-09	5.57303e-09
0	CTAAAGGATGAGATAC	3.16772e-09	0.0983335	0.0488861	9.81582e-10	0.00687784	0.67489	4.96738e-09	0.150238	0.00797967	0.0127942
0	CTCCGCCCACATGAGG	0.0616382	0.00112583	0.168126	0.00940547	5.56619e-07	0.454627	0.163242	0.0853308	0.0286042	0.0278995
0	CTGCCTCATATGCAAC	7.15242e-10	8.35292e-10	1.6494e-09	0.035078	1.18592e-09	0.66779	1.75398e-08	0.297132	1.07223e-09	1.0456e-09
0	CTTATAGATGGCTGTT	8.50541e-07	1.60034e-07	2.99649e-07	1.05693e-07	0.0420878	0.658794	0.156314	0.142802	2.54149e-07	4.97566e-07
0	GACCGACGTGAAAGCA	1.82845e-08	0.119022	5.92036e-08	0.0188609	0.0430732	0.749374	6.2162e-08	0.0149356	0.0547345	5.2971e-08
0	GAGCGCAAATACTCCG	5.44377e-08	1.55722e-06	0.0289172	0.0127838	0.219412	0.549298	0.076097	0.109622	5.88532e-08	0.00386875
0	GAGTATCAAAGTTACA	0.0181984	1.34962e-07	2.04609e-06	0.0107109	0.00528557	0.749676	0.0563821	0.159744	4.02674e-07	5.38767e-07
0	GATCGGTGGCCATAAC	3.02094e-07	0.0259438	1.08443e-07	1.68884e-08	8.98545e-09	0.651846	1.3136e-07	0.299039	0.0231705	1.61979e-08
0	GCGGGCATTACGATGC	2.91802e-10	6.61199e-05	9.09562e-10	0.11435	0.0117109	0.700789	8.09843e-10	0.173084	4.69073e-10	5.25411e-10
0	GCGTCTCTGCATTGGG	1.38947e-09	1.6632e-09	4.71832e-08	1.30955e-09	2.82485e-09	0.742552	0.129388	0.118209	0.00985044	1.08587e-09
0	GGAGGCCGAAGTCGTC	4.47205e-08	2.02931e-08	8.13406e-08	0.00417573	0.00344803	0.941442	0.0509337	6.37069e-08	2.85543e-08	2.05545e-07
0	GGCGTCCTATCCGCTG	1.84238e-06	0.000345172	0.0158953	3.09762e-06	2.17106e-06	0.653757	0.145512	0.184061	0.000421518	1.71869e-06
0	GTACTGGAGTTAGACC	7.75896e-08	1.74885e-07	0.258017	7.4889e-07	1.65361e-07	0.348208	0.0870648	0.306708	2.05923e-07	1.95231e-07
0	GTCGTCTGGTTGGCTA	3.28439e-08	0.05462	1.70232e-07	0.0100925	1.09695e-07	0.663435	0.0232192	0.138924	0.00964529	0.100064
0	GTGAAGCCGTATAGTC	0.0104685	2.06563e-07	0.034113	0.102653	2.51682e-07	0.662369	0.0126522	0.177744	3.95798e-07	3.12537e-07
0	GTGATCACTAACGCCT	7.58754e-09	6.60085e-09	0.0324483	7.30037e-09	0.11318	0.636859	5.839e-08	0.217512	6.65178e-09	6.40162e-09
0	GTTAGCCGTAAATCAA	1.33559e-09	6.46853e-10	0.0528306	0.082183	0.00015186	0.717744	0.14709	1.20471e-08	6.57595e-10	1.10816e-09
0	GTTGAACCGGTTCCAT	1.36751e-09	1.81706e-09	0.0252515	0.00546822	7.69274e-10	0.74661	0.0688404	0.12544	1.47918e-09	0.0283897
0	GTTTGGCCCAAGTTAT	5.60988e-09	4.04899e-09	0.0560324	0.00334399	3.629e-09	0.62092	0.0818844	0.23782	1.05248e-08	9.23066e-09
0	TAATAGAACAGAGTTA	3.06195e-09	0.0272325	1.73373e-09	2.42067e-09	4.9738e-09	0.801495	0.114022	0.057251	6.66474e-10	1.50259e-09
0	TAATAGTGACGACCAG	3.14098e-09	0.0138945	0.0505479	0.0792274	1.01698e-09	0.691181	0.0346542	0.130495	2.00333e-08	4.17273e-09
0	TACCGGTCGTTTCCAT	2.51912e-09	7.2305e-10	1.36986e-09	4.96172e-10	8.2738e-10	0.618178	0.171787	0.208024	0.00201099	1.0866e-09
0	TACGCTCGGTATTGGA	0.037564	3.17686e-08	0.0610812	5.0829e-09	0.00755255	0.556329	0.127248	0.138859	0.0532481	0.0181182
0	TAGCCATTTCAAAGTC	5.49963e-08	5.92589e-08	2.08704e-07	0.0541139	1.17062e-07	0.347507	0.090465	0.507913	1.15716e-07	3.36151e-07
0	TAGCCGGCGGTCAGCG	1.75953e-07	9.14526e-08	0.0989528	0.0314598	2.02467e-06	0.492547	0.108038	0.250207	7.47799e-08	0.0187926
0	TATTTGATTTGCACAG	0.0316017	6.84422e-08	1.38248e-07	3.88167e-08	0.0334056	0.584947	0.281372	0.0686721	9.8674e-08	1.14482e-06
0	TCCAACTTTAAATTCT	0.0197973	1.21334e-09	4.39094e-09	8.84336e-09	8.72599e-10	0.810283	0.0486854	0.110901	0.0103333	3.31581e-09
0	TCCCAAACAGACAACG	1.66762e-07	1.32005e-07	4.91943e-07	0.0164188	0.0380305	0.748913	0.139558	0.0467503	0.0103278	6.77652e-07
0	TCCGATTACATTGCCG	0.00560106	1.62255e-09	0.0835138	2.37107e-09	2.40797e-09	0.506424	0.164108	0.196179	4.15726e-09	0.0441749
0	TCCTCTACGAGATGGC	3.50326e-08	1.26095e-07	0.0562521	1.2669e-08	0.0744053	0.582752	0.133576	0.11332	0.0396951	2.92567e-08
0	TCGCTCGGCACCAGCG	0.0394221	8.568e-08	0.054072	0.0707589	4.14675e-08	0.806182	1.94444e-07	0.0295615	3.41027e-06	1.67756e-07
0	TCTAGTGATATCGTGG	6.79045e-09	6.4931e-09	0.0403891	0.0384538	2.4681e-09	0.745504	0.0966111	0.0790419	3.36699e-09	1.93984e-08
0	TCTATGCTATAACGAC	7.2052e-09	4.15318e-09	0.0961255	4.99789e-09	0.060702	0.622916	0.00918685	0.21107	4.46733e-09	1.43523e-08
0	TCTCCCTGGGCAGCGT	0.0230748	3.55096e-08	0.124865	0.00769307	2.40868e-08	0.639081	0.0842726	0.117616	0.00339738	4.18979e-07
0	TCTTAGAGCTCCAATT	0.0176739	9.31478e-08	1.50078e-07	0.0870391	0.0428358	0.414469	0.0498674	0.295198	8.71465e-08	0.0929167
0	TGAGAGATTTACCACG	0.0116836	0.0499031	0.0538229	0.0398447	8.15874e-08	0.730134	0.0386037	0.0173654	2.76667e-07	0.058642
0	TGAGCCATACAGTCTC	1.27523e-08	3.69655e-08	0.096955	2.3067e-07	4.21616e-09	0.609588	2.85432e-08	0.260494	9.97559e-09	0.0329632
0	TGCCGAAAGCGTATTC	2.32638e-07	1.48891e-07	0.110558	0.0311989	0.035976	0.709547	8.80364e-07	0.105479	4.26619e-07	0.00723923
0	TGGAAGAAGGGAACGT	4.60368e-07	9.03159e-07	0.0315612	0.00238489	6.8942e-07	0.418206	0.0225565	0.516875	6.77768e-07	0.00841383
0	TGTATAACAGATCCTG	0.0158585	4.26718e-08	0.0113817	7.22506e-09	4.67628e-09	0.741869	0.0416299	0.189261	5.76064e-09	5.34069e-09
0	TTCCGGTATCTGTGTC	1.31861e-07	1.59576e-06	0.182834	0.02614	0.0858828	0.637347	0.0159688	0.0518258	8.53906e-08	3.53294e-07
0	TTGACTATTGTCCGGC	0.0221902	0.0158048	0.0164341	0.018757	0.0519694	0.554912	0.0428341	0.277098	8.11728e-09	1.91003e-09
0	TTGGACCTATAACAGT	1.04063e-09	4.3203e-10	1.07036e-09	0.0122693	1.19542e-09	0.791207	4.37528e-09	0.156727	7.34579e-10	0.0397967
0	TTGGGAAGACGAGCCG	1.11499e-07	4.51448e-08	0.00419187	8.08261e-08	1.25424e-07	0.928035	1.26496e-07	0.0677719	3.42176e-08	8.59918e-07
0	TTGTAAGGCCAGTTGG	0.00381781	1.07706e-08	1.36238e-07	0.0287092	7.45444e-09	0.625649	0.00847366	0.279205	1.41563e-08	0.0541457
0	AATTCATAAGGGATCT	6.56574e-07	0.113574	1.25155e-06	0.0335281	1.33825e-06	0.766077	0.0521231	0.0346905	2.54738e-06	1.74737e-06
0	ACTCCCGAATTCGTTT	0.0320822	5.79644e-08	7.33406e-08	0.04298	3.38005e-08	0.624262	0.135448	0.130121	0.0351064	5.09107e-08
0	AGCAACATATCTTATT	8.57048e-09	0.144026	1.1302e-08	0.03498	0.0770216	0.601379	0.0437427	0.0489358	0.0435722	0.00634202
0	CAAGTGTGGTTGCAAA	0.0106627	1.50282e-07	0.020688	0.0271112	0.0200864	0.748988	0.0320474	0.140416	2.66616e-08	1.10953e-07
0	CCACGGTGCCCGGTAG	1.6338e-07	0.0334245	9.74203e-08	0.0385685	0.131829	0.550836	0.0338526	0.149278	8.96702e-08	0.0622111
0	CCGCTTGCTGACATGG	0.0310696	0.0811012	8.33239e-07	0.0165408	0.0309188	0.696302	1.09115e-06	0.14268	6.57501e-08	0.00138548
0	GAAAGAACAGCGTTAT	3.91283e-07	0.0859836	0.0954874	1.10536e-06	0.0566959	0.728782	4.97092e-07	0.0330465	1.97062e-06	6.94138e-07
0	GAAATTAGCACGGATA	2.58916e-08	2.76836e-08	1.62154e-07	0.00510505	1.12914e-07	0.832759	0.104033	0.0581027	2.36929e-08	3.92429e-07
0	GCAACCACCAGACCGG	0.00413819	0.0552742	0.140969	0.0231396	0.0766958	0.608649	1.22649e-06	0.0703051	3.31815e-07	0.0208283
0	GCGCTGATCCAGACTC	1.05194e-07	0.011352	0.0470709	0.011158	0.0389831	0.591567	5.1605e-06	0.299863	3.97217e-07	4.97437e-07
0	GCTCATTACTGCATGT	4.3285e-09	1.68525e-08	2.80499e-09	2.34962e-09	0.0272876	0.855664	1.23505e-09	0.109461	0.00758696	1.0742e-09
0	TAATAAACAAGGAGAT	6.7765e-09	0.0878968	0.0562873	0.0223039	1.82262e-08	0.683089	0.0548626	0.0854706	0.0100896	1.17989e-08
0	TGCTGTTGAAGAACTC	1.64811e-09	0.0328552	5.22812e-09	1.9242e-09	0.206867	0.605832	0.0569807	0.0292742	0.038935	0.0292563
0	TGGGATGCACTCATTC	4.90716e-08	1.23617e-07	0.0767084	0.0955977	0.0179348	0.803814	2.7108e-07	1.83964e-06	0.00594271	3.41996e-07
0	TTCTGACCGGGCTCAA	1.55934e-09	0.0973348	2.55341e-08	0.010194	0.081782	0.735614	0.00727445	0.0592319	0.00856915	2.06175e-09
0	TTCTGCTAGACTCCAA	1.38837e-09	0.0306524	5.61608e-08	0.0452931	0.00563619	0.819698	6.74673e-09	0.0738066	2.23843e-09	0.0249134
0	AAAGACCCAAGTCGCG	2.70287e-09	4.5212e-09	0.0903332	0.0117028	2.83452e-09	0.897964	6.71308e-09	4.96644e-09	3.43446e-09	1.66714e-08
0	AGGACATCGCACGTCG	1.71894e-07	1.75238e-07	0.216882	1.50578e-07	0.0375848	0.619378	9.06789e-07	0.125967	4.81175e-08	0.000187233
0	AGGCTATGGTTAGCTT	3.26637e-08	2.68637e-08	0.0768082	1.15325e-08	0.0293739	0.489406	0.141901	0.159131	7.3177e-09	0.10338
0	ATAGTGAAGCGTTCTC	5.38782e-09	1.51164e-08	9.11346e-09	0.0421236	0.0171374	0.763143	0.0616979	0.115898	3.54638e-09	1.84224e-08
0	CCTTTAAGGGAGCACT	6.19065e-09	5.40743e-09	1.43944e-08	0.0445764	0.0342616	0.581608	0.218873	0.116558	4.79048e-09	0.00412241
0	CGTCAGTGCGCACAAG	1.14211e-08	4.43372e-09	8.62131e-08	6.67714e-07	1.04165e-08	0.575559	0.00100323	0.372401	3.88917e-09	0.0510364
0	TCAGGTTCTTTGAGAA	0.01135	0.0180803	8.92071e-07	6.93661e-07	0.0371263	0.784525	1.95052e-06	0.135377	1.61304e-07	0.0135375
0	TCGCGTCCAGAAGGTC	3.79852e-09	0.0991317	7.56354e-09	4.15886e-09	6.37362e-09	0.610757	0.14611	0.144002	3.79653e-09	5.63433e-09
0	TGTATGGCGCAGACAG	4.42373e-08	0.0792854	0.220855	4.67133e-08	0.00839711	0.638821	0.0526402	1.28976e-07	1.21966e-06	4.11743e-08
0	AATGCAACCGGGTACC	1.90255e-08	0.0192899	1.47158e-07	0.0508782	0.032466	0.585955	0.190723	0.0562846	0.0644033	6.57275e-08
0	ACCCTATGCCATATCG	0.00564305	0.00956929	3.12408e-08	0.0630084	2.95265e-09	0.777257	0.0354728	0.109049	2.59399e-08	1.26835e-09
0	ACGTTAGATTTGCCCG	1.03688e-08	0.00441588	1.80582e-08	1.78708e-08	2.19488e-08	0.709688	1.56989e-07	0.285896	2.80673e-08	6.95582e-08
0	ACTTGACTCCCTCTTT	4.53137e-08	7.15319e-09	2.81281e-08	1.20762e-08	1.27076e-08	0.647301	0.0169039	0.333044	2.79675e-08	0.00275064
0	AGGTAGGTACAAAGCT	1.85415e-08	0.0393322	5.13131e-08	5.90884e-08	0.0961356	0.671232	7.21942e-08	0.173803	3.01923e-08	0.0194968
0	ATTCAGTAGCAGGGTC	3.79833e-08	0.045648	2.10478e-07	0.113214	8.32911e-08	0.478428	0.0760687	0.250281	0.0186145	0.0177456
0	ATTCGACGCCGGGCCT	1.3129e-09	6.79388e-09	7.27928e-09	9.18171e-09	0.129802	0.733067	6.11193e-09	0.137131	3.82317e-09	3.98264e-09
0	CACGCAGCGAGGCTTT	6.93079e-10	5.23641e-10	6.9107e-10	0.007785	1.31878e-09	0.660545	0.177933	0.13543	0.018307	7.00548e-10
0	CCCTGCGCTACGCATA	0.00470342	3.66676e-10	1.11843e-09	0.0367584	0.0288439	0.641904	0.135219	0.152572	1.33048e-09	4.22158e-09
0	CGCAATTAGGGTAATA	1.63827e-07	1.13893e-07	7.21076e-07	0.0177978	0.0416806	0.594107	0.151519	0.194894	4.17027e-07	1.28602e-07
0	CGCCCTTGAAGGCTGA	0.0362635	0.033604	1.89521e-08	5.08666e-07	0.0518712	0.730184	2.80026e-08	0.147506	9.50682e-09	0.000571301
0	CGGGATCAATGTAAGA	0.00983748	4.1791e-08	0.0756907	1.78021e-08	0.0796818	0.640855	1.67613e-08	0.193935	1.69192e-08	1.10687e-08
0	CTAGTGAAGGACAGGA	8.32422e-09	1.99749e-08	8.96687e-07	0.0844519	0.0306463	0.524643	0.0766106	0.283648	2.58741e-08	1.59999e-08
0	CTGCTGAGGCCACGAA	3.41226e-09	0.00890592	0.0259256	0.0102054	0.0527766	0.620793	0.0721604	0.209233	2.99205e-09	3.69168e-09
0	GAAGCTTGCTGACCGC	4.16827e-08	1.31268e-07	7.34177e-08	0.0128112	1.22315e-07	0.718333	1.05589e-06	0.268854	5.72628e-08	2.26856e-07
0	GACGACGATCCGCGTT	0.00673821	0.0380345	0.0257789	0.0672234	2.75558e-07	0.648527	0.0615849	0.142879	6.6123e-08	0.00923304
0	GAGGAATGGAGAGGTT	1.20113e-07	5.84499e-08	2.76238e-07	0.0480723	2.90864e-06	0.661751	0.0960883	0.194085	6.58766e-08	4.76753e-07
0	GAGTTGATGGCAATTT	1.22207e-07	0.067105	4.5034e-07	0.0304198	1.52527e-07	0.569694	3.98102e-07	0.332779	4.93732e-07	5.05422e-07
0	GATTCCTATACGGCGC	0.037915	4.56692e-09	8.96993e-10	0.0109383	7.83701e-09	0.661779	0.0808376	0.208531	2.92075e-10	1.82541e-09
0	GCGACGATAGTTGTAC	3.1406e-07	0.0541425	8.74989e-07	1.51948e-06	0.0244314	0.683129	0.134071	0.0875052	0.0167179	9.11766e-07
0	GCGGACCGCGTTGTGG	3.34379e-09	8.7982e-10	1.1907e-09	1.31477e-09	5.79268e-10	0.697101	9.58411e-09	0.302899	4.71972e-10	4.67074e-10
0	GCTAATACCGAATGCC	0.00665188	0.172097	4.5067e-08	0.00953784	1.25549e-08	0.695301	1.49432e-06	0.11641	2.21298e-07	3.58168e-08
0	GGGAACGGGAGGTTAG	1.34808e-07	3.20138e-08	8.43432e-08	4.38329e-07	2.51559e-07	0.629716	9.35507e-07	0.370282	4.68885e-08	9.6183e-08
0	GGTCGGTCGTCCACAG	1.45113e-09	1.09789e-09	3.5102e-09	0.0574844	1.63282e-09	0.542647	0.238847	0.161022	2.1722e-09	1.82152e-09
0	GGTTAGTTACGGCGCC	0.00874957	5.29592e-08	7.5203e-08	0.0266107	1.53938e-07	0.824605	0.13229	8.89562e-07	5.04691e-07	0.00774301
0	GTTACCTACAACTTGC	7.09746e-08	1.68683e-07	5.02855e-08	0.0309805	2.68248e-08	0.663852	0.205512	0.0996555	2.54654e-08	3.5294e-08
0	TAGATATGGACTGGAA	2.06038e-06	1.47369e-07	2.96577e-07	0.0596477	1.41642e-07	0.663871	0.245347	0.0311196	1.41178e-07	1.14415e-05
0	TAGCTAAGTCCGGGAG	2.79945e-09	1.35817e-08	7.61676e-09	0.0014106	3.82837e-09	0.813816	3.56736e-08	0.184773	2.51641e-09	8.42753e-09
0	TATTCCACTCAGCTCG	8.87042e-09	3.59656e-09	1.72569e-08	1.00413e-07	7.15953e-09	0.529691	0.186386	0.283923	1.01228e-07	9.00332e-09
0	TATTTGTTACCCTTTA	2.97135e-08	1.34006e-07	4.44585e-07	1.47492e-06	0.0895421	0.768606	0.0855609	0.0393351	1.3042e-07	0.0169533
0	TTAACCAACCCTCCCT	8.63178e-09	0.0267063	0.0252964	0.0138794	0.0143992	0.681927	0.152112	0.0856797	3.91831e-08	2.15327e-08
0	TTACAACTACGCATCC	1.7177e-08	0.0218569	8.77956e-08	0.0010324	0.0217921	0.745386	6.33137e-08	0.209933	3.78342e-08	3.50839e-08
0	TTCCTCGAGGGTGTCT	0.0376627	5.24022e-07	4.6011e-07	5.42719e-08	2.98506e-08	0.523681	0.0456372	0.306892	0.0655561	0.0205702
0	TTGCGTCGGCCAACCG	7.33291e-07	0.167124	6.20967e-07	5.86229e-07	4.72971e-06	0.5261	0.0936225	0.189674	1.93397e-05	0.0234532
0	TTGTGGCCCTGACAGT	1.31487e-08	0.0415902	0.0283341	0.0302272	0.00954691	0.595191	0.29511	3.37346e-07	3.49516e-08	1.2149e-08
0	AACTAGGCTTGGGTGT	1.50021e-09	1.54086e-08	2.17963e-09	0.0449738	0.0657959	0.640213	0.0437552	0.205262	2.34097e-09	1.98686e-08
0	AAGGGACAGATTCTGT	1.14536e-08	0.003052	3.30307e-08	0.00766768	1.91642e-08	0.72633	0.094158	0.168792	2.59717e-08	5.97088e-08
0	ACGTTAATGTCGAAGA	4.01212e-07	0.106695	0.0292521	3.45682e-07	2.67311e-07	0.621363	0.164177	0.0522098	0.0172746	0.0090275
0	AGTGACCTACTTTACG	1.2066e-09	0.0295192	3.42414e-09	0.00772156	1.73771e-09	0.760406	0.11124	0.0859096	1.32795e-08	0.00520413
0	ATATTTAACCCTCAAG	1.03288e-10	9.76792e-11	0.0237649	0.0282365	9.63352e-10	0.494299	0.167473	0.286227	2.01774e-10	3.27434e-10
0	ATCACATTAGAATATC	4.88696e-08	7.28825e-08	0.0690117	5.36169e-08	0.0938405	0.531174	0.0351096	0.270864	1.11973e-07	3.93315e-08
0	ATGATGCAATGGTACA	0.00596171	0.0154913	0.049823	3.63544e-08	2.45575e-08	0.716895	6.51766e-08	0.194295	6.01203e-09	0.0175335
0	ATGCCGGTTGATGGGA	0.009161	6.54595e-08	6.4545e-07	1.25239e-07	0.11796	0.842287	8.82802e-07	0.0305894	2.33962e-07	1.04588e-07
0	CACCTTGCGAAACTCG	2.01094e-08	0.00454515	0.0148837	0.00350415	4.21238e-08	0.778495	0.106038	0.092534	1.91355e-08	6.09307e-08
0	CACGTTCGTGCTCTAG	0.0183578	1.74833e-07	5.01042e-07	0.0672468	0.0422319	0.743036	3.42577e-07	0.127052	2.48482e-08	0.0020742
0	CATTTAGCGGACCATG	1.25962e-09	0.114447	3.26635e-08	0.0391671	0.0345484	0.473929	0.096188	0.24172	2.1147e-09	3.9073e-09
0	CGCTCTCCGTAGATTA	2.54791e-07	0.0172651	0.0481327	0.00902478	0.0146899	0.683028	0.00613671	0.1649	0.0568229	1.39796e-07
0	CGGAGCAATTTAATCG	2.04586e-08	2.29359e-08	5.79293e-08	0.00282196	0.124637	0.745694	0.0338907	0.0929565	1.20949e-08	4.13579e-08
0	GAGATCTGCTTGGCAT	4.56931e-08	0.00798134	2.61435e-08	0.0742624	5.73304e-08	0.30878	0.0395124	0.569464	3.66226e-08	8.99165e-08
0	GAGTGTGCGGTACCCA	5.03365e-09	7.95758e-09	0.0126118	0.0114564	1.63286e-08	0.771112	0.132467	0.0723531	2.44597e-09	1.18804e-08
0	GATCGTGACTGATATC	9.23853e-08	8.93755e-08	0.028392	0.00137552	0.0456143	0.745322	2.45223e-07	0.132196	0.0459782	0.00112159
0	GCGACGATAGTTGTAC	0.0438463	4.47295e-08	1.03548e-06	0.103226	4.32107e-08	0.234382	0.241314	0.281705	0.0955257	1.20961e-07
0	GCGCTAATTGAATAGA	0.0146226	1.51309e-09	3.39412e-08	0.0597158	2.8664e-09	0.476105	0.30664	0.120717	0.022199	4.0783e-08
0	GCTGCTCTCCGGACAC	9.66509e-09	0.0524353	0.0115008	0.0383365	1.51809e-08	0.772603	1.14935e-08	0.117736	7.24999e-09	0.00738796
0	GGAAAGTGCCCATGCC	0.00221069	1.7202e-08	1.1053e-07	0.0558771	1.74619e-08	0.532473	0.114995	0.287288	2.69603e-08	0.00715528
0	GTCATTAGAGCGAACG	0.0104227	1.30017e-10	5.52573e-10	0.00368016	3.09434e-09	0.840889	5.46823e-10	0.145009	3.17559e-10	3.51412e-10
0	GTTACTTTGGGCCTAG	1.02988e-09	1.34804e-09	1.63466e-08	0.0381771	2.3753e-09	0.657034	0.0251121	0.279676	1.03267e-09	3.06933e-09
0	GTTCACAGGAGTCTAG	1.19815e-08	0.0341824	2.75191e-08	1.02421e-08	2.02061e-08	0.769487	2.23828e-08	0.196331	1.41029e-08	1.69354e-08
0	TGCAAGAATGACGTAA	1.54529e-08	0.0620748	1.69562e-07	0.0274008	0.045232	0.675221	0.054963	0.135108	4.19678e-08	6.28229e-08
0	TGCAGGATCGGCAAAG	1.26076e-09	4.3691e-10	7.18594e-10	0.00825675	4.74982e-10	0.708926	1.32979e-08	0.282818	2.40056e-09	1.15483e-09
0	TGCTGTTGAAGAACTC	0.000126838	2.9286e-05	0.0433706	0.00033078	0.015079	0.6148	0.00545716	0.320573	5.23585e-05	0.000181218
0	TGGACTGTTCGCTCAA	1.85327e-09	8.81876e-10	2.00602e-09	0.0136252	0.0373712	0.661125	0.135883	0.151995	8.53587e-10	1.11598e-08
0	TGTTATTGTATGTGGC	0.00521268	1.64358e-07	1.53205e-07	0.0408615	0.0596543	0.726959	0.0850042	0.0820829	2.82229e-08	0.000224617
0	TTACAGACCTAAATGA	0.00564365	2.56255e-07	5.75716e-07	0.0177351	1.60306e-07	0.607005	0.276559	0.0732691	0.0197865	6.6632e-07
0	AACGCGGTCTCCAGCC	0.0130004	0.0370547	1.04206e-07	1.64884e-08	0.0197315	0.690037	1.72116e-07	0.240175	7.71437e-07	5.85189e-07
0	AATCGCCTCAGCGCCA	5.15817e-10	5.55847e-09	4.32703e-09	0.0301627	0.0217765	0.600214	8.19385e-09	0.330824	0.00688971	0.0101335
0	ACATTAGTTTATATCC	0.00156933	0.000415649	0.0842799	0.0192631	1.38179e-09	0.783542	0.0374045	0.0735259	1.52378e-09	1.65876e-09
0	ACTCCCTAGAATAGTA	8.46637e-10	0.0132148	1.17528e-09	8.16717e-10	1.07828e-08	0.936881	0.0207318	0.0102105	0.0189615	3.47528e-09
0	ACTCTCTGACTTAGGT	7.64018e-10	0.00643665	5.232e-09	1.60301e-09	0.0227396	0.672086	0.125609	0.173129	5.55259e-08	1.5754e-08
0	AGCCCGGTAGCCTGTA	3.47634e-09	3.07262e-09	4.35818e-09	0.0576281	4.93852e-09	0.643232	5.71993e-09	0.29914	2.24858e-09	7.39231e-09
0	AGGTTTCACACACCTT	1.32055e-07	2.03333e-07	2.8814e-07	0.00254818	0.00236949	0.670325	0.0954444	0.229178	0.000134558	2.25245e-07
0	ATCCAGAGCAACAACC	7.28644e-09	2.0703e-08	1.02286e-08	0.0363733	0.00607814	0.761379	0.0655936	0.130576	1.77125e-08	9.45826e-09
0	ATTTGTCTTGGGAGCT	5.4437e-09	0.0241599	4.09612e-08	0.00938169	9.69981e-09	0.714795	0.074167	0.177494	2.46624e-06	3.7501e-08
0	CACACGCGCTGTCTTA	3.21477e-09	1.33048e-09	1.58997e-09	6.29455e-09	0.0031322	0.514541	5.04613e-09	0.449955	9.18856e-10	0.032372
0	CACCTAATCAGTTTAC	6.11168e-07	4.24795e-08	0.0447281	3.87669e-08	0.0218601	0.450375	0.119164	0.334077	8.31272e-08	0.0297954
0	CAGCTCACTGAGACAT	8.93969e-10	9.4469e-10	1.55351e-08	0.00744799	1.92942e-09	0.644019	3.02492e-09	0.263268	0.0212637	0.064001
0	CCCGACCATAGTCCGC	8.33122e-08	0.0172251	3.50505e-07	0.000762039	7.32847e-06	0.756973	0.116892	0.108139	2.07242e-07	5.32952e-07
0	CCTTCTTGATCCAGTG	1.51304e-07	2.53594e-08	5.71168e-08	3.77369e-07	5.71261e-08	0.546637	0.164656	0.288706	3.35681e-08	6.44398e-08
0	CTCCGCCCACATGAGG	2.53619e-06	3.49388e-08	0.239697	0.142773	0.047478	0.214058	0.052305	0.298235	5.32756e-07	0.00544953
0	CTTCTATTAATGCTAG	2.17678e-08	3.86108e-08	5.4199e-07	0.0220851	0.0400913	0.751752	0.0157816	0.166068	6.73868e-08	0.00422132
0	CTTTAACTTTCAAAGG	2.40897e-08	1.64034e-08	5.23986e-08	0.000597482	0.0421156	0.639143	0.028067	0.290076	1.53589e-08	5.66789e-07
0	GCATGAGGGACGCGGC	5.8481e-08	0.00868885	2.45065e-08	0.0183976	4.20604e-09	0.677736	2.03479e-08	0.295177	6.85175e-09	4.16264e-08
0	TACGACGCTTGCTGCG	1.26454e-07	1.08316e-08	3.18479e-08	4.93195e-08	4.24685e-08	0.703738	0.0747153	0.217379	1.87013e-08	0.00416684
0	TAGCCGGCGGTCAGCG	4.3632e-09	3.64743e-10	2.30909e-09	0.0133033	5.85075e-10	0.692936	0.0512446	0.242516	4.5822e-10	3.04025e-09
0	TAGGTGCTCGCCTAGC	7.59743e-10	0.00736973	2.60546e-09	1.02473e-09	7.71207e-10	0.78918	1.37037e-09	0.20345	1.68624e-09	8.21476e-10
0	TCACCGCTCGGCACTC	8.85729e-05	5.70509e-05	0.000132598	0.0146845	4.88633e-05	0.698144	0.000112918	0.286579	7.22638e-05	8.05029e-05
0	TCGTAAGACGACATTG	5.93097e-09	1.25136e-09	0.0331014	0.00474795	1.05999e-09	0.718103	0.116519	0.127528	9.29157e-10	2.3928e-09
0	TCTGTGCCATCATAGT	1.56657e-08	9.02367e-09	8.41969e-09	1.05099e-08	1.05246e-08	0.785598	0.108842	0.105559	6.47498e-09	7.82649e-09
0	TCTTGGTAACACCAAA	0.00270006	0.0455504	2.9957e-08	1.08016e-08	0.0254312	0.716607	0.0519038	0.154843	0.00296465	2.91345e-08
0	TTATCTGTATCATAAC	9.95541e-09	0.00833708	8.14347e-08	2.24895e-08	0.0220481	0.724512	0.0889853	0.148358	0.00153359	0.00622562
0	TTCTGCCGCGCCTAGA	1.49572e-09	0.0477385	0.0500638	0.037135	2.22443e-09	0.469568	2.54525e-09	0.376455	0.01904	3.8198e-09
1	ACAATTTGAGCAGTGG	4.69964e-08	3.31008e-09	1.11177e-08	0.00514919	0.0234293	0.90728	0.0317608	0.026522	4.37576e-09	0.00585854
1	TCCGTTTAGCCTTGAA	0.00711785	4.90693e-08	1.08018e-08	6.63544e-09	0.00519047	0.879929	0.0665624	0.0375972	0.00360326	1.87583e-08
1	CATACTTAGGCAATAC	1.57488e-08	1.32346e-08	0.000879321	2.0862e-08	0.0438844	0.907842	0.0233857	3.32381e-07	1.67608e-08	0.0240083
1	CGGGCCTTCTTTGTAA	1.62462e-08	7.01016e-08	1.38397e-08	2.21221e-08	0.0180054	0.77377	0.119495	0.0887295	1.94962e-08	3.81507e-08
1	TCACCCTCTTAAGATT	0.0183109	0.0128854	1.10224e-08	3.75518e-09	2.20082e-09	0.923982	0.00378196	0.0410399	4.21576e-09	6.48174e-09
1	ACGTTAGATTTGCCCG	3.08714e-09	1.14973e-08	2.99332e-09	6.24839e-09	2.63007e-09	0.865536	4.07752e-09	0.134464	1.9992e-09	4.49788e-09
1	ACTTCCATGCGGGACA	3.15952e-09	1.4133e-09	3.54208e-09	2.24236e-09	0.000706792	0.905261	1.73094e-08	0.094032	1.61699e-09	4.14147e-09
1	AGTGGCGTCTGAAGGT	0.00321006	1.23105e-08	6.19661e-09	0.0407429	4.97387e-09	0.687048	0.0535775	0.215194	2.03326e-09	0.000227911
1	ATTCCTCCGCCAGTGC	4.67126e-10	2.09318e-10	3.42706e-10	0.00750102	2.75074e-10	0.877142	5.16388e-10	0.115357	1.98727e-10	3.44283e-10
1	CCCGCCATGCTCCCGT	4.48853e-09	3.33029e-09	4.71898e-09	0.00319916	5.09819e-09	0.849482	9.95431e-09	0.147319	3.80241e-09	5.26883e-09
1	CTAAAGAATGCCTACT	2.38169e-08	7.99408e-08	1.61555e-08	3.90991e-08	1.52075e-08	0.883492	1.47374e-08	0.116508	1.601e-08	1.81378e-08
1	CTGTATGGTGTAGAAA	3.55831e-09	4.11689e-09	6.06308e-09	2.59037e-09	2.62232e-09	0.882727	5.55074e-09	0.117273	3.11834e-09	4.92521e-09
1	GAAACCGAATTACCTT	0.000157524	1.85538e-09	0.0114158	4.77724e-10	0.00455582	0.859637	0.072339	0.0518953	8.93973e-10	2.26488e-09
1	GAAGCTTGCTGACCGC	5.08896e-10	4.51549e-10	6.635e-10	3.88758e-10	5.33241e-10	0.934693	1.15556e-09	0.0653071	3.73185e-10	8.51324e-10
1	GACGAGGCTAATAAAC	1.56333e-07	3.22807e-06	9.68748e-08	0.0588407	0.0197297	0.796472	2.71822e-06	0.109049	1.06659e-07	0.0159025
1	GAGATGGGAGTCGACA	6.9027e-08	5.33398e-08	0.00959368	0.0494982	9.76279e-08	0.739401	0.0878344	0.113671	6.47716e-08	2.14946e-06
1	GATTGGGAAAGGTTGT	4.59144e-08	3.01945e-08	1.08067e-07	0.0502321	6.08911e-08	0.845644	2.27401e-07	0.104123	2.5955e-08	7.15126e-08
1	GCCCGCGCGTAAACGG	2.06712e-07	2.46003e-06	5.61514e-07	4.43523e-07	5.03815e-07	0.811433	0.0787631	0.109798	2.49149e-07	5.91554e-07
1	GCCTAGCGATCTGACC	5.60966e-08	1.42249e-07	8.61219e-08	1.28995e-07	1.67021e-07	0.844825	1.65268e-07	0.155174	5.42588e-08	9.2573e-08
1	GCGTGGTACTGGGTTA	2.82727e-10	0.0230527	2.34954e-09	0.029228	2.22345e-09	0.829896	1.93377e-09	0.117823	1.04291e-09	6.28602e-10
1	GCTCCATGCAAAGCAA	2.50931e-08	1.35058e-08	7.43166e-08	4.87432e-08	0.0370719	0.746115	8.68207e-08	0.216812	1.36916e-08	1.02363e-06
1	GGCAAATTACTTTACT	5.10586e-09	4.26603e-09	9.2038e-09	3.68488e-09	2.30334e-08	0.922354	1.36489e-08	0.0776456	5.25558e-09	7.084e-09
1	GGTCAAGACTACTTCG	1.53227e-09	4.67026e-10	6.99845e-10	0.0479305	5.25398e-09	0.792052	0.0265537	0.133464	3.05932e-10	2.00173e-09
1	GGTTTAGCCTTTCTTG	1.44792e-09	9.08142e-10	0.00326156	0.0599373	0.00846565	0.745563	0.0615148	0.121257	1.09159e-09	2.30407e-09
1	GTGGAGTCGGCGGTTG	0.0088566	0.0098933	0.0453456	0.0268124	0.00863316	0.718913	0.116526	0.0510729	6.73228e-08	0.0139469
1	TAACTATCGAAGGTCC	2.40069e-07	7.53877e-08	1.36334e-07	6.27012e-08	1.31951e-07	0.874574	6.38598e-07	0.125424	7.24101e-08	1.43099e-07
1	TAAGTCGCCGAGTATC	0.00104183	9.38986e-09	1.80587e-08	0.0549325	2.07067e-08	0.782422	0.0157844	0.145819	9.66073e-09	5.1672e-08
1	TATAGGGTACTCATGA	1.22858e-08	9.07415e-09	3.62787e-08	8.6863e-09	2.91979e-08	0.817755	5.9378e-08	0.182244	1.64043e-08	2.09276e-08
1	TTCAGTTCAAGAGGAG	3.87797e-10	5.35769e-10	6.20673e-10	1.89586e-10	4.85385e-10	0.962931	0.0185767	0.0184926	7.35124e-10	7.64456e-10
1	AAAGTGTGATTTATCT	0.000596071	0.0210376	5.49569e-07	2.95566e-07	0.0368909	0.845915	8.99532e-07	0.0955563	9.76234e-07	1.51075e-06
1	AACGTACTGTGGGTAC	0.000580749	0.00286792	9.62548e-07	0.00410104	5.16115e-07	0.885141	0.086184	0.0012154	2.75403e-07	0.0199079
1	AACTCCAGAGCGTGTT	0.00279689	0.0577565	4.30785e-07	0.0435003	0.0169957	0.832088	0.0468582	3.14239e-06	3.86541e-07	6.67176e-07
1	AACTCTCAGTGTGCTC	3.42758e-07	1.14802e-07	2.00836e-06	0.0491074	0.048271	0.698388	0.0833288	0.106306	1.09502e-07	0.0145964
1	ACAAGGATGCTTTAGG	6.05984e-09	1.38431e-08	0.00302226	0.0260988	5.46008e-09	0.853455	6.56769e-09	0.117423	7.97161e-09	7.31867e-09
1	ACTTCCATGCGGGACA	0.00278551	2.13623e-08	6.1483e-08	7.069e-08	4.73109e-07	0.91407	0.0305996	0.0525437	2.37382e-08	3.65637e-08
1	ATCGCCAGTCAACATT	3.79185e-09	0.0553564	0.0296984	1.13235e-09	6.17632e-09	0.78423	0.0748088	0.0559066	4.16976e-08	5.48078e-09
1	ATTGCTGCTCCTCCAT	2.76398e-09	2.8701e-09	1.07239e-08	1.88246e-09	4.94995e-08	0.909052	6.97043e-09	0.0909481	6.80985e-09	3.94181e-09
1	ATTTACTAAGTCCATT	0.00215692	0.0490473	1.62616e-06	0.00988105	0.00065203	0.735891	0.149732	0.0288469	0.0237886	1.99102e-06
1	CACATCTCACCGACGA	9.32653e-06	2.96366e-06	6.95823e-06	3.95105e-06	2.84975e-05	0.932914	0.000658033	0.0663534	1.40756e-05	8.45731e-06
1	CACTACGGGAGCTGCC	2.60749e-08	4.48694e-08	6.08702e-08	3.9288e-08	0.0209161	0.823797	0.0722317	0.083055	8.63713e-08	3.18561e-08
1	CACTCTCAAGCATCGA	3.34198e-08	1.39488e-07	1.13252e-07	0.0160101	2.07396e-07	0.868567	4.37291e-07	0.0948166	1.90693e-07	0.0206053
1	CCCATATAGGTCGATT	4.58391e-08	5.07144e-08	7.56529e-08	5.65666e-08	6.75989e-07	0.936984	0.0630143	3.04311e-07	1.07061e-07	7.74831e-08
1	CCGCCGTTGAGGATAA	3.63899e-08	7.03366e-08	2.71746e-07	1.8922e-07	4.61691e-08	0.737458	0.100235	0.162306	5.67762e-08	5.84942e-08
1	CCGTAAGTTGGTCCCA	1.11666e-07	0.0251233	0.000274529	1.41041e-06	2.78972e-07	0.931806	0.00830239	5.46392e-07	3.32613e-07	0.0344914
1	CGACAGTTCGCGTTAT	4.3634e-10	3.57431e-10	1.18691e-09	4.75549e-10	4.41266e-10	0.985503	9.07423e-10	0.0144965	3.8019e-10	7.83113e-10
1	CGAGAGCTTTCACTAC	7.56104e-08	0.0893303	2.82433e-08	8.74171e-09	2.7213e-08	0.818033	1.94547e-08	0.0348378	0.0577984	1.30216e-08
1	CGCATGCCGAATGCGT	2.3858e-09	1.30993e-09	9.77821e-09	2.54384e-09	0.0342757	0.749593	0.0267134	0.168922	0.0204956	2.72912e-09
1	CGGCCAGAGCGACCAT	1.10822e-07	0.0324675	2.0726e-07	0.00384197	0.0892059	0.654511	9.03439e-08	0.180366	6.50397e-08	0.0396073
1	CTCAAACCACTGCCCG	0.00175911	8.88095e-08	2.5082e-07	0.0168754	1.06493e-07	0.663858	1.77769e-07	0.317505	5.36381e-07	1.08926e-06
1	CTGGTTCGCGAGCTAC	3.46106e-07	6.76959e-09	3.63282e-08	0.0269701	0.000734794	0.774947	0.00271352	0.194635	1.23421e-08	1.35098e-08
1	GAAGCCACTGATTATG	2.84734e-08	0.0027385	8.37143e-08	6.68055e-09	7.17201e-08	0.699094	0.108441	0.105993	0.0371751	0.0465583
1	GAGCGGAATGCGGTGT	8.18485e-08	0.0101626	4.67243e-07	1.18594e-07	2.06997e-07	0.851866	1.82996e-07	0.127605	0.0103651	2.69061e-07
1	GCCTCCGACAATTCAC	2.80416e-08	1.82826e-09	3.8234e-09	0.0142162	8.83039e-09	0.916067	0.0155395	0.0541771	2.34017e-09	9.73853e-09
1	GCGAAGAATCTGACGG	0.018158	1.27288e-09	2.47375e-09	1.70842e-09	1.15243e-09	0.94368	2.48691e-09	0.038162	1.28923e-09	3.44403e-09
1	GCTAACTGAAGTCTGA	0.0104279	2.2626e-08	3.3575e-07	0.0207399	4.43233e-08	0.775067	0.139472	0.0396243	1.98379e-08	0.014669
1	GCTACAATCGAGGATA	9.36934e-11	3.61628e-10	1.68104e-10	0.00110959	2.94277e-10	0.903256	3.76599e-10	0.0956344	1.29665e-10	1.21289e-10
1	GGCGCTTCATTCCCTG	5.42843e-06	7.68943e-08	1.95021e-07	2.85527e-07	3.97289e-07	0.846199	5.8429e-06	0.153785	8.91814e-08	3.84181e-06
1	GGGAACGGGAGGTTAG	5.9091e-08	4.56429e-08	6.56312e-08	1.03244e-07	4.61095e-08	0.738325	8.84774e-08	0.261674	3.54389e-08	5.52084e-08
1	GGGCGGCAAATGAATT	3.17609e-09	7.42865e-09	3.7958e-09	3.60641e-08	6.01188e-09	0.841889	1.01729e-08	0.158111	1.75566e-09	5.46735e-09
1	GTCGTGTCTGGTCATC	3.81948e-10	0.0120106	2.13896e-09	0.118475	0.000979479	0.667943	4.62802e-09	0.187506	0.0130852	4.71613e-08
1	GTGTATATCAGCGGGC	6.51472e-08	2.41123e-08	4.16733e-07	1.16994e-07	0.0127441	0.834061	0.00872927	0.14002	2.71374e-08	0.00444473
1	GTTGCGCTAACATTAC	9.61686e-10	3.08142e-09	0.00599103	0.00218346	0.0701879	0.765115	0.0609075	0.0956153	5.96684e-09	2.84536e-09
1	TAACCTAGGGAGTCCA	4.56982e-08	4.33242e-08	3.82231e-08	0.0273229	8.96476e-08	0.691487	0.0255212	0.255669	3.40584e-08	4.21109e-08
1	TAATAGAACAGAGTTA	1.80007e-10	0.00590059	4.68776e-10	2.20385e-10	0.0186892	0.757423	0.038875	0.173631	0.00548089	2.95346e-10
1	TAATTACGTCAGTAGA	1.63984e-09	0.0137228	4.07647e-09	1.44598e-09	0.14966	0.767403	1.88644e-08	0.0452209	8.22796e-09	0.023993
1	TACGTAAAGCGGAGTG	7.38207e-10	8.63434e-10	1.65294e-09	1.2121e-09	0.0224534	0.758751	2.22048e-08	0.211906	1.0645e-09	0.00688962
1	TCTTTAGCAGGCGAAC	6.38271e-09	3.7029e-08	1.18827e-07	0.0624823	6.25495e-09	0.848817	1.84179e-08	0.0887009	7.65881e-09	3.54123e-08
1	TGCGACACCCTAGTGC	2.78443e-07	1.54018e-07	3.25412e-07	0.0444273	1.55669e-07	0.638674	0.138483	0.178415	1.94851e-07	2.34652e-07
1	TGGGCAGGCCACCGCA	1.21585e-06	0.00516787	2.38763e-06	0.0473831	0.0294374	0.64313	7.12072e-05	0.2748	8.37819e-07	6.79047e-06
1	TGTTCCGCTTCCATGA	1.70454e-07	5.99246e-05	2.19791e-08	7.38006e-09	3.84099e-08	0.93243	1.0908e-07	0.06751	1.61692e-08	1.628e-08
1	TTGGTTCGCTCAAAGG	1.09264e-07	4.64548e-08	0.190109	0.0182015	3.21482e-08	0.791689	1.0904e-07	2.876e-07	1.07657e-07	4.15608e-08
1	AACCGCTAAGGGATGC	4.19288e-09	0.0733495	0.0745452	4.23955e-10	1.89559e-10	0.834369	2.75842e-10	6.78871e-10	0.0177363	5.56047e-10
1	AAGATGGCACCGGACC	3.10311e-07	2.10406e-07	5.08129e-07	1.97979e-07	0.0113653	0.97635	4.16369e-06	0.0122789	2.08548e-07	5.10537e-07
1	AAGTTCAGTCTGCGTA	1.07974e-09	0.0090505	0.00419609	0.00619171	8.89208e-10	0.911927	0.0051007	0.029025	0.0110402	0.0234684
1	ACTCAATAAAGGCACG	4.04631e-08	5.43564e-08	7.85059e-08	0.0429525	2.14885e-08	0.885393	1.59706e-07	0.071654	2.76647e-08	7.09032e-08
1	AGCCAAGCTTTGTGTC	0.00941635	0.00800508	5.82973e-08	2.73368e-08	3.78136e-08	0.934616	1.81564e-07	0.0479617	3.71894e-07	7.19373e-08
1	AGTACATCATTTATCA	9.24737e-08	1.09923e-07	1.83355e-07	0.00962751	5.59151e-08	0.946867	0.0435041	2.89932e-07	1.24054e-07	4.39649e-07
1	AGTTGACGGTCCTTGC	0.00503504	2.65373e-08	5.98908e-08	0.0135248	2.83665e-08	0.8321	9.31268e-07	0.149339	3.48493e-08	1.16793e-07
1	ATACGAAGGCTTTCCA	0.00299121	0.0156928	1.49377e-07	1.05047e-08	8.57603e-09	0.927628	0.0286692	1.83106e-08	0.0250189	2.55592e-08
1	ATCTTGACTTGTCCAA	0.00900042	1.95569e-07	2.4826e-07	0.0318511	0.00295196	0.798259	3.46125e-07	0.121808	2.17259e-07	0.0361291
1	ATTAGGCGATGCTTTC	1.46336e-08	1.39838e-08	0.0218899	1.36793e-08	3.85672e-08	0.950552	0.0275581	1.47863e-07	2.90885e-08	3.77111e-08
1	CAAGCAACGTCGGAGT	0.00676402	3.83988e-10	1.13395e-09	7.01308e-10	4.37248e-10	0.781474	0.0496674	0.162095	7.97133e-10	1.5361e-09
1	CACTGACGATTGTGGA	4.37146e-08	2.18391e-08	3.34281e-08	0.0270091	1.05431e-07	0.882808	1.08471e-07	0.0901823	2.40973e-08	1.12531e-07
1	CCGCTTGCTGACATGG	8.68866e-09	0.095311	1.52825e-08	0.0490327	1.15331e-08	0.769952	4.76588e-08	0.0800672	0.00563738	1.1227e-08
1	CCTTTAAGGGAGCACT	0.00844164	2.86448e-08	1.29106e-07	0.0143957	0.00563032	0.90414	5.33509e-07	0.0643179	1.06132e-07	0.00307414
1	CGAAACGCAATTCATG	7.85797e-10	1.60667e-09	4.04615e-09	3.68815e-10	6.99142e-10	0.932952	0.0520717	0.0149768	7.87713e-10	2.31219e-09
1	CGACAATTTGATCTAA	1.14301e-08	6.27354e-09	1.29833e-08	1.19763e-08	1.39744e-08	0.933268	0.0154711	0.0512607	5.5176e-09	1.17191e-08
1	CGCGCATGTTTGATTG	3.57207e-08	3.6246e-09	2.58039e-08	4.02928e-09	3.49349e-09	1	6.94245e-09	2.60463e-08	4.00459e-09	4.19538e-08
1	CGCTATTCTTAGGCTC	7.29084e-10	1.21064e-09	1.3483e-09	0.00689144	1.99064e-09	0.903451	0.0364455	0.0532126	1.27365e-09	7.57365e-09
1	CTATAAGAGCCAATCG	1.58384e-09	0.0159002	2.87188e-09	2.18991e-09	1.29177e-08	0.923434	0.00381802	0.0568475	1.56471e-09	1.78122e-09
1	CTGCTTTATGTCCGCG	0.0137551	1.39887e-09	8.21598e-09	0.024108	0.00102819	0.948333	0.00172865	3.45282e-09	0.0110466	8.53956e-09
1	CTGGTAACACATAGAA	1.03429e-08	1.95595e-08	7.22363e-08	6.17967e-09	8.61165e-09	0.850557	0.0127335	0.136709	5.81547e-09	8.05399e-09
1	CTTTATCCGACGCATG	3.12057e-07	0.0115208	7.47781e-08	8.50004e-08	4.94905e-08	0.823223	1.80695e-07	0.165256	7.05351e-08	5.33754e-08
1	GCTCCATGAGTGCAGA	0.00376766	6.51018e-08	1.15581e-07	4.8474e-08	9.2537e-08	0.864119	2.38657e-07	0.132112	9.04702e-08	2.8165e-07
1	GGCACTCAGCCGACCC	4.61796e-07	9.0066e-08	1.73839e-07	4.01762e-08	2.27943e-07	0.729787	2.18542e-07	0.270211	4.2549e-07	2.06655e-07
1	GGGATTTACCGCACCT	0.00158853	6.21599e-09	1.08879e-08	0.0259808	4.24229e-09	0.73773	1.12083e-08	0.234701	5.63239e-09	2.1157e-08
1	GGTACACCAGATTTAT	0.00533858	0.00133725	1.13906e-08	0.0491463	2.95694e-09	0.768447	1.33e-08	0.175731	4.96048e-08	4.79863e-08
1	GTGTACGAACCGTTCC	1.43996e-09	3.85632e-10	1.15106e-09	5.91298e-10	6.2268e-10	0.930252	0.0437273	0.0260212	4.5503e-10	4.77313e-09
1	TAAGGCATAACATCAA	2.86507e-08	1.86383e-08	3.45861e-08	1.72795e-08	2.0299e-08	0.914239	6.02434e-08	0.0857605	1.99449e-08	4.59973e-08
1	TACGCAGTTCTTTCCT	9.41317e-09	5.55902e-09	1.48807e-08	5.89732e-09	1.30467e-08	0.892545	0.0182259	0.0827791	4.59477e-09	0.00644952
1	TACGGCATGGACGCTA	3.75306e-09	3.76685e-09	8.25234e-09	1.80967e-09	7.06329e-09	0.765909	0.062538	0.113765	0.0447122	0.013075
1	TCAACCATGTTCGGGC	5.23499e-09	1.55364e-09	2.39332e-09	3.58998e-08	2.47417e-09	0.982941	3.98203e-09	0.0170588	2.05921e-09	1.41837e-08
1	TCAGCGCACGCCGTTT	0.0814272	0.0259261	0.00621696	1.78321e-06	1.2626e-05	0.858316	0.0280971	1.63021e-06	3.0369e-07	5.7555e-07
1	TCGTACCGACGTCAAG	3.77307e-10	0.0301173	0.0237105	0.0236201	5.75305e-10	0.786203	7.6473e-09	0.136349	2.80766e-10	9.69325e-10
1	TGATCCCAGCATTAGT	7.33177e-09	1.12776e-08	5.58622e-09	0.0239919	1.96895e-09	0.933776	1.79094e-09	4.94813e-09	0.000633294	0.0415989
1	TGGGAAATGCCTTTCC	2.14142e-08	5.6726e-08	3.71975e-08	2.38251e-08	8.29446e-08	0.788686	0.151826	0.0594877	2.76421e-08	1.14894e-07
1	TGTACGAACAAATCCG	3.63289e-08	1.71063e-08	3.99602e-08	2.66084e-08	2.06471e-08	0.988113	7.49758e-08	0.0118867	2.54778e-08	2.97252e-08
1	TGTAGGAGAAATTTCC	9.44083e-10	1.92811e-10	2.78413e-10	0.0116701	1.50951e-10	0.856288	6.59071e-10	0.132041	2.1669e-10	5.28354e-10
1	TGTATGGCGCAGACAG	0.00262438	9.22674e-08	5.93822e-08	0.00219308	7.45489e-09	0.882065	1.02759e-07	0.113118	1.05859e-07	2.11889e-08
1	TTCGGCAACCCGCTGA	1.75907e-07	2.28808e-08	3.49602e-08	0.0134794	1.80421e-08	0.944595	4.12288e-08	0.0419257	2.84049e-08	5.24245e-08
1	ACCCGGATGACGCATC	0.00511398	0.0465771	2.2451e-07	0.00840991	0.0350644	0.829927	9.1036e-07	0.0726576	0.00224841	2.78711e-08
1	ATTAATGAACCAGTCG	2.23889e-08	2.69588e-08	3.22357e-08	7.73336e-08	3.5578e-08	0.857484	5.42494e-08	0.142516	2.33163e-08	2.82557e-08
1	TGCGTTTGTTGACACT	4.24841e-10	0.0110197	8.25976e-10	0.00471197	6.83223e-10	0.757915	1.64025e-09	0.226353	1.31319e-09	8.82702e-10
1	TTAACCAACCCTCCCT	5.77845e-08	8.48533e-08	1.13618e-07	1.17189e-07	0.00320808	0.9271	2.21087e-07	0.0696911	6.46836e-08	8.8002e-08
1	TTCGTAATCCCAGCGG	2.08648e-08	0.0653693	8.4685e-08	4.02205e-08	5.25841e-08	0.826078	0.00902748	0.0995254	3.10123e-08	3.13043e-08
1	AGGACGACCCATTAGA	1.09856e-08	0.0172757	1.68276e-08	2.18117e-07	0.00523924	0.87521	7.28305e-08	0.102275	1.36418e-08	1.66578e-08
1	GTCATTAGAGCGAACG	6.09662e-06	5.67085e-09	1.33011e-08	8.23458e-09	2.40697e-08	0.910887	0.00867086	0.0611249	5.96505e-09	0.0193109
1	TAGTTTATTCTTGCTT	0.00589269	0.011136	6.498e-10	0.0251625	3.68651e-10	0.854474	2.81281e-09	0.103335	3.14905e-10	2.47057e-09
1	TCATACTTACAGATCC	1.93227e-08	0.00967159	1.44798e-08	2.09637e-08	8.74523e-09	0.990328	9.97701e-09	1.28011e-08	8.68082e-09	5.28674e-08
1	TGAGCCATACAGTCTC	3.47723e-09	2.34692e-09	2.8594e-09	5.21492e-09	4.98646e-09	0.785858	3.74325e-09	0.214142	2.21027e-09	8.13577e-09
1	AATCGCCTCAGCGCCA	4.6607e-10	6.75032e-10	7.07455e-10	4.76525e-10	3.4108e-10	0.978241	1.61695e-09	0.0217594	3.62513e-10	3.02589e-09
1	AGATACCGGTGTTCAC	5.83249e-09	4.85947e-09	6.65419e-09	8.76689e-08	8.93142e-09	0.823276	2.03063e-08	0.176724	5.14515e-09	1.07218e-08
1	ATAGGGATATCCTTGA	3.29525e-08	4.27326e-08	6.35539e-08	8.59798e-08	5.1877e-08	0.907503	8.80482e-08	0.0924968	5.70541e-08	8.52938e-08
1	CAATTTCGTATAAGGG	2.23001e-07	1.27201e-07	2.05874e-07	1.63004e-07	1.5867e-07	0.951555	3.65543e-07	0.0484429	1.34443e-07	2.43299e-07
1	CCGACGGGCATGAGGT	0.0137027	0.00168867	9.9437e-07	0.000791341	5.75529e-07	0.704489	0.0597164	0.219604	7.3572e-07	5.1875e-06
1	CCTACTGCTTACACTT	6.48264e-09	4.59804e-07	1.28103e-08	1.31218e-08	1.83082e-08	0.7005	0.220974	0.0785246	9.0317e-09	1.80751e-08
1	CGTGCAGACTGGGACA	0.00531888	4.5961e-08	5.86204e-08	2.50238e-07	5.93636e-08	0.85837	1.10607e-07	0.13631	4.89697e-08	9.49289e-08
1	GAACGTTAGGAAGACG	0.0348516	5.7733e-09	1.23759e-08	2.32058e-09	1.64093e-09	0.78068	2.43257e-09	0.184468	3.86077e-09	9.45257e-08
1	GACTGCGGCACGTGTA	4.72395e-06	1.17782e-05	0.0497961	0.0472242	8.43507e-06	0.598415	0.0857906	0.208961	0.00978159	5.77531e-06
1	GAGTCCGCTTACCGGA	1.8178e-09	0.0201605	7.7777e-09	3.66906e-09	0.0458131	0.716665	0.0552151	0.162146	5.01425e-09	3.62035e-09
1	GCATAGAGCACTCAGG	6.88425e-08	9.39748e-08	8.63452e-08	8.43895e-08	1.66413e-07	0.85404	8.29788e-07	0.145958	3.934e-08	2.8579e-07
1	GCCTAGCGATCTGACC	0.0062935	8.03467e-10	2.28581e-09	0.0469599	1.14026e-09	0.662049	0.0149114	0.183985	0.0858017	3.2331e-09
1	GCTTGATGATAATCAG	6.78937e-09	1.00473e-08	1.05209e-08	3.65968e-08	1.10249e-08	0.8297	1.75269e-08	0.1703	9.25418e-09	1.41724e-08
1	TACATTTCTAACGTGC	1.00237e-10	2.55372e-10	2.03992e-10	1.84007e-10	0.00138389	0.851765	1.47529e-09	0.146851	9.23552e-11	1.30082e-10
1	TGTGACTACGCCAGTC	9.25479e-09	1.16601e-07	2.29522e-08	8.65965e-09	3.96719e-08	0.966251	5.55311e-08	0.0337486	1.26067e-08	1.12358e-08
1	TTATGTTTGCGATAGA	1.26892e-07	1.35237e-07	2.55356e-07	0.063447	3.60046e-07	0.623997	0.000710224	0.305882	9.60603e-08	0.00596303
1	TTGGAAGAATACAGTC	0.00279626	0.0125113	7.61317e-09	0.00881202	0.00524078	0.86876	0.0375608	0.0643186	5.45578e-09	9.48383e-09
1	ACAACGGTCCCTGCGA	0.00381243	9.72054e-10	1.05489e-09	1.44741e-09	4.88415e-10	0.964028	1.85827e-09	0.0321593	7.87316e-10	1.26645e-09
1	ATAGAGTACTGGGACA	1.87022e-09	1.91806e-09	2.4692e-10	4.02565e-10	3.51285e-08	0.903284	2.48397e-09	0.0967158	2.36398e-10	4.83543e-10
1	ATGACGCCGGCTCTAA	0.00763454	2.55529e-10	1.34493e-09	5.20498e-10	1.25667e-09	0.819982	5.57396e-09	0.172383	5.38157e-10	5.86605e-10
1	ATTGAAGATCTTAGTG	6.05641e-10	4.40558e-10	8.23877e-10	1.53409e-09	1.20741e-09	0.751396	0.103087	0.145517	5.22443e-10	7.15063e-10
1	CTCGATATTTGCGAGC	1.10428e-07	3.05639e-07	0.0156633	1.82776e-07	0.0197944	0.775845	0.0950674	0.0912529	0.00237621	1.16628e-07
1	CTGTACTTCTTAGCAT	3.46548e-09	0.00174821	1.16019e-08	1.89051e-08	0.0224538	0.802775	0.00576805	0.161512	0.00574292	1.34104e-08
1	CTTTGGCTTTAGTAAA	0.0281111	0.0095394	0.0650329	2.42595e-08	5.29811e-09	0.773592	5.93401e-08	0.112457	0.00942517	0.00184209
1	GATATGCGGTAGCCAA	2.54026e-08	6.20651e-08	3.01553e-08	0.0577462	0.00198424	0.709775	0.0361364	0.194358	2.75092e-08	1.91664e-08
1	GCAGATCCATAAGACT	0.00318882	6.16599e-10	8.86618e-10	0.000765975	5.19301e-10	0.944947	1.39401e-09	0.0510985	7.49097e-10	7.54717e-09
1	GCGAAGCCATACCCGT	1.91362e-08	3.93748e-08	2.42841e-08	3.64199e-08	3.69495e-08	0.778827	1.40012e-06	0.209236	1.43559e-08	0.0119347
1	GGAGAAGTCATTGGCA	1.61923e-09	1.39665e-09	3.56215e-09	2.25519e-09	2.90952e-09	0.857849	5.11786e-09	0.142151	9.35197e-09	2.25995e-09
1	GGATGACGCGAGTTTA	0.00463945	3.60244e-08	1.89172e-08	0.0124805	1.51235e-08	0.749703	0.0204655	0.190886	0.0114588	0.0103669
1	TAGGTGCTCGCCTAGC	1.60161e-07	9.07708e-08	8.73234e-07	0.00255629	9.99379e-08	0.887048	3.96025e-07	0.110394	2.55644e-07	1.19168e-07
1	TCCCGTCAGTCCCGCA	7.00263e-09	3.67962e-09	8.13763e-09	3.17385e-09	2.82376e-09	0.894369	0.0253096	0.0803213	3.87558e-09	5.44363e-09
1	TGCTCGGCGAAACCCA	0.00950781	4.89704e-08	1.55665e-07	9.29653e-08	1.42888e-07	0.96353	0.0127062	0.00777091	7.04927e-08	0.00648455
1	TTACCATTGATTACCC	0.00871435	5.57607e-10	1.07057e-09	0.0181593	2.98959e-09	0.777099	1.07172e-08	0.196027	4.99037e-10	1.70834e-09
1	TTATCTGTATCATAAC	0.00682253	2.67455e-07	3.92367e-07	0.0126335	0.00217794	0.779875	0.0378681	0.157065	4.95751e-07	0.00355663
1	TTCGACGGGAAGGGCG	5.47011e-09	1.18789e-08	2.62727e-09	1.97002e-09	2.15157e-09	0.927937	2.9622e-09	0.0720625	2.20212e-09	2.13002e-09
1	TTCGCACTCGCGTGCT	0.000135975	0.00352026	1.23418e-06	7.66172e-07	6.13374e-07	0.87767	9.11419e-07	0.0720856	0.0465838	6.94612e-07
1	AAACTCGGTTCGCAAT	0.00518305	0.0236412	1.23294e-08	9.07586e-09	8.03219e-09	0.941704	1.73885e-08	0.0230667	0.00640477	2.24593e-08
1	AACGATAATGCCGTAG	3.94678e-08	7.33053e-08	1.94262e-07	0.00698677	8.85323e-08	0.673543	0.110729	0.20874	1.58518e-07	1.07451e-07
1	AAGCGCAGGGCTTTGA	5.11572e-08	0.0110251	4.18571e-08	0.024427	1.13028e-08	0.807243	3.03082e-08	0.157304	5.99627e-08	2.15658e-08
1	AGTTAAGCGGTCCCGG	0.00498037	0.00593892	3.44884e-07	1.42847e-06	4.68071e-08	0.892026	3.85601e-07	0.0970525	8.92545e-08	3.52625e-07
1	ATATCAACCTACAGAG	0.00393722	5.8456e-09	7.49157e-09	5.49393e-08	3.01093e-09	0.933203	0.0158032	0.0470564	6.91457e-09	7.84694e-09
1	ATATTCAGTTAAACCT	9.77002e-10	7.11989e-10	1.56402e-09	0.00344672	1.66036e-09	0.882221	5.48609e-09	0.114332	9.65412e-10	1.50299e-09
1	ATCTAGCTTGTGAGGG	4.29397e-08	7.22415e-09	2.38742e-08	0.0586773	1.47716e-08	0.803312	3.95672e-08	0.138011	1.29819e-08	2.10961e-08
1	ATGGATCCGGCGTCCG	1.30367e-08	6.24746e-09	5.04375e-08	0.00347565	0.00161836	0.850891	0.0189672	0.109134	1.14304e-08	0.0159137
1	CAAGCGGCACATAATT	5.12338e-08	6.14244e-08	1.36855e-07	0.00126361	0.0049445	0.8009	2.00294e-07	0.181774	0.0111181	2.35445e-07
1	CACCCACGAGGCAATT	2.69325e-08	1.23367e-09	3.46292e-09	0.00506148	1.86649e-09	0.83181	6.54656e-08	0.163129	3.1436e-09	4.72875e-09
1	CAGCGATTCCCTTCAA	2.1161e-09	0.0295264	5.59749e-09	1.09589e-09	4.29479e-10	0.922983	3.01455e-09	0.047491	1.6412e-09	3.92312e-09
1	CATCTTACACCACCTC	0.00599813	2.21522e-10	5.62521e-10	6.71119e-10	5.84187e-10	0.810854	1.5122e-09	0.183148	2.64859e-10	1.18397e-09
1	CCGCTTACCTCACTCT	4.13196e-09	0.00777055	7.62625e-09	0.026708	4.75103e-08	0.776076	0.00565466	0.153805	0.000996643	0.0289894
1	CGCTATTCTTAGGCTC	3.57039e-10	0.00675408	2.02476e-09	0.00436054	1.24944e-09	0.883432	1.3945e-09	0.101062	0.00439091	1.20576e-09
1	CGGAAAGAATCAAACG	6.66863e-08	4.34753e-08	1.96242e-08	5.81962e-08	9.35322e-09	0.887616	3.95326e-08	0.112384	1.26574e-08	3.02517e-08
1	CGTGCCCTCCCGAAGA	9.48302e-09	0.00750174	2.42843e-08	3.79117e-09	1.91262e-09	0.825288	0.00743805	0.159772	3.55327e-09	7.70909e-09
1	CTCACTTGGCTGGTAA	0.0164885	4.87361e-08	1.45826e-07	0.0439469	9.25452e-08	0.793738	0.0135664	0.132257	9.15974e-08	2.24562e-06
1	CTTCTTACGTCGTATA	8.83652e-09	3.11454e-09	1.01017e-08	1.48129e-08	6.51378e-09	0.902745	0.0173941	0.0798607	8.65188e-09	8.54875e-09
1	GAATGTTGGGTAATCT	0.010478	1.07052e-09	1.50447e-09	7.82357e-10	5.0126e-09	0.85474	6.29756e-09	0.134782	7.01233e-10	1.53923e-09
1	GGCTCGCGTTGAGGTA	1.5868e-07	2.06447e-07	2.66111e-07	1.24455e-06	1.21133e-07	0.868718	6.31492e-07	0.131279	1.07679e-07	1.76392e-07
1	GTGTCGTATAGCGTTC	0.0198853	3.64464e-07	1.49203e-06	3.86882e-07	7.52168e-05	0.887685	1.69029e-06	0.0768293	1.84583e-07	0.0155214
1	TGCAGAACTATATCGT	4.54366e-08	2.63427e-08	4.74444e-08	7.46011e-08	3.27794e-08	0.933854	5.94462e-08	0.0661458	3.30721e-08	4.12028e-08
1	TTGGGAAGACGAGCCG	0.0100297	0.0212233	1.28925e-09	0.0151706	1.05708e-09	0.824671	0.00601379	0.122892	1.165e-09	3.36343e-08
2	AAATTACCTATCGATG	8.62811e-08	2.01151e-07	4.72672e-07	0.019748	1.28343e-07	0.900914	0.0209157	0.0501104	7.25175e-07	0.00831026
2	AAGGTGATAAACCAGC	0.0177333	0.0298792	0.0180965	0.10672	0.0906114	0.719981	1.96585e-08	0.0138478	1.33827e-08	0.00313044
2	CGGGAATATAGTATAC	1.53277e-08	0.0268223	0.011867	0.0134196	0.00938436	0.627321	1.3873e-07	0.0726072	0.238578	5.89387e-07
2	TTATATACGCTGTCAC	1.47908e-07	2.33268e-07	0.0656209	0.0445042	0.00586171	0.705307	0.0649766	0.0738514	0.0348389	0.0050386
2	AAAGTGTGATTTATCT	0.00109218	0.238759	0.145613	0.0305444	0.0451693	0.465826	0.0150849	0.0579111	5.72131e-07	8.20786e-08
2	AACCCGACAACCCGTG	2.4394e-07	5.45357e-07	0.144339	2.08479e-07	1.52112e-07	0.803913	0.0517448	9.53444e-07	1.80319e-07	2.88256e-07
2	AAGCGTCCCTCATCGA	3.93832e-08	0.331169	2.79803e-07	2.24659e-08	0.00841808	0.521407	0.0279824	0.0128163	0.0841885	0.0140183
2	AGCGGGTCTGACACTC	1.65976e-08	0.077763	2.86902e-08	0.0608569	2.35596e-07	0.656315	0.0774703	0.116582	1.8945e-08	0.0110134
2	AGTCCATTGGCTGATG	2.7682e-08	0.00267618	1.04347e-06	0.0676262	0.0232784	0.852107	0.0523512	0.00195968	2.73536e-08	4.96939e-07
2	AGTTTGGCCAGACCTA	2.44238e-08	0.144084	6.79285e-08	1.04103e-08	0.0281878	0.540604	0.0531535	0.0643079	0.169663	3.72863e-08
2	ATACTGCCTTACACCG	0.0299315	0.00748245	0.144662	0.0615779	0.0393844	0.547944	0.0911568	0.0778607	2.30538e-08	4.11755e-08
2	ATAGCAACTAGGGAAG	9.2779e-08	0.434689	5.13368e-07	2.29216e-07	1.80428e-07	0.427186	2.48419e-07	0.0339878	0.0558857	0.0482503
2	ATCAGCTCGTCCACTA	0.0196072	0.138244	0.013597	9.76033e-08	1.40121e-07	0.735992	0.0524395	5.76496e-06	0.0373628	0.00275184
2	ATGCCATTTGCGACCA	5.97015e-09	0.143697	0.13708	0.125628	4.01627e-09	0.400901	0.0180459	0.148794	3.06212e-08	0.0258548
2	ATGCGAGTCCCACCAC	1.54402e-07	1.93634e-07	0.279437	0.123295	0.140822	0.422323	1.7323e-07	0.0311472	0.002975	2.44349e-07
2	CAACCTACCGAGCAGT	9.8695e-10	0.22778	8.52655e-09	1.03218e-09	2.1091e-09	0.472543	2.39989e-09	0.0384756	0.261202	1.74888e-09
2	CACCTTGGCGCCTTTG	0.00683276	0.000494106	0.0851955	0.0811055	2.83926e-08	0.792996	6.09204e-08	0.0333758	5.6729e-08	4.55117e-08
2	GAACCTTTAACGATCC	1.84769e-09	9.52011e-10	0.00791951	0.0214864	1.59187e-09	0.833175	0.0530621	0.0843569	1.9045e-09	1.76452e-09
2	GAGCACCTGTGTCCAG	4.00291e-09	0.011518	0.0756623	0.0384131	0.00887257	0.694083	0.0371593	0.134292	4.83841e-09	1.23876e-08
2	GCAAACCTTGGCCATA	0.0111979	0.00516024	0.0528532	0.0288546	0.0338444	0.642878	0.0536152	0.150905	3.16171e-09	0.020692
2	GCGGTTCCCTATCATG	0.00638923	0.0301198	0.148268	0.0262403	0.0668521	0.534708	0.123886	0.0199578	4.38189e-08	0.0435787
2	GGTTAGTTACGGCGCC	5.88817e-09	3.06232e-09	0.248206	2.91584e-09	0.116873	0.286694	0.139643	0.208585	4.91096e-09	1.00557e-08
2	GTTCCGTCCGCCTGCA	0.143402	0.0706968	0.0708447	5.9249e-07	0.145949	0.511024	2.25763e-05	0.0472365	0.0108226	1.69206e-06
2	TAGACGCCCGTACCGG	4.25695e-09	0.0848054	0.114658	0.0642493	1.17234e-07	0.641068	0.0629064	0.0323123	2.12314e-08	2.24102e-08
2	TCCGCCTGTCTACAAG	3.9256e-09	0.157816	0.0876417	0.0257954	1.041e-08	0.427648	0.0993176	0.0821116	0.11967	3.55688e-08
2	TCCTTACGACGGTCCG	2.01005e-08	1.99662e-07	0.0188827	0.0260488	2.0298e-07	0.705768	0.0939959	0.155304	5.27198e-08	6.59148e-08
2	TCTGATGTATTCTGTC	0.00177791	0.00107633	0.291267	0.203612	0.009132	0.32486	0.0269595	0.0681282	1.09926e-07	0.0731867
2	TCTTCCCATGGGCACA	2.06338e-09	1.45889e-09	0.241957	0.109425	0.036687	0.504958	0.0533709	0.053603	1.56889e-09	3.57571e-09
2	TTAAACTCGAATTCAT	2.30962e-08	0.0996537	0.113582	0.119505	4.93664e-07	0.507385	0.0124038	0.147462	1.96026e-07	8.22778e-06
2	TTCGACAGAGCCCGTG	0.0260173	9.32514e-09	0.182515	0.00138167	0.0957571	0.627265	9.46163e-08	0.0670642	4.57585e-09	4.52583e-09
2	AAATAAGGTAGTGCCC	1.24676e-08	0.0211771	0.0369509	0.114506	4.23405e-09	0.638337	0.0654979	0.119294	0.00423664	1.25813e-08
2	AACATATCAACTGGTG	1.62737e-09	2.77921e-08	0.0809343	0.0477348	0.00812186	0.81776	3.36169e-09	0.0454491	2.20962e-09	2.24366e-09
2	AAGGTGATAAACCAGC	0.00306094	1.64068e-09	0.167466	0.0174682	3.19778e-10	0.591223	0.0666575	0.154124	3.78969e-10	7.09411e-10
2	AAGTGTTTGGAGACGG	0.00414367	0.112079	6.13161e-08	0.0430555	2.89803e-08	0.576164	0.130813	0.0521412	0.0816033	3.70954e-08
2	ACCTCCGTTATTCACC	1.69708e-09	0.134056	2.3057e-08	0.00551723	7.25915e-09	0.679873	0.0062374	0.138033	2.95832e-09	0.0362824
2	ACGCTAGTGATACACT	1.54563e-08	0.00434049	0.160393	0.072412	1.3843e-08	0.512519	0.143536	0.0753806	5.64105e-09	0.0314186
2	AGATAACTTCAGGGCC	5.79181e-08	0.0127978	0.299321	0.0410398	0.0178745	0.581733	4.09286e-08	1.94078e-07	0.0127481	0.0344851
2	AGCATATCAATATGCT	0.0220184	0.259954	1.2426e-09	4.47134e-10	3.7558e-10	0.600365	1.02059e-09	5.04362e-09	0.117662	6.29582e-10
2	AGCATTACGAGGCAAG	0.020338	0.153688	1.06569e-06	3.15657e-08	3.44559e-08	0.747084	7.54508e-08	0.0599221	0.0189671	1.8521e-07
2	AGTTTGGCCAGACCTA	9.49273e-08	0.467238	2.43913e-07	8.80101e-08	1.2048e-07	0.285688	1.02942e-07	1.5233e-07	0.247072	7.14504e-07
2	ATGCCATTTGCGACCA	3.59472e-08	0.0485615	0.127632	0.0344561	0.060556	0.544163	0.090697	0.0939342	7.30269e-08	4.18709e-08
2	ATTGTTCAACGATCCG	6.34545e-08	5.98985e-08	2.33292e-07	8.3205e-08	0.0912148	0.637006	4.4606e-07	0.271777	6.14704e-07	6.59941e-08
2	CAAGGTCCTATAGGCT	1.29857e-07	0.383166	0.00275283	3.00886e-07	2.86474e-07	0.488384	7.09013e-06	0.0323048	0.0933834	7.67723e-07
2	CCCTCCTCGCTCGTAT	1.40465e-09	0.0797587	3.80113e-09	1.08234e-09	2.37287e-09	0.651617	2.1052e-09	9.78393e-09	0.213383	0.0552418
2	CCTAGGCGTAGCGATC	5.9524e-07	0.0245553	0.225361	0.0192373	0.0467213	0.483777	5.89303e-06	0.194098	0.00624101	2.32276e-06
2	CGATGGACCCTACGCC	1.92913e-09	0.00350214	0.00678813	0.028444	1.36814e-09	0.718054	0.0296324	0.165376	3.68307e-09	0.0482036
2	CGGGAGCTTCAGTGTA	2.2546e-09	3.16404e-10	0.205424	0.0123492	0.0925367	0.51691	0.0489887	0.0857933	4.26596e-10	0.0379986
2	CGGTTATCCAACAGTG	0.00857352	5.9895e-07	0.153443	0.0750145	0.023736	0.613996	0.0332933	0.091942	2.53627e-07	2.20759e-07
2	CGGTTCAAGTAGGTGT	6.46255e-10	4.33961e-09	0.048601	0.0438241	0.0429892	0.810579	0.0148989	0.0298608	1.60009e-09	0.00924718
2	CGTCGGATAGTGTTGA	2.5725e-07	0.0304514	0.112082	0.0694615	1.90332e-07	0.637802	0.0100849	0.140117	3.9278e-07	3.43286e-07
2	CGTGTGTTAAACCCTG	1.02502e-08	0.0269088	0.158164	0.0647022	3.8822e-09	0.587615	0.137593	0.0250164	1.10983e-08	9.41927e-09
2	CTAGATGTGAGTGTAA	2.14655e-09	2.73904e-09	0.176985	0.0402542	0.0858858	0.51951	0.0534589	0.123906	2.57198e-09	2.72011e-09
2	CTGGCGCACAGGTCTG	1.09064e-07	3.62961e-07	1.9893e-06	0.0932907	0.0763482	0.745526	0.0622477	0.0225847	1.48098e-07	1.92425e-07
2	GAATGTGGTCCGGATT	0.00718125	0.147403	5.50908e-08	3.60206e-08	4.25717e-05	0.778068	7.63708e-08	0.0673053	4.96088e-08	1.22766e-07
2	GAATTTCTCGCTGCAG	7.99289e-11	0.254799	2.47339e-10	1.44522e-10	2.81254e-10	0.522769	2.42075e-10	0.172989	0.0386115	0.0108309
2	GAGAACGGTTCTGACT	1.0428e-08	0.209228	1.83044e-08	5.05723e-09	4.11315e-08	0.700874	1.48946e-08	0.0343344	0.0555631	3.68495e-08
2	GAGGCTATCAAAGTCG	0.0108888	0.0172138	0.101301	7.66583e-10	1.50915e-09	0.621748	0.0150274	0.228796	0.00502435	1.44763e-09
2	GATATGAGACACTAAC	7.77957e-10	1.19467e-09	0.0737942	0.0506325	5.49942e-09	0.79075	5.85001e-09	0.0848235	1.35073e-09	2.7807e-09
2	GCGCTGCTTTGCATTT	3.72947e-09	0.0316937	0.0636663	0.0705862	6.39386e-05	0.601678	1.40317e-08	0.217858	0.0144545	8.51283e-09
2	GCGTGGTACTGGGTTA	4.91121e-09	1.06415e-08	0.0783566	0.127677	0.0491047	0.656777	0.0095355	0.0785489	1.62427e-09	3.7896e-09
2	GCTAAGTAGTTTCTCT	1.0792e-08	0.03274	0.00509228	0.00475255	4.65831e-09	0.891356	3.02024e-08	0.0432586	0.0186301	0.00417031
2	GCTGTTGCTACCGAAC	2.01787e-09	0.037069	0.0615143	0.077667	0.0114741	0.599224	0.148618	0.0202598	0.00470173	0.0394717
2	GCTTATGAAGCAGGAA	3.26712e-09	9.81445e-10	3.93309e-09	0.0562057	4.31805e-09	0.909095	3.2339e-09	0.0346989	1.80584e-09	3.88982e-09
2	GCTTGGATCGATTAGG	0.0038441	1.39764e-09	0.0917326	0.0701906	5.90681e-09	0.6354	0.0685688	0.130263	1.35822e-09	4.9365e-09
2	GGTCGGATAAACGGCG	0.00463832	5.56924e-08	0.0551268	0.0690937	4.71838e-08	0.749474	0.0562928	0.055106	0.0102685	2.52415e-08
2	GTAAGTAACAGTCTGG	2.48067e-09	4.81664e-09	0.0152229	0.0485277	0.00924955	0.792623	0.00430511	0.130072	4.2238e-09	7.58108e-09
2	GTGCAGCGTAGAGTAG	0.063276	0.00409317	0.00328983	0.0278462	5.00997e-07	0.681747	6.72414e-07	0.219741	4.56944e-06	1.11703e-06
2	TCGGACGCCCAGCCCA	4.20277e-09	4.46341e-09	0.0102718	0.0325021	4.18969e-09	0.924084	2.21135e-07	0.0331419	4.50379e-09	8.75094e-09
2	TCTACCCAATAGAGAG	3.53532e-07	0.11484	6.07902e-07	2.86116e-07	3.46107e-07	0.485039	0.0328194	0.17128	0.153851	0.0421687
2	TGTATGGCGCAGACAG	1.73564e-08	0.0370486	0.150681	3.00154e-08	0.0249847	0.563626	0.0449055	0.175723	0.00303154	2.45584e-08
2	TTCCGGTTACCCACTT	3.36238e-09	0.00325862	0.0261198	0.0847366	9.13083e-09	0.59287	0.0559142	0.237101	7.65592e-09	8.67371e-09
2	AACGTGCGAAAGTCTC	8.54222e-08	0.00082194	0.0913558	1.64566e-08	1.4694e-08	0.790298	3.38917e-08	0.10709	0.000306358	0.0101278
2	AAGAGCTCTTTATCGG	2.73872e-09	1.85886e-08	0.099923	0.0213915	0.0215508	0.632374	0.0263955	0.156315	0.0420508	7.72555e-09
2	ATCGCTTTACGTCTCA	2.90614e-07	0.0486923	0.319582	1.79866e-06	3.4526e-07	0.576826	4.00562e-07	0.00776128	0.00441643	0.0427188
2	ATCTGGTTAAGACTGT	3.49005e-09	1.09326e-09	0.0741656	0.067737	1.62968e-09	0.806583	1.1828e-08	0.0515148	2.17664e-09	5.06923e-09
2	CAATAAACCTTGGCCC	0.0111444	0.0225502	0.0767847	0.00595505	8.12234e-08	0.863876	1.44474e-07	0.0196891	1.59429e-07	1.69219e-07
2	CAATCCCTATACCAGC	0.0134515	0.14497	0.25461	0.146235	5.55195e-10	0.3746	7.05129e-10	1.56674e-09	0.0122812	0.0538524
2	CATGACTTCGCTGAAT	0.015768	0.0213091	4.27148e-07	0.127727	0.00428681	0.524575	0.158186	0.0699752	0.0781722	8.76071e-08
2	CCACAATGTACGTCTT	0.0148221	7.37934e-08	0.0584213	0.0819116	5.89224e-08	0.816351	5.45034e-07	0.0284931	5.00098e-08	1.24214e-07
2	CTAGTTGGGCCCGGTA	2.82898e-07	0.0150013	0.0899196	0.00109691	1.00214e-07	0.740955	0.0186433	0.134383	8.3789e-08	2.59732e-07
2	CTTTAGGAACACTGTT	3.56084e-08	0.0230398	3.13218e-07	4.20664e-08	0.0414579	0.775921	0.0359068	0.123674	2.4091e-08	5.98289e-08
2	GACTGCACCAGCCCAG	0.00672188	0.00366548	0.130524	0.0218486	0.0337097	0.598737	0.0814274	0.111696	0.0116694	9.1241e-08
2	GCTGTATTACTGGCCC	3.85333e-09	0.0433846	0.0303415	1.58208e-09	3.68032e-09	0.730331	0.0391922	0.0562112	0.100539	2.18284e-09
2	GGATCCGGAATATACT	3.57976e-08	4.39697e-10	0.126168	0.0333975	5.59299e-10	0.550343	0.123975	0.166116	7.35762e-10	7.92551e-10
2	GGATGTCCTTACCGCA	8.81872e-09	0.0164528	2.46194e-08	4.2897e-09	0.0795973	0.903949	1.75428e-08	8.29211e-07	8.17938e-09	6.21832e-09
2	GGATTTCACTTCTATA	1.23888e-09	0.125288	0.0455794	0.0170941	1.51251e-09	0.607194	1.66819e-09	0.0514025	0.14525	0.0081921
2	GGTCTGAGAATCTGGA	2.13129e-07	9.4813e-08	0.151307	0.0272875	9.45479e-08	0.727546	0.00590449	0.0800079	1.8847e-07	0.00794633
2	GGTTTCAATCGGTCAG	3.01689e-08	7.43634e-08	0.113928	0.0619776	4.37131e-08	0.750853	2.51754e-08	0.0732414	3.20533e-08	3.6943e-07
2	GTGGTGGCCAAGTGAA	8.49194e-08	0.0736111	0.0552354	0.0500325	1.6127e-07	0.643897	0.073671	0.0877625	0.0157901	7.45248e-08
2	GTTCGGATCGGGAACA	2.60066e-06	0.278878	1.1222e-05	1.32307e-06	1.10175e-06	0.386582	1.68786e-06	4.96435e-06	0.334515	1.99432e-06
2	TACGTGCAAGGTTCCT	0.000293146	0.0709852	0.122446	0.0273531	1.12478e-07	0.631559	3.79888e-08	0.104964	0.00390061	0.0384984
2	TCAGCAAATGCATCTC	2.51183e-08	1.49474e-08	0.155931	0.0293538	2.29977e-08	0.682111	1.46453e-07	0.119816	1.72934e-08	0.0127884
2	TCCGATAATTGCCATA	3.79465e-08	0.0404271	0.141023	0.110159	3.10889e-08	0.617751	4.95752e-08	0.0906394	5.7962e-08	2.36766e-08
2	TCGCCGAAGTTGCGTC	5.43289e-06	0.216809	0.00757572	6.52381e-08	1.84154e-07	0.649967	5.31773e-07	0.104088	0.0186096	0.00294407
2	TCGTAAGACGACATTG	3.54014e-08	0.0103216	0.00109471	0.0226784	0.00622306	0.853032	5.81613e-08	0.0936811	0.0116504	0.00131907
2	TCTGTGCCATCATAGT	0.0357537	2.74545e-08	0.19963	0.0220023	0.0166026	0.654747	4.68243e-07	0.0712637	6.22475e-08	1.55461e-07
2	TGAGAATGCTTTACCG	0.0106992	1.21325e-09	0.00496816	6.32653e-10	0.261718	0.611939	2.78899e-09	0.0652611	0.0454144	4.48523e-09
2	TGCGGAGTAAAGGTGC	0.00205145	0.0533652	0.0565425	0.026008	2.71253e-08	0.605061	0.0541755	0.202796	4.87167e-08	2.30409e-07
2	TGGAACCACTGACACA	8.07104e-09	0.0526216	4.92897e-09	0.0337906	4.7965e-09	0.878931	5.00572e-09	1.91412e-08	0.0346564	2.76902e-08
2	TTATGATCTTAACGAA	0.00929702	2.11952e-09	0.307022	0.0175921	0.0261591	0.601054	3.77157e-09	0.0388751	1.07734e-09	2.52922e-09
2	TTGACCATGTTCTCCG	9.29572e-09	0.0454276	2.27788e-07	0.0242764	7.50876e-09	0.875495	1.2442e-08	2.82793e-08	0.0548011	2.66389e-08
2	AACCGCTAAGGGATGC	1.90269e-08	0.465102	2.8647e-09	1.8668e-09	0.0534335	0.259608	3.48456e-09	0.0288853	0.192971	3.21314e-09
2	AACTCCTAATCCCATG	1.09608e-07	0.0352605	0.0866705	0.0232814	0.029368	0.678851	0.0833224	0.0632461	8.04068e-08	1.21827e-07
2	CTGCGGTAGTCACGTG	3.93115e-07	0.0363264	0.0947161	0.00966943	0.00994787	0.80128	6.31841e-07	2.77951e-07	0.0480588	5.03048e-07
2	CTGCGTTACGATATAA	0.0103976	0.106862	0.0636721	0.0404379	0.108646	0.533976	0.079274	0.0515647	0.00516946	1.36431e-07
2	GCTAGTAGAGCTTGTA	7.07385e-10	0.147673	1.22798e-09	1.04302e-09	9.80121e-10	0.505797	1.74244e-09	0.0372212	0.309309	1.34492e-09
2	TAGTCTGTGACGTTGC	2.77642e-08	4.90509e-08	5.72752e-08	8.56454e-08	0.0409853	0.861464	2.02891e-07	0.0876802	7.37679e-08	0.00987015
2	TTCCATCATGCGGTGA	2.93047e-07	0.0088486	0.282405	3.99378e-07	4.11154e-07	0.683794	5.91295e-07	4.50801e-07	0.0249496	5.98005e-07
2	ACGTACAGATTTCTCT	0.00523127	0.346888	2.54919e-08	0.0134725	6.43882e-09	0.507984	7.87573e-09	0.0982458	1.20956e-08	0.0281788
2	AGGGTTCCCTTTGGTT	1.51165e-08	0.279629	0.427358	2.61642e-08	0.00693634	0.248072	8.93515e-09	8.67362e-09	5.23346e-08	0.0380043
2	ATTGGGAATATCTTGG	9.54481e-10	0.00917151	0.0193728	0.0408854	2.544e-09	0.751573	0.0385988	0.140398	8.41896e-10	2.87746e-09
2	CACGCGGAACTGTTGC	8.27473e-08	0.0117708	0.196474	3.97793e-08	6.92914e-08	0.56771	2.04657e-07	0.0435614	0.142113	0.0383703
2	CCCGCCATGCTCCCGT	1.95975e-09	0.34587	0.0283925	1.45873e-09	2.994e-09	0.518687	4.60539e-09	1.8611e-08	0.107051	4.89168e-09
2	CTAAATCCTATTCCGG	0.000611191	0.0592545	0.0914068	8.12702e-07	8.89554e-08	0.615936	3.72721e-07	0.0328445	0.199945	2.30615e-07
2	CTCACATTTACTAAAT	1.71143e-07	0.471231	1.92008e-07	3.22944e-07	1.18173e-07	0.0469035	1.32684e-07	1.44836e-07	0.481864	4.63156e-07
2	CTGAAAGAGATCCGAC	2.37736e-08	0.140819	0.0209216	0.0165461	0.069383	0.655724	0.0252957	0.00739834	0.0293403	0.0345724
2	ATGTGAAAGCCTAATG	0.0210017	2.38114e-09	0.0436461	1.56679e-09	0.163506	0.666596	2.72194e-09	0.105251	1.2224e-09	1.48836e-09
2	CGCCTCCCTCCTCTAT	5.06864e-09	1.41796e-09	2.53702e-09	5.42311e-09	2.44193e-09	0.695407	4.58176e-09	0.304593	1.88555e-09	1.77515e-09
2	GTGAGGACACTTAAGG	0.000501356	1.30501e-08	2.83758e-09	2.83194e-09	1.99198e-09	0.949091	6.50742e-09	0.0504076	4.80521e-09	4.25007e-09
2	TAGGTGAGCCCTACTC	2.2684e-09	0.0195937	2.60991e-09	0.0213924	0.0130925	0.756978	1.21903e-08	0.188347	0.000595961	1.49131e-09
2	TCGGACGCCCAGCCCA	2.70842e-08	0.00835956	0.0348251	1.09479e-08	1.04764e-09	0.699751	1.94601e-09	1.81459e-08	0.229565	0.0274984
2	TGGCAGCAGTAATAGT	5.26117e-08	2.3727e-07	2.05562e-07	4.26535e-07	0.12581	0.820794	4.68269e-07	0.0533939	6.45249e-08	1.08744e-07
2	TGTTTCGGTACTTCTC	6.68686e-08	0.118507	0.0587114	0.0583264	2.93743e-08	0.433678	1.74984e-08	0.0498059	0.280972	2.26047e-08
2	TTCGACGGGAAGGGCG	5.82395e-09	5.78893e-09	1.63139e-08	0.0544811	0.0593625	0.70717	0.0605661	0.11842	7.83658e-09	9.85364e-08
2	CATTTGAGTGGTACGT	1.76891e-09	0.0038226	5.38764e-08	0.0245962	1.42326e-09	0.400469	1.22487e-09	1.97661e-09	0.571112	2.61247e-09
2	CCAAGAAAGTGGGCGA	4.64295e-08	2.70103e-08	0.0183126	0.0695053	0.00176158	0.695681	6.3627e-08	0.194984	2.71535e-08	0.0197548
2	CCAGCCTGGACCAATA	1.46201e-09	0.152019	5.93065e-09	0.0599356	0.0259532	0.455118	0.0702941	0.232154	0.00452714	1.00407e-09
2	CCGTGGAACGATCCAA	7.94549e-09	0.158481	0.073661	6.67012e-10	8.93205e-10	0.419477	1.68636e-09	0.00697494	0.341406	2.02778e-09
2	CGACACGCTCCGACAG	1.52724e-07	0.00874762	0.0352882	0.0344198	0.0200094	0.685018	9.93755e-07	0.216516	1.70033e-07	9.97505e-08
2	GGAGACGACACCTTTG	1.27705e-08	5.25016e-09	4.62789e-08	0.00198582	0.130277	0.746773	0.0214118	0.0995521	1.83511e-08	9.17069e-09
2	GTATGTGGGTCTAGTT	2.81015e-07	0.10263	0.273733	0.0285017	0.0251501	0.346625	5.74487e-07	0.16701	0.056349	2.90468e-07
2	TCCAGAGCACCGGTTC	9.09446e-09	0.0262913	0.0641219	0.0614958	1.42992e-08	0.639523	3.32604e-08	0.194179	0.0143891	3.37075e-08
2	TGATTCGTCTATCACT	0.0107125	0.0184716	0.00934032	0.0605123	0.0189448	0.632035	2.06225e-07	0.249983	3.43854e-07	2.91505e-07
2	TTGCTGATCATGTTCG	1.48571e-07	0.0787093	0.0438078	0.0139578	0.00601315	0.683462	0.0156848	0.158364	7.12158e-07	2.18335e-07
2	ACTGAATGGCGAAAGT	0.00503468	0.200804	1.54162e-06	4.98528e-08	1.7601e-08	0.531054	2.71148e-08	1.00421e-07	0.263106	6.41806e-08
2	AGGCAGGGAGCGTACT	7.98918e-10	0.0166379	6.16581e-09	0.0229064	0.0602981	0.619356	0.0264346	0.253382	1.26538e-09	0.000984461
2	CACTGACGATTGTGGA	2.08148e-07	0.0702776	0.222902	0.034171	1.18184e-07	0.587584	1.34195e-07	0.0279847	0.0570807	1.74111e-07
2	CAGAGGCGATGCATGA	8.15312e-08	0.00388292	2.01365e-07	0.0427175	1.02075e-07	0.770796	0.045135	0.128241	0.00922692	6.43956e-07
2	CCATTTCTACCTATTA	0.00354302	0.0950422	0.0326291	0.00927147	5.97785e-08	0.837179	2.23903e-07	0.0223348	1.21732e-07	7.76716e-08
2	CCCAACATACGTCGCG	2.03998e-08	0.105424	1.13338e-05	2.33431e-08	1.41289e-08	0.747621	5.39791e-08	0.0515623	0.0953813	2.95929e-08
2	CCGAACCTTCCCGGCC	2.27702e-06	0.0178893	0.0571616	6.24135e-06	0.0683164	0.738602	1.05062e-05	0.117995	3.95323e-06	1.32062e-05
2	CGTCGTCCTTCGCGAA	6.96013e-07	2.91976e-07	3.3395e-06	0.0176213	0.00691674	0.684017	4.22526e-06	0.246745	0.00450541	0.0401867
2	CTGCACCTGGAACCGC	0.00435677	0.0429977	0.0846928	0.0382762	6.72023e-10	0.668123	1.03541e-09	0.152437	1.70293e-09	0.00911677
2	GGTTACCACCCTCGGG	1.80332e-09	0.013738	0.0665031	0.0575465	0.0144891	0.583674	5.86621e-09	0.204312	0.0597369	1.31742e-09
2	GTCATGGACATGACTA	1.46227e-08	0.091936	5.63306e-08	1.83695e-08	2.34128e-08	0.748403	3.8758e-08	0.15966	2.98993e-08	2.07728e-08
2	GTTAACATCACTTAAA	5.61403e-10	0.0473607	0.212176	3.70567e-10	1.77731e-10	0.694864	2.73335e-09	0.0456002	1.29043e-09	3.73718e-10
2	TGAATGAGTGTTTCCC	3.40313e-07	0.116156	0.0867109	2.68868e-07	1.28929e-07	0.493006	2.50265e-07	2.21035e-07	0.304125	3.02557e-07
2	TGGCCGTATATTGACC	1.98976e-08	0.119594	0.263257	0.0520452	2.09339e-08	0.528357	6.49119e-08	0.0264096	4.09787e-08	0.0103368
2	TTCGCGCGCCATACGA	2.1161e-08	0.0257981	2.7515e-07	0.0438222	0.00743124	0.675453	1.62066e-07	0.24002	2.85021e-08	0.007475
3	GAGATCTGTCACTCCG	7.27142e-09	0.00201565	1.17669e-08	0.0122531	9.45057e-09	0.955631	6.42496e-08	0.0301003	9.50384e-09	1.7026e-08
3	TATGGGTACGTATCGT	5.93301e-09	6.79079e-10	3.50234e-09	3.22337e-10	5.55789e-10	0.917808	0.0821924	7.26705e-09	9.62101e-10	5.88784e-10
3	ATAGTTCCACCCACTC	3.11263e-09	3.6749e-09	6.92471e-09	0.00221189	1.17874e-08	0.913789	0.0765444	0.00745484	1.9903e-09	3.4621e-09
3	TCCGATGACTGAGCTC	7.51841e-09	0.0128922	1.35949e-08	0.0513561	0.00200183	0.84591	0.00607994	0.0783255	0.00343437	7.60532e-09
3	TGCTAAGTGTCTATTT	0.00181464	2.18779e-07	0.0889029	6.48288e-07	1.76092e-07	0.849477	0.0598024	1.00249e-06	3.41361e-07	4.64138e-07
3	AACGGACGTACGTATA	0.0062416	4.20104e-09	3.25608e-08	0.0393137	0.041553	0.848732	0.0641595	6.0279e-09	5.51937e-09	1.43941e-07
3	AAGCATACTCTCCTGA	1.87251e-07	0.00190816	1.16176e-05	7.40145e-08	0.00779945	0.914051	0.069255	0.00249311	8.06897e-08	0.00448174
3	ACAAGGATGCTTTAGG	8.38384e-10	6.47961e-10	3.40415e-09	2.78519e-09	3.30955e-09	0.876816	0.0382666	0.0849172	5.08757e-10	9.93611e-10
3	ACAGCGACATTCTCAT	1.65154e-08	2.193e-08	2.43211e-08	0.0472621	6.21223e-08	0.86951	0.0306057	0.0526218	6.34815e-08	3.30853e-07
3	AGATTCACAACCGATA	5.37509e-09	4.12477e-09	9.35619e-09	8.41757e-09	0.0330568	0.871729	0.0467571	0.0484569	4.83585e-09	2.58303e-08
3	AGGCCACCCGTTATGA	4.00967e-10	7.9437e-11	1.22954e-10	3.15302e-10	8.3104e-11	0.926747	1.47742e-10	0.0674467	1.14882e-10	0.00580647
3	AGGCCTGAGAATCTCG	0.00401499	1.50216e-06	1.57893e-05	2.88521e-07	0.0304854	0.918071	0.0474069	2.45967e-06	6.78544e-07	6.98187e-07
3	AGTATACACAGCGACA	2.5199e-08	0.00327197	5.3842e-07	0.0536281	1.08135e-07	0.79819	0.124976	0.0187565	0.00117698	6.43956e-08
3	ATAAGGTGGAGAACAT	1.19185e-07	5.33408e-08	1.10958e-06	0.0610306	1.2358e-06	0.71887	0.119856	0.100241	4.6195e-08	1.8614e-07
3	CATAACGGACAGTCGT	9.37013e-09	2.58719e-08	0.00685245	0.0533689	8.34051e-09	0.824494	4.44129e-07	0.115283	1.42946e-08	4.02048e-07
3	CATCCTCTCAAAGATC	0.00802458	6.16447e-08	2.05623e-07	0.0486933	1.24825e-07	0.830233	0.0843542	0.0286938	1.01652e-07	4.90512e-07
3	CCAGAAAGCAACTCAT	1.25406e-10	2.47979e-10	3.55905e-10	5.07448e-10	1.91808e-10	0.958378	0.0137635	0.027858	2.71789e-10	1.09316e-09
3	CCGGCGTGAGACTCTG	1.47678e-07	2.85836e-07	3.00454e-07	9.40474e-08	1.45643e-07	0.915843	0.00282603	0.0813294	1.60166e-07	2.03822e-07
3	CCTTCTCAGCGTTCCT	4.37469e-09	0.0131414	4.73091e-09	1.76506e-09	8.22103e-10	0.808425	0.0688498	0.109584	2.91569e-08	6.51915e-09
3	CTAACTGATAATCGCC	0.000332143	3.17224e-08	4.2505e-08	0.0274373	0.0311091	0.671729	0.175956	0.0934367	1.25141e-08	9.19123e-08
3	CTATGGGAAGCGGAAT	6.83104e-08	1.79467e-08	2.41669e-08	0.0287154	0.0120311	0.919584	0.0142257	0.0254436	7.03721e-09	2.03049e-08
3	CTCCTCCAGCTCACAC	1.16668e-09	7.3852e-10	1.70012e-09	0.0159963	0.0531077	0.744546	0.108492	0.0405528	1.04156e-09	0.0373054
3	CTCTTGTCCCGCTTGG	1.06183e-07	0.0203248	3.15645e-07	0.0293297	1.05234e-07	0.793676	0.078019	0.0786494	3.74252e-07	4.66244e-07
3	GAACAGATTACTAAAT	8.26885e-10	5.33168e-10	0.0176187	0.0756299	6.53691e-10	0.607476	0.145843	0.153433	1.16857e-09	4.07348e-09
3	GACTAGGCCGTTAGGT	0.00080482	4.24556e-09	5.80009e-09	1.66135e-08	5.15872e-09	0.945929	0.0267924	5.61231e-08	3.69248e-09	0.0264734
3	GCCAGGAAAGAACACT	3.0235e-08	1.50186e-07	2.08062e-07	0.00183471	0.0264408	0.917852	0.0135066	0.024509	6.83341e-08	0.0158561
3	GGGCGGGTTCCCTACG	1.20295e-08	7.98333e-09	8.82107e-09	9.06642e-09	9.61726e-09	0.974964	1.46629e-08	0.0147596	4.82481e-09	0.010276
3	TACGCCTCCATTCCGA	3.56498e-10	2.44972e-10	1.81116e-09	0.0389297	9.9025e-10	0.661515	0.097113	0.187914	0.00704375	0.00748533
3	TATGGGACCGAGCAGG	2.24003e-09	1.21645e-09	2.53081e-09	3.98301e-09	1.85781e-09	1	2.56841e-09	6.4038e-09	1.1952e-09	2.40298e-09
3	TCCGGTTCGTCCGGTC	9.86684e-08	8.91192e-08	1.79253e-07	0.0147614	1.44739e-07	0.749439	0.025607	0.210191	6.02075e-08	2.51479e-07
3	TCTGAATTCCGTACAA	1.90011e-08	0.0212232	0.0198631	0.0595462	2.6741e-08	0.687926	0.132948	0.0685299	5.64098e-09	0.00996286
3	TGCGAATATGGGATTT	0.000678017	2.28619e-09	2.28587e-09	4.25965e-09	1.83984e-08	0.768123	0.15085	5.69517e-09	2.26063e-09	0.0803495
3	AAACGGTTGCGAACTG	2.43383e-10	2.60439e-10	1.75288e-09	2.1717e-10	0.0347113	0.961887	0.000484206	0.00291719	8.65366e-09	3.72344e-10
3	AATCGTGAGCCGAGCA	7.2697e-07	4.43937e-07	6.13689e-07	3.06536e-07	1.1089e-06	0.930258	0.0244296	0.0382535	8.2806e-07	0.00705529
3	ATAAATATTAGCAGCT	0.0109981	0.00839322	6.81404e-09	0.0122547	0.0140556	0.830965	0.028291	0.095042	3.79762e-09	9.33697e-09
3	ATCCTGCGTGGAATGG	1.26007e-09	3.97564e-08	9.17496e-10	0.00283523	6.50572e-10	0.880396	3.25104e-09	0.0903258	6.2241e-10	0.0264429
3	CATCCTCTCAAAGATC	8.42447e-09	6.85436e-09	1.66461e-08	2.16014e-06	1.55277e-08	0.990355	7.83503e-08	0.00964315	3.26379e-08	2.03344e-08
3	CCACGGTGCCCGGTAG	6.9743e-08	5.42315e-08	3.23674e-07	0.00994898	0.027267	0.90731	3.99043e-07	0.0554732	1.05606e-07	3.79987e-08
3	CTAGGCGCCCTATCAG	7.11228e-08	0.0392552	2.65622e-07	0.0219195	1.94052e-07	0.753213	0.0324289	0.129401	0.0237823	1.2283e-07
3	CTCGATATTTGCGAGC	2.26356e-10	0.0367412	0.0135726	0.0443119	3.23883e-10	0.727178	0.00984597	0.161526	3.14731e-09	0.00682451
3	GAGCACCTGTGTCCAG	1.86062e-08	3.16167e-08	1.16228e-07	0.0020301	2.24362e-07	0.900475	0.0684407	1.03672e-07	2.7394e-08	0.0290537
3	GCAGTGCGGGCGGATG	9.90081e-08	0.00100621	2.64366e-07	9.30133e-08	0.023981	0.943748	0.0302126	0.00105117	1.61945e-07	4.26681e-07
3	GGCAGCAAACCTATGC	1.56309e-09	7.59763e-10	1.69841e-09	5.96274e-10	0.0117491	0.839737	0.098032	0.0504816	5.44257e-10	3.09843e-09
3	GGTACCATTAAGACGG	5.05271e-09	5.32429e-09	1.06851e-08	0.0354437	4.49437e-09	0.704882	0.11735	0.115934	3.29452e-09	0.0263897
3	GGTAGAAGACCGCCTG	3.94577e-09	2.57584e-08	6.03922e-09	2.04938e-08	0.0160397	0.856494	0.0256649	0.101801	3.66472e-09	7.91188e-08
3	GTAACTGCCCAAGGAG	0.0174537	1.30727e-10	3.98339e-10	4.51809e-10	1.62116e-10	0.963753	7.21027e-09	0.0187934	3.53783e-10	6.62546e-10
3	GTCCATTACTGCTACG	0.00621474	5.27051e-10	1.17978e-09	0.0561395	8.28638e-10	0.646007	0.0618614	0.185377	1.23147e-09	0.0444008
3	GTGCCTGAGACCAAAC	1.38861e-07	7.4477e-08	1.40542e-07	4.46095e-07	1.75773e-07	0.943714	2.87871e-06	0.0562817	8.81798e-08	5.19097e-07
3	GTTAACATCACTTAAA	3.39998e-08	4.23693e-08	6.86273e-08	8.20178e-08	1.03903e-07	0.990544	0.00442574	0.00231496	4.55239e-08	0.00271509
3	TACAAGTCTCGTGCAT	2.9006e-09	2.26951e-09	8.47382e-08	2.51329e-09	6.61201e-09	0.771249	0.0516908	0.17706	2.16411e-09	3.29948e-09
3	TCCCGTGTGCAATTTG	1.71642e-08	0.00964615	0.0476391	0.0207555	4.68939e-08	0.665098	0.0942681	0.162593	2.46937e-08	1.31705e-07
3	TGAGCCATACAGTCTC	5.35607e-08	9.42017e-08	1.21123e-07	1.02801e-07	8.84607e-08	0.883247	0.0111586	0.105593	7.28613e-08	1.78456e-07
3	TGTCCACGGCTCAACT	6.55872e-09	6.01897e-09	7.06316e-09	0.0121937	4.9111e-09	0.875544	3.5995e-08	0.108711	0.00355109	9.53483e-09
3	TTGACATGAACGTGGA	2.88193e-10	0.0533008	1.78872e-09	0.00632637	4.18054e-10	0.376063	0.176418	0.387892	7.09848e-10	6.56594e-09
3	AACATATCAACTGGTG	0.00834422	1.37217e-09	0.00759889	0.00429936	0.0376505	0.839952	0.0815576	0.00573746	1.35408e-09	0.0148603
3	AAGCCGAAGCGGTTTA	6.62347e-08	1.28198e-08	1.98662e-08	0.0324457	1.59469e-08	0.877481	8.6301e-08	0.0854227	1.94561e-08	0.00465015
3	AAGGAGCGGTTGGTGC	1.76248e-07	5.6089e-08	1.3022e-07	0.00868974	4.80694e-08	0.991309	2.23416e-07	3.89649e-07	7.64678e-08	2.36467e-07
3	AATCGTGAGCCGAGCA	0.00244123	0.00569546	2.12874e-08	1.34281e-07	1.32398e-08	0.951701	6.34658e-08	0.0401615	2.7401e-08	2.6102e-08
3	AATTCCAAGCATGTAC	4.3311e-10	3.16559e-10	8.12152e-10	0.00929522	6.52027e-10	0.942743	0.0407419	0.00721945	4.58848e-10	1.03189e-09
3	ACGTTCGCAATCAATT	0.00465858	2.14619e-09	2.56571e-09	6.36936e-08	1.14069e-09	0.902174	0.000306231	0.0924634	8.96436e-10	0.000397935
3	ACTGAATGGCGAAAGT	0.00632247	4.24511e-09	1.79274e-09	2.68711e-09	7.31235e-10	0.857475	0.00397188	0.132231	3.07684e-09	1.65825e-09
3	ACTTTGTCGACGCACT	2.07696e-09	1.10497e-09	2.19453e-09	5.8854e-10	7.10673e-10	0.875476	0.0430213	0.0815024	8.30974e-09	1.48132e-09
3	AGCCCTTGGACATCCC	1.04892e-09	4.8888e-10	8.65058e-10	4.08748e-10	5.04442e-10	0.952826	0.0266136	0.02056	4.45438e-10	7.67564e-10
3	AGCGGACACTTCGTAG	1.85897e-09	4.07708e-10	1.04982e-09	0.00203682	0.0147467	0.951808	5.04433e-09	0.0314087	6.71757e-10	2.11232e-09
3	ATCAAACACTGTTCCA	2.62898e-09	2.74424e-09	4.07244e-09	0.00334192	0.00362438	0.989164	4.9216e-09	6.96209e-09	3.26308e-09	0.00386922
3	CCAGCTCGAACGCATT	0.00847876	5.65483e-08	6.12631e-08	9.14124e-08	0.000871939	0.984539	0.0061096	7.62179e-07	3.87019e-08	1.08837e-07
3	CGCAAACACGAGTTAC	5.98656e-08	3.64075e-08	6.67612e-08	0.00558387	2.73806e-08	0.911675	2.36064e-07	0.0827404	2.81236e-08	8.09032e-08
3	CTGGGATACGCTACCC	7.62403e-09	6.51873e-08	4.51074e-08	0.00965823	7.93789e-09	0.82576	0.100085	0.0605768	0.00392009	1.25929e-08
3	CTTGGCCAAGCTGGGA	0.00141006	1.4263e-07	2.14267e-07	0.01697	1.04482e-07	0.771037	5.01611e-07	0.210582	1.05348e-07	2.72153e-07
3	GACGGTCCTAGGGTGT	5.37841e-10	3.95503e-10	5.96744e-10	5.09472e-10	5.19434e-10	1	1.94734e-09	2.32051e-08	5.79516e-10	5.7014e-10
3	GAGAGGGCGCGAGGTT	1.27314e-08	4.79031e-09	1.04605e-08	2.08228e-08	9.94681e-09	0.858754	3.50819e-08	0.141246	4.51673e-09	3.82305e-08
3	GCCTACGTTCTGTGCA	4.07409e-10	4.19245e-10	6.61742e-10	4.98902e-10	3.88035e-10	0.902367	0.025653	0.0719795	4.00119e-10	1.02979e-09
3	GCGGTCTTGCTTTCAC	2.29629e-07	8.00123e-08	1.45537e-07	1.0705e-08	2.76046e-08	0.945997	0.00215339	0.0518493	1.22367e-07	6.08373e-08
3	GGCAAGCCCATAGTGG	1.46671e-08	9.39441e-09	2.39578e-08	9.25805e-09	1.36309e-08	0.938551	0.00717333	0.0507739	1.57289e-08	0.00350157
3	GGCCCAGCTGGTTTGC	0.000344377	7.21094e-07	1.21671e-06	1.45834e-06	1.32832e-06	0.919068	0.0024889	0.0780902	8.64733e-07	3.1174e-06
3	GTACAGAGGCAAGGGT	4.12128e-08	1.42477e-08	0.0265682	0.0148154	1.05711e-08	0.791706	0.126188	0.0407224	3.14138e-08	2.17332e-08
3	TAGGTTCTGCTGAGAA	1.163e-09	3.32013e-09	0.00145863	1.75411e-09	1.2166e-09	0.866408	0.0252617	0.104781	0.00209036	1.12594e-08
3	TAGTCGATCACGGGTT	2.61566e-08	1.45392e-08	3.12064e-08	2.55542e-08	2.20065e-08	0.741588	0.0356608	0.22275	1.40899e-08	6.08104e-07
3	TCCCGTCAGTCCCGCA	5.98067e-09	5.11991e-09	9.17502e-09	0.0108477	5.25483e-09	0.902754	0.000622505	0.0857763	4.93431e-09	1.25621e-08
3	TCCTAAAGATTCAGAC	4.14839e-08	1.51844e-08	2.36702e-08	3.11967e-08	1.31616e-08	0.838645	0.0534562	0.107898	4.33942e-08	7.54877e-07
3	TGGGCGATACAATAAG	1.89391e-09	1.7722e-09	3.56129e-09	1.94354e-09	1.88165e-09	0.827615	1.10239e-08	0.156921	1.84503e-09	0.0154642
3	AAGTTCAGTCTGCGTA	0.0174627	2.42367e-09	0.013277	0.0145624	1.79527e-08	0.866048	0.0467352	0.0419147	1.31855e-09	3.00846e-09
3	AATCTATGCCGGAGCC	4.99273e-10	0.00195054	7.63143e-09	9.68291e-10	0.0108391	0.664356	0.0875994	0.144287	9.49593e-10	0.0909687
3	ACGGCCAACATGGACT	0.0346826	0.0679052	3.15167e-09	1.24846e-08	0.00522467	0.698885	0.157719	0.035584	3.71159e-09	4.87584e-08
3	ACTTTACCCTCATGAA	4.65082e-08	0.0151557	4.46516e-08	0.0101861	2.09793e-08	0.906132	7.3137e-08	0.0685257	1.43851e-07	7.4503e-08
3	ATATCAACCTACAGAG	0.00116103	2.83869e-09	1.19558e-09	0.00690379	3.93429e-08	0.851873	0.0464297	0.0936327	4.53387e-09	1.08643e-09
3	GGATTTCACTTCTATA	5.52008e-09	2.20762e-08	1.05112e-08	0.0111354	2.07373e-06	0.908401	0.0107332	0.0411464	0.00311168	0.0254701
3	CATTATGCTTGTTGTG	9.48302e-10	1.46882e-08	1.83152e-08	1.30656e-09	2.30949e-09	0.765987	0.0840756	0.149937	2.77201e-09	1.76844e-09
3	CCGTTCCGAATCTCGG	2.37259e-09	1.68514e-09	2.68249e-09	0.00573599	4.63872e-09	0.8338	6.271e-09	0.160464	9.72346e-09	4.2752e-09
3	GACTGCACCAGCCCAG	3.27724e-10	1.62662e-10	3.99021e-10	4.15416e-10	0.0252435	0.816937	9.64537e-10	0.152908	1.20712e-10	0.00491148
3	GCACGCCTACTTAGAT	8.09727e-09	0.00170325	4.76729e-08	9.96882e-09	1.05112e-08	0.789061	0.0240351	0.185201	1.17388e-08	7.9443e-09
3	GCCCGCGCGTAAACGG	2.00575e-09	2.10333e-09	5.39642e-09	9.85983e-10	0.022885	0.904423	0.0726924	4.73523e-09	1.66217e-09	1.38883e-09
3	TAGCTAGAAGGCATGA	3.96623e-08	1.11807e-08	1.44597e-08	1.08377e-08	6.11229e-07	0.906771	0.042522	0.0430737	9.71794e-09	0.00763247
3	TTCGTACTCCAGAACG	5.35317e-10	4.57003e-10	6.9706e-10	9.61493e-10	2.47742e-09	0.702236	3.08783e-09	0.297764	4.14972e-10	1.11164e-09
3	AAACTGCTGGCTCCAA	1.08559e-06	0.000875244	1.68941e-07	0.00649659	1.42313e-07	0.905946	0.0121399	0.0745403	1.43384e-07	2.19838e-07
3	ATAGAGTACTGGGACA	1.55134e-05	2.03016e-06	8.96711e-07	0.0303716	0.0522666	0.682294	0.10058	0.134451	7.18333e-07	1.74438e-05
3	ATTCCTCCGCCAGTGC	1.67349e-08	1.2512e-08	2.36861e-08	5.58961e-08	0.0125509	0.922144	1.5475e-07	0.0639471	1.73181e-08	0.00135752
3	CATGGTAAGTAGCGTT	0.00640787	7.49857e-09	3.23192e-08	1.03945e-08	2.21364e-08	0.938619	5.48036e-08	0.0549729	1.71827e-08	1.80225e-08
3	CCATGCTCTGCAGGAA	6.56038e-07	0.00964112	2.62226e-07	0.00145325	2.73822e-07	0.815066	0.0994421	0.0743962	1.60207e-07	1.55169e-07
3	CGCAATTCTACAATAA	1.95311e-09	1.66827e-09	4.67024e-09	0.012188	7.61344e-09	0.85276	0.0699751	0.0522777	3.47319e-09	0.0127988
3	CGCTCGACATAATGAT	2.283e-09	9.86172e-10	3.38646e-09	0.0362336	2.75863e-09	0.808281	4.90637e-09	0.120659	2.52776e-09	0.0348263
3	CGCTCTCCGTAGATTA	8.07078e-07	6.91119e-08	1.25104e-07	0.0348648	7.96305e-08	0.809955	7.89574e-07	0.103983	1.73337e-07	0.051195
3	CTGCACTCCAGTACAG	2.77676e-09	0.00301439	1.10758e-08	0.0541132	2.22737e-09	0.769369	0.0592281	0.114275	4.49364e-09	3.51638e-09
3	GATCATTCCAAACATT	0.00935634	2.89819e-06	0.00945936	0.00272556	7.59579e-09	0.854165	0.0149501	0.102375	3.77953e-09	0.00696523
3	GATCTTGGAGGGCATA	2.4845e-08	4.00198e-08	5.746e-08	0.0192931	1.38102e-07	0.722501	2.71706e-07	0.258205	3.2409e-08	1.57306e-07
3	GCTAGCTTGAATAGCT	0.00595223	1.26358e-08	3.62681e-08	0.0216317	6.92186e-08	0.738638	0.132876	0.100901	1.98841e-07	9.58691e-08
3	GGAACCGTGTAAATTG	6.66948e-10	1.312e-09	1.21396e-09	0.0529152	1.09741e-09	0.688979	0.0800085	0.178097	3.85608e-10	1.2018e-08
3	GTGGGCTTAGACACAC	3.05166e-08	4.29009e-08	8.71077e-07	0.0137802	1.82588e-07	0.636332	0.120966	0.22892	9.06187e-08	2.52589e-07
3	TAGCGTTGGGTCTTAC	1.01058e-07	7.61165e-09	1.10493e-08	0.00451999	1.27951e-08	0.848176	6.53574e-08	0.147303	7.40641e-09	1.79486e-08
3	TATTCAATTCTAATCC	2.95125e-10	3.29868e-10	3.14376e-10	1.01755e-09	1.49377e-09	0.976674	1.15e-09	0.0233261	2.53006e-10	5.02988e-10
3	AATGATGATACGCTAT	1.06368e-08	6.27392e-08	2.94064e-08	0.0259114	2.26359e-08	0.740718	0.0600208	0.167597	1.59417e-08	0.00575224
3	AGGTTTCACACACCTT	0.000691537	0.0291853	2.88153e-08	0.0280348	3.57695e-06	0.779074	0.00138572	0.161625	2.93667e-08	5.73426e-08
3	CAAATGTCCTTCCGTG	1.16166e-07	1.93835e-07	1.01869e-07	0.00512602	0.0100954	0.653031	0.155768	0.175979	5.52713e-08	9.46877e-08
3	CACATGATTCAGCAAC	1.68551e-07	5.92454e-08	1.75685e-07	0.00315675	0.00710426	0.729122	0.11413	0.131196	1.13423e-07	0.0152907
3	CAGCTCGACAAGTTAA	2.45706e-10	4.48539e-10	0.00660194	0.0194798	1.07744e-09	0.743506	0.0986756	0.117531	1.86487e-09	0.0142051
3	CATACTATGTAATTGT	9.88799e-10	1.08802e-09	2.61486e-09	1.99971e-09	1.03225e-09	0.82178	0.0580888	0.120131	3.04884e-09	9.39151e-10
3	CGTATTAAGAGATCTA	3.26957e-08	7.22259e-09	1.87399e-08	1.74604e-07	0.0145518	0.841349	0.115062	0.0290365	1.99836e-08	1.74722e-07
3	CGTTTCGCTCATTACA	9.12978e-08	1.18181e-07	1.79372e-07	1.71931e-07	1.64687e-06	0.780231	0.0489364	0.145532	0.00795053	0.0173469
3	CTCAGTCACGACAAAT	0.00442772	0.00410462	9.26366e-10	0.0294333	9.36099e-10	0.826768	0.0451291	0.0901373	5.34462e-10	8.93409e-10
3	GAAGCTTGCTGACCGC	1.37068e-08	6.36175e-09	2.28583e-08	0.01094	1.09858e-08	0.771682	0.0725364	0.140467	8.41001e-09	0.00437451
3	GACCAGAGCCCTGTAG	0.00637151	1.20044e-10	1.84131e-10	0.023766	2.89125e-10	0.74269	0.0691918	0.15798	1.26831e-10	5.46387e-10
3	GCAAACCCTACATTAT	4.03489e-09	4.01794e-09	5.25884e-09	2.18208e-08	4.9228e-09	0.952962	1.52322e-08	0.0470375	3.6222e-09	1.42524e-08
3	GCCAGGAGTAACCGAT	8.62645e-08	1.0558e-07	2.77795e-08	0.0382134	8.28735e-08	0.801491	0.0334326	0.124266	2.34248e-08	0.0025967
3	GGCAAGGCGAAATAGC	0.00170128	2.55698e-06	1.59494e-06	0.0553668	0.00454209	0.713647	0.14101	0.0500476	5.9425e-07	0.0336806
3	GTTGGATTGAGAACAC	1.64336e-07	6.25837e-08	6.96711e-08	0.0507512	5.77345e-08	0.70162	0.0402223	0.207405	3.3359e-08	4.82464e-07
3	TAAAGCGTTAGGAGAA	7.91609e-09	4.85987e-09	3.40285e-08	0.00370965	1.38879e-08	0.804698	0.0577389	0.133853	1.40346e-08	1.13201e-08
3	TCCCTTAGATTACTCG	0.00195587	0.0336416	8.82129e-08	0.0172603	1.34858e-08	0.771607	0.0474173	0.128118	2.32778e-08	2.27757e-08
3	TCCTCTACGAGATGGC	4.44748e-10	0.00281785	0.00404156	0.0145758	7.71231e-10	0.809929	0.0729307	0.0957052	2.32066e-09	9.15094e-10
3	TGTTCTTCCATTGACT	1.19492e-08	0.00558701	1.88402e-08	1.31611e-08	2.42946e-08	0.89828	0.0174367	0.0786966	3.02059e-08	7.09177e-08
3	TTGCTGAAGGAACCAC	1.13646e-09	7.3899e-10	1.2529e-09	0.0192252	2.325e-09	0.889561	0.013602	0.077612	6.54871e-10	1.70616e-09
3	ACTTCGCCATACGCAC	1.86577e-09	1.27676e-10	6.20084e-10	0.00648791	4.14946e-10	0.895392	5.05016e-10	0.0981203	3.78285e-10	5.74266e-09
3	AGGGCGTGATCGGCTA	1.85576e-07	2.79986e-07	1.63422e-06	8.15792e-07	4.77169e-07	0.870246	0.0069268	0.122823	2.26278e-07	4.15096e-07
3	ATAGTGAAGCGTTCTC	1.34671e-09	9.21801e-10	2.8076e-09	0.00706464	1.35542e-09	0.841357	1.25888e-08	0.151579	1.80456e-09	2.91301e-09
3	CAAAGATTATTGGGCC	0.00490224	2.2511e-09	2.91958e-09	0.04646	4.98605e-09	0.893655	0.0058564	0.0491213	4.84208e-06	4.82865e-09
3	CCAATTGAATGTTAAT	9.12036e-10	2.14612e-10	9.7636e-10	0.0254396	4.34753e-10	0.87707	2.38337e-07	0.0974906	4.88999e-10	1.18861e-09
3	CCTGCTATTTGAGAAG	0.000576606	2.5402e-10	1.9478e-09	5.94216e-10	5.17068e-10	0.909387	0.026047	0.0639897	3.88487e-10	1.18482e-09
3	CGCGCATGTTTGATTG	7.50097e-07	2.69059e-08	6.482e-08	0.0127691	1.44024e-07	0.833451	0.0204765	0.133302	5.3294e-08	1.17458e-07
3	CGTTGTCGGCAATTGA	6.60396e-08	0.0191387	9.92201e-06	0.0126449	1.22925e-07	0.878681	0.0280869	0.0614371	3.43069e-07	4.20658e-07
3	CTCCTCCAGCTCACAC	3.8369e-07	3.62734e-07	1.4782e-06	0.0280498	0.00153123	0.916517	0.0509662	0.00293126	7.53639e-07	1.62939e-06
3	GAGATCTGCTTGGCAT	8.52898e-06	5.71789e-08	2.47765e-07	1.14494e-07	6.02206e-08	0.961714	2.75899e-07	0.037644	1.64626e-07	0.000632725
3	GGCGGTAGGATCATTG	0.00415296	1.86253e-09	4.03644e-09	3.61671e-09	4.21796e-09	0.937617	7.55697e-08	0.0582297	1.70498e-09	3.02893e-09
3	GGCTGAAATAGCAAAG	6.25482e-09	7.55465e-09	1.51276e-08	1.53654e-08	6.93986e-09	0.975734	1.59752e-05	0.0211898	1.00077e-08	0.00306046
3	GTAGGTGATCCGTGTA	0.00493065	0.000832663	1.69444e-07	8.31586e-08	1.12273e-07	0.922188	2.0777e-07	0.0720477	5.90183e-08	2.46738e-07
3	GTGGAGTCGGCGGTTG	0.00453127	1.73457e-07	9.92548e-08	0.00210874	7.20753e-06	0.865901	0.0368021	0.0906471	4.22774e-08	2.49994e-06
3	GTGTGAATAACTTAGG	3.0053e-06	9.8868e-07	8.87701e-06	0.0309691	1.48952e-06	0.835804	0.00272613	0.130483	2.57649e-06	1.62302e-06
3	GTTTGGCCCAAGTTAT	1.8923e-10	9.8363e-11	2.26531e-10	0.0140992	2.04525e-10	0.870034	1.21197e-09	0.115867	1.27129e-10	4.25716e-10
3	TAACATACACGCGATC	0.0115052	8.89783e-10	2.30496e-09	0.0173049	1.35859e-09	0.952069	2.05086e-08	0.0191211	1.78248e-09	4.08165e-09
3	TAATAGTGACGACCAG	0.00659472	3.29347e-08	1.185e-07	1.11078e-07	9.72035e-08	0.816156	0.0524505	0.124799	4.82959e-08	1.22145e-07
3	TATGGTCTGAGTAACA	6.72993e-08	1.16877e-08	1.36932e-08	0.000862845	0.000899606	0.882723	0.0264764	0.0890376	1.12572e-08	2.35869e-08
3	TCCGCTGTCATCCCGG	9.35256e-09	3.70559e-09	1.74182e-08	4.83133e-09	0.00368334	0.834815	0.0707052	0.0737383	8.49109e-09	0.0170578
3	TGCTCCACAGTTCTTA	5.35808e-08	0.00109398	2.89874e-08	0.00773877	2.96749e-08	0.917519	6.36639e-08	0.0736479	2.72984e-08	4.81795e-08
3	TTAGACGAGTCACCTC	5.15174e-09	3.12806e-09	7.48438e-09	2.48972e-08	5.95464e-09	0.791779	0.0566587	0.145723	5.1026e-09	0.0058393
3	TTCGGGCGCTAGTCTT	1.55596e-08	1.10661e-07	4.66986e-08	0.0185217	2.37573e-08	0.858932	5.92598e-08	0.105807	5.4408e-08	0.0167394
3	TTGTTTCACATCCAGG	0.00212011	2.19803e-09	7.18161e-09	8.17863e-09	4.7555e-09	0.907008	0.0329231	0.0296991	3.09456e-09	0.0282496
4	AACGGACGTACGTATA	8.22678e-09	2.84071e-09	0.0871046	0.0435228	0.0362089	0.749301	0.000609663	0.0721997	2.54988e-09	0.0110534
4	ACAATAGTCGTACGTT	2.06172e-08	9.96857e-09	8.3641e-09	1.56239e-09	1.17904e-08	0.825045	0.107895	9.61237e-08	1.67395e-08	0.0670595
4	ACGATGCATATGTTAT	1.44346e-08	2.11252e-08	3.05433e-08	2.19893e-08	0.00120401	0.964771	5.88369e-08	0.0340246	1.68474e-08	3.66381e-08
4	AGCACTTAAGGACGCC	1.22924e-07	1.32637e-07	0.09652	7.54493e-08	0.00263269	0.733334	0.0554383	0.112074	4.92126e-07	1.58732e-07
4	AGGCTATGGTTAGCTT	4.60199e-09	3.6606e-09	1.48898e-08	0.0051676	5.62826e-09	0.767327	0.0139043	0.213601	4.46048e-09	8.19212e-09
4	AGTATAATACTAGGCA	3.05989e-07	1.5659e-06	2.27973e-06	3.2408e-07	6.19602e-07	0.906056	0.034314	0.0596178	6.14554e-06	5.16836e-07
4	ATTACTAGCCTCTTGC	1.12311e-09	0.0861218	2.54696e-08	1.5903e-09	2.12809e-09	0.837395	2.2264e-09	0.0733062	0.0031766	2.28898e-09
4	CACAGCACCCACGGCA	2.22574e-08	1.09388e-08	2.14919e-08	6.41009e-08	6.61152e-09	1	1.01955e-08	1.53109e-08	9.29706e-09	1.67575e-08
4	CACGAAAGTTAGTCCC	0.0026324	0.0291211	5.94859e-09	0.00331081	2.26918e-09	0.752937	7.13262e-09	0.177113	2.38321e-09	0.0348864
4	CACTGTCCAAGTGAGA	2.23785e-08	1.60468e-08	1.87033e-08	0.0163007	3.5439e-08	0.739358	0.0192015	0.22514	1.52141e-08	2.1875e-08
4	CCATTCCCTGCCCACA	5.10105e-08	2.99023e-08	0.042303	1.97361e-08	2.69446e-07	0.891315	0.0624452	0.00393648	3.71793e-08	5.02243e-08
4	CGCTTCCACTGAAATC	0.00297823	1.32865e-08	1.00458e-08	1.87919e-09	1.84768e-09	0.82564	1.16162e-09	0.170489	0.000892615	3.453e-09
4	CGGAGTTTGAGAGACA	6.94375e-10	1.54955e-09	2.38503e-09	9.83508e-10	1.32608e-09	0.652141	4.03512e-09	0.338715	0.00914389	1.92933e-09
4	GAAATATCACCATCAG	8.23033e-10	0.0083078	2.9128e-09	1.24375e-09	1.10019e-08	0.828921	6.34525e-08	0.143786	1.96065e-09	0.0189852
4	GAAGCGTGAGGAATTT	2.40323e-08	1.82734e-08	3.90774e-08	9.65518e-09	1.5605e-08	0.972065	3.28875e-07	0.027934	1.98608e-08	2.8825e-08
4	GACCGACTGAAGCGTC	7.96849e-08	1.74288e-07	1.31734e-06	0.0186702	0.00681147	0.707334	0.0044363	0.26003	0.00271699	2.23653e-07
4	GACGATATCACTGGGT	3.28068e-08	0.0102693	1.0103e-07	4.18172e-08	0.0403754	0.778953	9.40469e-07	0.170401	5.74089e-08	7.97592e-08
4	GAGGAATGGAGAGGTT	7.15689e-09	1.21305e-08	1.53359e-08	8.25598e-08	1.30272e-08	0.792871	4.58372e-08	0.207129	6.60158e-09	1.42452e-08
4	GCCGCTTGTGAGAAAC	3.61693e-08	1.10922e-07	1.14342e-07	4.84135e-08	3.83487e-08	0.881622	1.78724e-07	0.114438	4.23763e-08	0.00393943
4	GCGGCTCTGACGTACC	0.00219749	5.71949e-08	1.47133e-07	6.12351e-08	8.27213e-08	0.910447	1.87778e-07	0.0873545	6.06302e-08	1.61804e-07
4	GGCGCAGGACATCTTC	2.77737e-09	1.15082e-09	1.5517e-09	2.02721e-09	0.0742593	0.860262	5.73998e-09	0.0654784	2.28851e-09	4.18889e-09
4	TCCGATTACATTGCCG	1.46576e-09	1.29319e-09	0.052053	9.59454e-10	0.0267299	0.673804	1.30669e-08	0.247413	1.65988e-08	6.7202e-09
4	TCCTCTACGAGATGGC	3.97519e-09	9.20404e-09	1.02572e-08	0.0152819	1.69009e-08	0.797438	1.40149e-08	0.18728	5.12311e-09	1.47421e-08
4	TCCTTTCTTACGCTTA	7.38945e-07	0.00107408	0.0047322	1.87921e-07	1.47246e-07	0.938248	0.0338838	2.22218e-06	0.0220579	3.92172e-07
4	TGCTGGTTGGACAATT	1.32063e-07	6.63605e-08	1.69261e-07	5.44863e-08	8.72863e-08	0.879194	2.20794e-07	0.120805	7.72846e-08	1.48818e-07
4	TGGAGTGATGCGATGA	1.25151e-07	2.9837e-07	3.36897e-07	1.35035e-07	1.18496e-07	0.907647	2.5115e-07	0.0893073	0.00304253	2.25294e-06
4	TTACCATTGATTACCC	1.02452e-07	1.5439e-07	1.59668e-07	5.73461e-08	0.0388628	0.674467	6.63448e-07	0.286669	8.87355e-08	2.7268e-07
4	TTGCCCTGATCACGGG	3.58228e-08	3.60909e-08	8.74694e-08	2.33496e-08	0.0820929	0.917906	8.50744e-08	3.18751e-07	3.55605e-08	1.47618e-07
4	TTGGCTCGCATGAGAC	3.64445e-09	4.36609e-09	8.92231e-09	6.91148e-09	2.83328e-09	0.824735	4.85355e-09	0.175265	8.28995e-09	5.06593e-09
4	AATAATCTTCGTATCG	0.0284586	2.03104e-07	0.0950386	0.0506213	4.26732e-07	0.617463	0.159091	0.0493252	5.31384e-07	6.42079e-07
4	ACATCGGTCAGCCGCG	4.22771e-09	1.60335e-08	1.22856e-08	3.59936e-09	0.0222041	0.791057	0.0769752	0.109764	6.46847e-09	2.43528e-08
4	ATATAAATGTAGCTGC	0.00514582	4.93001e-08	0.00107191	1.59764e-08	1.48091e-07	0.874868	0.0756358	0.0349953	0.00828285	6.55121e-08
4	ATCTTGACTTGTCCAA	3.08089e-08	1.05924e-07	1.02656e-07	0.0384911	0.0450784	0.642003	0.184163	0.0902635	9.51775e-08	9.94336e-08
4	CTTTGGGATTGTTGCA	2.10529e-09	3.60467e-08	0.0511902	2.23764e-09	0.0568698	0.617067	0.171852	0.00867042	0.0583535	0.0359967
4	GATTACTGAATTTGGG	2.50252e-08	0.00218524	0.0317282	2.1786e-08	5.7291e-08	0.836775	5.37309e-07	0.12931	4.61767e-08	1.12836e-07
4	GGCTACTATACACTCC	3.06497e-08	0.021243	6.49402e-08	4.26072e-08	1.97905e-08	0.729111	0.0241455	0.21618	2.55489e-08	0.00931964
4	GGGAAGGGCTTTCTCA	4.5188e-08	6.48683e-08	0.0935973	0.0105548	0.0186325	0.808283	0.0689309	3.40008e-07	1.0366e-07	5.27531e-07
4	GGTAGTGCTCGCACCA	3.77753e-07	0.0335828	1.07252e-06	3.21838e-07	0.0167364	0.932058	3.28041e-06	0.0176158	5.45454e-07	1.57131e-06
4	GTAATCTGATTCTTCG	1.94074e-08	4.54113e-08	1.1319e-07	7.91733e-07	4.33082e-08	0.823136	5.99609e-08	0.176862	2.19132e-08	1.37474e-07
4	GTCTTGAGGAGCAGTG	0.00721754	2.40472e-08	0.0408775	1.06218e-08	0.0863927	0.588472	9.58477e-08	0.0948228	1.9338e-08	0.182217
4	TAATTAGGACATCCGT	2.01629e-08	3.1164e-09	0.0115649	0.0422809	6.62997e-09	0.652888	0.123715	0.167751	0.00179971	1.69119e-09
4	TACGTACTAGTGCTGA	3.10719e-06	0.0288572	7.39597e-07	2.90333e-07	0.027282	0.837295	0.0194846	0.0870762	3.31455e-07	8.98518e-07
4	TTGCATGCTGATCACG	2.4182e-08	0.0205964	8.60249e-08	8.06491e-08	7.42079e-08	0.843585	0.01737	0.118448	4.1536e-08	5.44701e-08
4	AAACATTTCCCGGATT	2.6336e-07	0.0097689	0.0972991	9.46982e-08	0.169883	0.703037	3.76583e-07	0.020009	2.31318e-07	1.89863e-06
4	ACGGAGCGCAAATTAC	4.01204e-09	6.8054e-09	0.0159325	0.00726785	4.07048e-09	0.914155	8.16025e-09	7.48191e-09	3.78277e-08	0.0626447
4	ACTGTCCAGGATTATA	4.51347e-08	0.0206843	1.76349e-08	0.0127009	2.20439e-08	0.871275	0.0139846	0.081355	2.67974e-08	3.07869e-08
4	AGATTATAGGACGTTT	2.67487e-07	1.15862e-07	4.94917e-07	0.0136987	7.46118e-08	0.888508	2.05215e-07	0.0977922	9.2049e-08	2.78427e-07
4	AGTCCCGCCTTTAATT	0.0117928	3.12229e-10	5.87368e-10	0.00936598	1.11372e-09	0.965853	7.67066e-10	0.0129878	3.51572e-10	1.54699e-07
4	ATAATAGCTGTTGAAT	1.89044e-10	1.41265e-10	4.58201e-10	7.86925e-11	1.12757e-10	0.982907	0.0170933	4.69113e-10	2.12269e-10	1.54179e-10
4	ATCTTGACCTGCAACG	2.69653e-08	1.16893e-08	2.58001e-07	1.74594e-08	5.49301e-09	0.898957	0.00977171	0.0912711	5.41167e-09	1.24228e-08
4	CAGTCTGTATACTGGG	0.0200922	0.0260004	5.39196e-08	6.99053e-09	0.0326277	0.921279	5.75125e-08	4.5636e-07	8.32063e-09	9.8354e-09
4	CCATGCCTGTTTAGTA	4.19737e-09	0.00107091	1.19932e-08	0.041504	3.26172e-09	0.820479	6.56683e-09	0.136946	2.092e-08	1.56061e-08
4	CCTACTGCTTACACTT	0.00375384	5.82175e-08	2.33518e-07	1.5309e-07	1.38141e-07	0.891598	2.11147e-06	0.104645	9.42192e-08	1.38298e-07
4	CCTGGCTAGACCCGCC	3.1674e-08	3.01692e-08	0.0758437	0.150151	3.02118e-08	0.662296	0.00180852	0.0919506	0.0179492	4.56768e-07
4	CGCATGGTGCGATGCT	1.52942e-09	6.652e-10	3.91854e-09	1.73795e-09	1.00819e-09	0.821365	0.0537426	0.122092	0.00280012	2.53748e-09
4	CGTTTCACTTCGGGCG	1.3961e-08	1.80162e-08	2.32556e-08	0.00221239	1.41839e-08	0.968316	4.40673e-08	0.0294717	1.71847e-08	4.4084e-08
4	CTTTAGTGCTATTATT	1.46069e-09	0.00129239	2.77786e-09	5.74123e-10	1.84255e-09	0.891498	0.0710767	2.24971e-09	1.49715e-08	0.0361329
4	CTTTGGCTTTAGTAAA	0.00658074	2.8982e-08	0.0450731	0.000964097	3.88882e-06	0.867041	0.0664048	0.0139323	5.45068e-08	3.92396e-08
4	GAAGTTTCCACTCAAT	0.0411916	4.4891e-07	7.31836e-07	1.47046e-07	8.28e-07	0.911128	0.00521419	1.32529e-06	0.0360974	0.00636556
4	GAATCTGAACATTCTC	2.52492e-08	0.0317625	0.00710516	4.84419e-09	0.0163232	0.914997	0.0267301	1.69198e-08	0.00308162	5.71385e-09
4	GAGGAATGGAGAGGTT	1.47434e-08	0.00843529	3.98866e-08	1.1383e-08	0.143858	0.669008	0.130845	0.047854	2.29438e-08	3.60592e-08
4	GAGTGTGCGGTACCCA	4.11107e-08	0.00350317	3.93585e-07	1.54896e-08	0.0409845	0.901531	4.81899e-08	0.0539804	6.47293e-08	2.69956e-08
4	GCAGGTAGAGTATGGT	6.25132e-09	4.95099e-09	0.00014327	0.052777	4.95114e-09	0.936297	3.94857e-08	0.0107827	5.9993e-09	1.3973e-08
4	GCCGCTTGTGAGAAAC	1.20216e-07	7.58114e-08	0.0578855	1.14982e-07	1.54871e-07	0.853019	0.0611936	0.0233057	0.00459551	3.8231e-07
4	GGACTCTTCCGGTTGA	1.21916e-07	0.198908	1.00444e-06	3.06452e-08	7.66473e-08	0.601359	0.0878789	0.0151461	5.18407e-08	0.0967061
4	GTCTATCTGAGTTTCT	1.26852e-08	0.0429437	1.33619e-08	3.54489e-09	3.64362e-09	0.758043	7.29172e-09	0.191059	0.00795483	8.40553e-09
4	GTTTCCTGGAGGGTGA	1.48452e-07	9.88035e-08	1.56307e-07	0.014396	9.77316e-08	0.860336	1.28086e-07	0.125267	1.14472e-07	1.84153e-07
4	TATCACTTCGAGTAAC	1.21419e-08	1.12001e-07	0.0678686	0.00757217	4.19396e-09	0.587717	0.017423	0.31559	4.02098e-08	0.00382935
4	TATGGGACCGAGCAGG	0.0153076	5.36878e-09	0.105551	1.39099e-08	3.6788e-09	0.781414	0.0519959	0.0334751	1.27298e-08	0.0122562
4	TCGAAATTTAGGACCA	2.80218e-07	1.65599e-07	0.0124351	1.52186e-07	1.09822e-07	0.83313	4.05237e-07	0.120626	2.97738e-07	0.0338077
4	TCGAGACCAACACCGT	1.96442e-09	9.83195e-10	7.28107e-09	7.05331e-09	1.15963e-09	0.691376	1.08239e-08	0.296792	1.04232e-09	0.0118319
4	TTCACGAAAGGATCAC	1.68522e-07	0.0264943	1.69528e-08	1.64952e-08	8.3686e-09	0.973504	1.90758e-08	2.59095e-08	6.17354e-07	6.51987e-07
4	ACACCTTAAGTAGGGC	8.13953e-10	7.37044e-09	1.24023e-09	1.24986e-09	1.77682e-09	0.993434	1.66546e-09	2.29998e-09	0.00656584	1.78752e-09
4	ATGCCATTTGCGACCA	1.69137e-09	0.173116	1.06384e-09	4.46216e-10	6.26044e-10	0.681539	5.97055e-10	0.0194228	0.0920582	0.0338633
4	CCTACTGCTTACACTT	1.04385e-09	1.58053e-09	2.04831e-09	1.17916e-09	0.0525209	0.81373	9.4806e-09	0.13375	1.20966e-09	1.6533e-09
4	TCGGAATGCGCTCTGA	2.91031e-08	0.0336086	9.077e-08	0.00869249	0.174043	0.558995	1.15942e-07	0.224661	7.52379e-08	6.29296e-08
4	AAGAGCTCTTTATCGG	1.79292e-09	6.16326e-09	5.69876e-09	7.53502e-09	2.69105e-09	0.984883	3.764e-09	0.0151172	3.52273e-09	7.39232e-09
4	AAGAGGCATGGATCGC	1.61764e-07	5.69301e-08	3.44362e-07	9.76908e-08	9.61073e-08	0.894317	3.15382e-07	0.105681	1.06368e-07	9.6158e-08
4	AAGTGACGACCGAATT	3.28184e-07	1.59021e-07	1.86243e-07	1.44292e-07	2.12737e-07	0.861315	6.45457e-07	0.138683	1.18338e-07	4.51486e-07
4	ACTCGTCAGTAATCCC	5.87846e-10	1.00122e-09	1.00872e-09	0.00647921	2.61065e-09	0.944066	4.70675e-07	0.0494545	8.85064e-10	4.8151e-09
4	CACTAAAGTTGCCTAT	8.2224e-10	1.29688e-08	8.24077e-09	1.66509e-09	2.05897e-09	0.877522	0.0319629	0.0288943	0.0616205	1.99486e-09
4	CAGCTCACTGAGACAT	5.88444e-09	4.35951e-09	4.98341e-09	3.20203e-09	5.01052e-09	0.817782	1.22919e-08	0.182218	3.63454e-09	3.83136e-09
4	CCAGCCTGGACCAATA	3.41374e-08	1.20111e-07	7.83895e-08	0.00979524	2.39679e-07	0.797993	4.02617e-07	0.192211	5.77306e-08	5.54465e-08
4	CCCAGTTAAGGCGCCG	3.1551e-08	0.00711704	8.58558e-08	1.02251e-07	2.75926e-08	0.846218	1.28454e-07	0.146664	4.20424e-08	4.13783e-08
4	CCTGTCGCCCGTAAAT	0.00095566	2.71475e-09	7.20806e-09	6.23235e-09	1.02448e-08	0.919934	4.56687e-09	0.07911	4.83208e-09	5.03868e-09
4	CGAGGGACTGCGGTCG	4.99854e-10	4.91089e-10	7.1542e-10	7.07275e-10	6.8103e-10	0.920187	1.08562e-09	0.0798131	5.28027e-10	7.9204e-10
4	CGCATGGTGCGATGCT	0.00755708	2.84968e-08	8.88545e-08	1.87587e-08	2.66589e-08	0.898947	9.97721e-08	0.0934956	2.56082e-08	1.52549e-08
4	CTAGTCACGTCTTAAG	5.87833e-09	1.04878e-08	1.15159e-08	9.23358e-07	8.31364e-09	0.795994	5.75537e-08	0.193579	2.49417e-09	0.0104256
4	CTATTTGGTTACGGAT	0.00369477	4.81444e-08	7.58731e-08	0.0225747	5.89416e-08	0.690453	1.62515e-07	0.283277	4.35072e-08	1.84666e-07
4	CTCTCACAATCGATGA	0.00331038	0.00675792	3.1902e-07	8.49442e-08	1.49165e-07	0.932789	2.47398e-07	0.0571413	1.71599e-07	1.78762e-07
4	GCTAAGTAGTTTCTCT	0.00906297	8.56246e-08	4.95062e-07	1.50258e-06	6.0385e-08	0.981434	3.14785e-07	0.00853374	0.000966336	5.31264e-07
4	GGGACTGCATAGATAG	0.0015959	8.43109e-08	2.03216e-07	0.00940334	2.61755e-07	0.838126	0.0183561	0.132518	1.12419e-07	1.51501e-07
4	GGGCTGCCTAGGGCGA	1.08956e-09	1.04919e-09	1.76573e-09	0.0118318	4.58142e-09	0.824114	2.39759e-09	0.164054	1.34287e-09	7.79881e-09
4	GTCATTAGAGCGAACG	3.77855e-10	1.05324e-09	6.66785e-10	1.6214e-09	4.50926e-10	0.803327	3.4194e-09	0.192531	7.26514e-10	0.00414209
4	TGCATGGATCGGATCT	1.94961e-09	3.31733e-09	4.249e-09	3.32766e-09	4.03546e-09	0.794337	2.37747e-08	0.205663	1.87721e-08	5.25449e-09
4	TGCTGTTGAAGAACTC	6.51784e-07	1.51462e-07	2.6036e-07	9.70478e-08	1.3175e-06	0.872486	2.23472e-07	0.127511	9.68602e-08	3.31136e-07
4	TTACTCCGGCCGGGAA	0.00300301	1.7423e-08	9.04933e-08	3.34132e-08	2.02321e-08	0.845767	1.45873e-06	0.143928	4.3598e-08	0.00730078
4	TTCAAAGTCTCTAGCC	1.28876e-10	1.94351e-10	1.60741e-10	0.0044561	5.09216e-10	0.886736	7.70806e-10	0.0954196	1.01394e-10	0.0133883
4	AAATAGGGTGCTATTG	8.98999e-09	0.00432373	1.24933e-08	2.00322e-08	8.11112e-09	0.811134	1.43967e-07	0.184542	1.02367e-08	2.93419e-07
4	ACGGATGGTGCGGATA	6.48125e-10	1.48976e-09	0.0251123	0.0185418	1.77674e-09	0.808554	0.0754582	0.0723339	3.01841e-09	4.54757e-08
4	AGCAAAGGCCGCTAGT	2.59586e-07	0.00144368	0.13003	0.0174101	6.56146e-08	0.80139	1.99805e-07	3.53747e-07	6.86921e-08	0.049725
4	CACATATTAGCAGGAT	4.91715e-09	5.5607e-08	4.7178e-07	8.09985e-09	0.0454087	0.830831	0.00100932	0.0863092	0.0364409	1.95694e-08
4	CGTTGAATACCGCGCT	0.00582916	1.22369e-07	2.21806e-07	0.0191407	0.00571451	0.969314	2.42827e-07	2.84909e-07	1.25966e-07	1.90525e-07
4	GAGCACCTGTGTCCAG	3.99958e-09	7.7926e-09	2.97672e-08	0.0336833	1.10247e-08	0.880636	0.0644261	2.27303e-08	0.0212546	6.33121e-09
4	GCTAGGCACCACGGAG	2.53402e-07	0.044765	7.16237e-07	0.0243787	1.29798e-07	0.856283	1.4377e-06	0.0567233	0.00757329	0.0102741
4	GCTATCATACTCATGG	2.1704e-07	1.33959e-07	2.93224e-07	1.42785e-06	7.31778e-07	0.882148	3.48973e-06	0.093392	7.3255e-06	0.0244459
4	GTCCCGCGACGTTATG	0.00805892	3.72189e-09	0.0530377	0.00494304	1.32858e-09	0.932147	4.58935e-09	0.00181337	1.76852e-09	7.41832e-09
4	GTTGAGTCCCGCCGGT	8.64173e-10	0.0159496	0.0173947	0.00852317	2.08344e-09	0.837222	0.04676	0.0369454	1.00618e-08	0.0372054
4	TCCGATGGTGCGACAT	6.27982e-08	0.0218922	1.2764e-07	6.36891e-08	0.0345757	0.854772	4.14869e-07	0.0520107	0.0367489	9.09806e-08
4	TGCTGGTTGGACAATT	8.01986e-07	1.96995e-07	0.0359701	1.42222e-07	0.0614195	0.729642	2.48683e-06	0.0623373	0.110627	4.40743e-07
4	TTCCTCGGACTAACCA	4.34557e-08	2.44769e-08	1.8832e-07	0.00440547	5.05982e-08	0.829117	0.0252957	0.117832	3.75345e-08	0.0233493
4	AGCAACATATCTTATT	4.69318e-07	0.0250926	7.99405e-06	4.99055e-07	0.0648703	0.810352	0.00234124	0.071083	0.00488151	0.0213702
4	CCTCTATCGATTAGCA	4.14366e-08	2.46794e-08	4.82777e-08	0.0638875	0.0165445	0.635625	1.18212e-07	0.17994	0.0212809	0.0827223
4	CGGTACTAGAATCAAA	1.87264e-06	0.0120851	4.58243e-07	2.2938e-07	1.65007e-07	0.824892	4.87365e-07	0.163018	8.29226e-07	5.1346e-07
4	GTAGAGGGAGACAAGT	0.0246157	4.89828e-08	8.67215e-09	0.0444023	0.00925752	0.792301	0.0252901	0.104133	1.52329e-09	1.77746e-09
4	TCAGTAGGGACTATAA	4.76168e-09	4.94787e-09	1.01114e-08	0.0321593	0.0148782	0.827598	0.00917575	0.112328	0.00386091	3.72866e-09
[truncated: 3 more rows]

## Sheet: Fig 5C
Expression of cytokine genes per VISIUM barcode with Nageotte Nodules
[truncated: 21,882 more rows]

## Sheet: Fig 5E
Non-diabetic	Diabetic with peripheral neuropathy
[truncated: 5 more rows]

[truncated: 9 more sheets: Sup Fig 1B, Sup Fig 1E, Sup Fig 2B, Sup Fig 2D, Sup Fig 4B, Sup Fig 6B, Sup Fig 13B, Sup Fig 13C, Sup Fig 13D]
